# Supplementary material for: Crystal structure, Hirshfeld surface analysis and DFT studies of 2-[5-(4-methyl­benz­yl)-6-oxo-3-phenyl-1,6-di­hydro­pyridazin-1-yl]acetic acid
Source: Acta Crystallogr E Crystallogr Commun. 2019 Nov 26;75(Pt 12):1925–9. doi: 10.1107/S2056989019015317 (PMC6895937; doi:10.1107/S2056989019015317)
Supplement: Supplementary file 1 [file e-75-01925-sup1.cif]

##############################################################################
#                                                                            #
# This CIF contains the data in a paper accepted for publication in          #
# Acta Crystallographica Section E. It conforms to the requirements of       #
# Notes for Authors for Acta Crystallographica Section E, and has been       #
# peer reviewed under the auspices of the IUCr Commission on Journals.       #
#                                                                            #
# Full details of the Crystallographic Information File format               #
# are given in the paper "The Crystallographic Information File (CIF):       #
# a New Standard Archive File for Crystallography" by S. R. Hall, F. H.      #
# Allen and I. D. Brown [Acta Cryst. (1991), A47, 655-685].                  #
#                                                                            #
# The current version of the core CIF dictionary is obtainable from          #
# ftp://ftp.iucr.org/pub/cif_core.dic.                                       #
#                                                                            #
# Software is freely available for graphical display of the structure(s)     #
# in this CIF. For information consult the CIF software page                 #
# http://www.iucr.org/resources/cif/software.                                #
#                                                                            #
# This file may be used for bona fide research purposes within the           #
# scientific community so long as proper attribution is given to the journal # 
# article from which it was obtained.                                        #
#                                                                            #
##############################################################################
data_I
_audit_creation_method     'SHELXL-2018/3'
_chemical_name_systematic
;
2-[5-(4-Methylbenzyl)-6-oxo-3-phenyl-1,6-dihydropyridazin-1-yl]acetic acid
;
_chemical_name_common     ?
_chemical_formula_moiety     'C20 H18 N2 O3'
_chemical_formula_sum     'C20 H18 N2 O3'
_chemical_formula_iupac     'C20 H18 N2 O3'
_chemical_formula_weight     334.36
_chemical_melting_point     ?
_space_group_crystal_system     triclinic
_space_group_name_H-M_alt     'P -1'
_space_group_name_Hall     '-P 1'
loop_
    _space_group_symop_operation_xyz
    'x, y, z'
    '-x, -y, -z'
_cell_length_a     8.4213(7)
_cell_length_b     9.0739(9)
_cell_length_c     12.2238(12)
_cell_angle_alpha     106.501(8)
_cell_angle_beta     92.390(8)
_cell_angle_gamma     100.750(8)
_cell_volume     875.43(15)
_cell_formula_units_Z     2
_cell_measurement_reflns_used     9277
_cell_measurement_theta_min     2.39
_cell_measurement_theta_max     30.49
_cell_measurement_temperature     296(2)
_exptl_crystal_description     'prism'
_exptl_crystal_colour     'yellow'
_exptl_crystal_size_max     0.75
_exptl_crystal_size_mid     0.62
_exptl_crystal_size_min     0.34
_exptl_crystal_density_diffrn     1.268
_exptl_crystal_density_meas     ?
_exptl_crystal_density_method     ?
_exptl_crystal_F_000     352
_exptl_absorpt_coefficient_mu     0.086
_exptl_absorpt_correction_type     integration
_exptl_absorpt_process_details
;
(X-RED32; Stoe & Cie, 2002)
;
_exptl_absorpt_correction_T_min     0.9448
_exptl_absorpt_correction_T_max     0.9593
_diffrn_ambient_temperature     296(2)
_diffrn_source     'sealed X-ray tube, 12 x 0.4 mm long-fine focus'
_diffrn_source_power     2.25
_diffrn_source_voltage     50
_diffrn_source_current     45
_diffrn_radiation_type     'Mo K\a'
_diffrn_radiation_wavelength     0.71073
_diffrn_radiation_monochromator     'plane graphite'
_diffrn_measurement_device_type     'Stoe IPDS 2'
_diffrn_measurement_device     '2-circle goniometer'
_diffrn_measurement_method     'rotation method'
_diffrn_detector     'image plate (34 cm diameter)'
_diffrn_detector_area_resol_mean     6.67
_diffrn_reflns_number     7687
_diffrn_reflns_av_R_equivalents     0.0289
_diffrn_reflns_av_unetI/netI     0.0305
_diffrn_reflns_theta_min     2.474
_diffrn_reflns_theta_max     25.988
_diffrn_reflns_theta_full     25.242
_diffrn_measured_fraction_theta_max     0.987
_diffrn_measured_fraction_theta_full     0.987
_diffrn_reflns_limit_h_min     -10
_diffrn_reflns_limit_h_max     10
_diffrn_reflns_limit_k_min     -10
_diffrn_reflns_limit_k_max     11
_diffrn_reflns_limit_l_min     -15
_diffrn_reflns_limit_l_max     15
_refine_special_details     ?
_reflns_number_total     3387
_reflns_number_gt     2159
_reflns_threshold_expression     'I > 2\s(I)'
_refine_ls_structure_factor_coef     Fsqd
_refine_ls_matrix_type     full
_refine_ls_R_factor_all     0.0767
_refine_ls_R_factor_gt     0.0461
_refine_ls_wR_factor_gt     0.1187
_refine_ls_wR_factor_ref     0.1298
_refine_ls_goodness_of_fit_ref     1.014
_refine_ls_restrained_S_all     1.034
_refine_ls_number_reflns     3387
_refine_ls_number_parameters     228
_refine_ls_number_restraints     33
_refine_ls_hydrogen_treatment     constr
_refine_ls_weighting_scheme     calc
_refine_ls_weighting_details
                      'w=1/[\s^2^(Fo^2^)+(0.0706P)^2^] where P=(Fo^2^+2Fc^2^)/3'
_atom_sites_solution_hydrogens     geom
_atom_sites_solution_primary     dual
_atom_sites_solution_secondary     difmap
_refine_ls_shift/su_max     0.000
_refine_ls_shift/su_mean     0.000
_refine_diff_density_max     0.117
_refine_diff_density_min     -0.137
_refine_ls_extinction_method     none
_refine_ls_extinction_coef     .
loop_
    _atom_type_symbol
    _atom_type_description
    _atom_type_scat_dispersion_real
    _atom_type_scat_dispersion_imag
    _atom_type_scat_source
    'C' 'C' 0.0033 0.0016
                         'International Tables Vol C Tables 4.2.6.8 and 6.1.1.4'
    'H' 'H' 0.0000 0.0000
                         'International Tables Vol C Tables 4.2.6.8 and 6.1.1.4'
    'N' 'N' 0.0061 0.0033
                         'International Tables Vol C Tables 4.2.6.8 and 6.1.1.4'
    'O' 'O' 0.0106 0.0060
                         'International Tables Vol C Tables 4.2.6.8 and 6.1.1.4'
_computing_data_collection
;
X-AREA (Stoe & Cie, 2002)
;
_computing_cell_refinement
;
X-AREA (Stoe & Cie, 2002)
;
_computing_data_reduction
;
X-RED32 (Stoe & Cie, 2002)
;
_computing_structure_solution
;
SHELXT2017 (Sheldrick, 2015a)
;
_computing_structure_refinement
;
SHELXL2018 (Sheldrick, 2015b)
;
_computing_molecular_graphics
;
Mercury (Macrae <i>et al.</i>,  2008) and PLATON (Spek, 2009)
;
_computing_publication_material
;
WinGX (Farrugia, 2012), SHELXL2018 (Sheldrick, 2015b),
PLATON (Spek, 2009) and publCIF (Westrip, 2010)
;
loop_
    _atom_site_type_symbol
    _atom_site_label
    _atom_site_fract_x
    _atom_site_fract_y
    _atom_site_fract_z
    _atom_site_U_iso_or_equiv
    _atom_site_adp_type
    _atom_site_calc_flag
    _atom_site_occupancy
    _atom_site_disorder_assembly
    _atom_site_disorder_group
    O O2 0.63260(15) 1.10394(16) 0.10937(10) 0.0735(4) Uani d 1 . .
    H H2 0.597450 1.162100 0.078353 0.110 Uiso calc 1 . .
    O O3 0.52647(15) 0.73205(16) -0.01452(10) 0.0764(4) Uani d 1 . .
    O O1 0.80943(17) 1.09371(19) -0.02162(12) 0.0945(5) Uani d 1 . .
    N N2 0.68471(16) 0.84641(18) 0.15268(12) 0.0669(4) Uani d 1 . .
    N N1 0.72008(16) 0.88379(18) 0.26737(12) 0.0668(4) Uani d 1 . .
    C C8 0.46392(19) 0.7210(2) 0.26864(14) 0.0620(4) Uani d 1 . .
    H H8 0.389598 0.679405 0.311801 0.074 Uiso calc 1 . .
    C C9 0.4288(2) 0.6836(2) 0.15452(14) 0.0620(4) Uani d 1 . .
    C C7 0.61225(19) 0.8228(2) 0.32473(14) 0.0613(4) Uani d 1 . .
    C C14 0.1506(2) 0.5207(2) 0.15768(15) 0.0664(4) Uani d 1 . .
    C C6 0.6544(2) 0.8672(2) 0.45037(15) 0.0680(5) Uani d 1 . .
    C C10 0.5447(2) 0.7524(2) 0.09055(14) 0.0634(4) Uani d 1 . .
    C C12 0.7494(2) 1.0492(2) 0.05303(14) 0.0670(5) Uani d 1 . .
    C C13 0.2753(2) 0.5779(2) 0.08692(16) 0.0734(5) Uani d 1 . .
    H H13A 0.226930 0.634241 0.042417 0.088 Uiso calc 1 . .
    H H13B 0.303827 0.487485 0.033334 0.088 Uiso calc 1 . .
    C C11 0.8048(2) 0.9243(3) 0.09364(17) 0.0773(5) Uani d 1 . .
    H H11A 0.830690 0.846172 0.028180 0.093 Uiso calc 1 . .
    H H11B 0.903514 0.971292 0.145133 0.093 Uiso calc 1 . .
    C C15 0.1700(3) 0.4072(2) 0.20852(19) 0.0832(6) Uani d 1 . .
    H H15 0.258956 0.359741 0.194728 0.100 Uiso calc 1 . .
    C C19 0.0148(3) 0.5824(2) 0.1768(2) 0.0885(6) Uani d 1 . .
    H H19 -0.003886 0.657256 0.142058 0.106 Uiso calc 1 . .
    C C17 -0.0729(3) 0.4267(3) 0.3010(2) 0.1019(7) Uani d 1 . .
    C C18 -0.0948(3) 0.5352(3) 0.2469(2) 0.1060(7) Uani d 1 . .
    H H18 -0.186687 0.578672 0.257801 0.127 Uiso calc 1 . .
    C C16 0.0607(3) 0.3626(3) 0.2792(2) 0.0992(7) Uani d 1 . .
    H H16 0.078355 0.286573 0.313098 0.119 Uiso calc 1 . .
    C C3 0.7361(4) 0.9592(4) 0.6852(2) 0.1101(9) Uani d 1 . .
    H H3 0.763972 0.989204 0.763999 0.132 Uiso calc 1 . .
    C C1 0.7831(3) 0.9861(3) 0.5033(2) 0.1070(8) Uani d 1 . .
    H H1 0.844994 1.038827 0.459306 0.128 Uiso calc 1 . .
    C C5 0.5672(3) 0.7970(4) 0.51898(19) 0.1116(9) Uani d 1 . .
    H H5 0.478402 0.715558 0.486763 0.134 Uiso calc 1 . .
    C C4 0.6081(3) 0.8448(5) 0.6369(2) 0.1338(11) Uani d 1 . .
    H H4 0.545236 0.796070 0.682551 0.161 Uiso calc 1 . .
    C C2 0.8236(4) 1.0299(4) 0.6197(2) 0.1281(10) Uani d 1 . .
    H H2A 0.913185 1.110017 0.653001 0.154 Uiso calc 1 . .
    C C20 -0.1911(4) 0.3793(4) 0.3811(3) 0.1591(13) Uani d 1 . .
    H H20A -0.271221 0.443328 0.391357 0.239 Uiso calc 1 . .
    H H20B -0.133254 0.393504 0.453929 0.239 Uiso calc 1 . .
    H H20C -0.243577 0.270862 0.348701 0.239 Uiso calc 1 . .
loop_
    _atom_site_aniso_label
    _atom_site_aniso_U_11
    _atom_site_aniso_U_22
    _atom_site_aniso_U_33
    _atom_site_aniso_U_12
    _atom_site_aniso_U_13
    _atom_site_aniso_U_23
    O2 0.0725(8) 0.0961(10) 0.0601(7) 0.0214(7) 0.0150(6) 0.0325(6)
    O3 0.0785(8) 0.1010(10) 0.0580(7) 0.0288(7) 0.0140(6) 0.0293(7)
    O1 0.0939(10) 0.1310(12) 0.0796(9) 0.0267(9) 0.0331(8) 0.0589(9)
    N2 0.0532(8) 0.0909(10) 0.0664(9) 0.0154(7) 0.0119(7) 0.0379(8)
    N1 0.0535(8) 0.0864(10) 0.0657(9) 0.0138(7) 0.0053(7) 0.0312(8)
    C8 0.0572(9) 0.0719(11) 0.0606(10) 0.0117(8) 0.0105(8) 0.0260(8)
    C9 0.0593(9) 0.0686(10) 0.0612(10) 0.0155(8) 0.0085(8) 0.0226(8)
    C7 0.0534(9) 0.0744(11) 0.0620(10) 0.0180(8) 0.0085(8) 0.0263(8)
    C14 0.0630(10) 0.0584(10) 0.0684(10) 0.0029(8) 0.0007(8) 0.0111(8)
    C6 0.0595(10) 0.0875(12) 0.0599(10) 0.0225(9) 0.0044(8) 0.0219(9)
    C10 0.0600(10) 0.0788(11) 0.0586(10) 0.0231(8) 0.0098(8) 0.0257(8)
    C12 0.0584(10) 0.0908(13) 0.0515(9) 0.0060(9) 0.0068(8) 0.0267(9)
    C13 0.0737(11) 0.0748(11) 0.0642(10) 0.0050(9) -0.0002(9) 0.0165(9)
    C11 0.0556(9) 0.1085(15) 0.0800(12) 0.0164(10) 0.0190(9) 0.0462(11)
    C15 0.0817(13) 0.0735(12) 0.0977(14) 0.0177(10) 0.0199(11) 0.0284(11)
    C19 0.0741(13) 0.0770(13) 0.1100(17) 0.0140(10) 0.0034(12) 0.0228(12)
    C17 0.0866(14) 0.0909(14) 0.1061(16) -0.0089(12) 0.0287(11) 0.0092(10)
    C18 0.0733(12) 0.1004(16) 0.1320(19) 0.0157(12) 0.0256(13) 0.0142(12)
    C16 0.1108(18) 0.0792(14) 0.1074(17) 0.0029(13) 0.0224(14) 0.0366(13)
    C3 0.1037(19) 0.164(3) 0.0617(13) 0.0585(19) 0.0004(14) 0.0139(16)
    C1 0.1183(19) 0.1081(17) 0.0751(14) -0.0077(15) -0.0081(13) 0.0191(12)
    C5 0.0720(13) 0.189(3) 0.0717(13) -0.0062(14) -0.0022(11) 0.0583(15)
    C4 0.0910(17) 0.243(4) 0.0762(15) 0.023(2) 0.0094(14) 0.068(2)
    C2 0.143(2) 0.133(2) 0.0775(17) 0.0047(19) -0.0182(17) 0.0019(16)
    C20 0.138(2) 0.158(3) 0.145(3) -0.033(2) 0.064(2) 0.022(2)
_geom_special_details
;
 All esds (except the esd in the dihedral angle between two l.s. planes)
 are estimated using the full covariance matrix.  The cell esds are taken
 into account individually in the estimation of esds in distances, angles
 and torsion angles; correlations between esds in cell parameters are only
 used when they are defined by crystal symmetry.  An approximate (isotropic)
 treatment of cell esds is used for estimating esds involving l.s. planes.
;
loop_
    _geom_bond_atom_site_label_1
    _geom_bond_atom_site_label_2
    _geom_bond_site_symmetry_2
    _geom_bond_distance
    _geom_bond_publ_flag
    O2 C12 . 1.317(2) ?
    O2 H2 . 0.8200 ?
    O3 C10 . 1.2433(19) ?
    O1 C12 . 1.193(2) ?
    N2 N1 . 1.3516(19) ?
    N2 C10 . 1.370(2) ?
    N2 C11 . 1.459(2) ?
    N1 C7 . 1.307(2) ?
    C8 C9 . 1.344(2) ?
    C8 C7 . 1.422(2) ?
    C8 H8 . 0.9300 ?
    C9 C10 . 1.438(2) ?
    C9 C13 . 1.507(2) ?
    C7 C6 . 1.482(2) ?
    C14 C19 . 1.365(3) ?
    C14 C15 . 1.375(3) ?
    C14 C13 . 1.499(3) ?
    C6 C5 . 1.352(3) ?
    C6 C1 . 1.366(3) ?
    C12 C11 . 1.498(3) ?
    C13 H13A . 0.9700 ?
    C13 H13B . 0.9700 ?
    C11 H11A . 0.9700 ?
    C11 H11B . 0.9700 ?
    C15 C16 . 1.372(3) ?
    C15 H15 . 0.9300 ?
    C19 C18 . 1.377(3) ?
    C19 H19 . 0.9300 ?
    C17 C16 . 1.363(3) ?
    C17 C18 . 1.367(4) ?
    C17 C20 . 1.515(4) ?
    C18 H18 . 0.9300 ?
    C16 H16 . 0.9300 ?
    C3 C2 . 1.327(4) ?
    C3 C4 . 1.330(4) ?
    C3 H3 . 0.9300 ?
    C1 C2 . 1.374(3) ?
    C1 H1 . 0.9300 ?
    C5 C4 . 1.390(3) ?
    C5 H5 . 0.9300 ?
    C4 H4 . 0.9300 ?
    C2 H2A . 0.9300 ?
    C20 H20A . 0.9600 ?
    C20 H20B . 0.9600 ?
    C20 H20C . 0.9600 ?
loop_
    _geom_angle_atom_site_label_1
    _geom_angle_atom_site_label_2
    _geom_angle_atom_site_label_3
    _geom_angle_site_symmetry_1
    _geom_angle_site_symmetry_3
    _geom_angle
    _geom_angle_publ_flag
    C12 O2 H2 . . 109.5 ?
    N1 N2 C10 . . 126.14(14) ?
    N1 N2 C11 . . 115.10(15) ?
    C10 N2 C11 . . 118.61(14) ?
    C7 N1 N2 . . 117.30(14) ?
    C9 C8 C7 . . 121.38(16) ?
    C9 C8 H8 . . 119.3 ?
    C7 C8 H8 . . 119.3 ?
    C8 C9 C10 . . 117.95(16) ?
    C8 C9 C13 . . 125.62(16) ?
    C10 C9 C13 . . 116.42(15) ?
    N1 C7 C8 . . 121.32(15) ?
    N1 C7 C6 . . 115.86(15) ?
    C8 C7 C6 . . 122.82(16) ?
    C19 C14 C15 . . 117.17(19) ?
    C19 C14 C13 . . 121.17(18) ?
    C15 C14 C13 . . 121.63(17) ?
    C5 C6 C1 . . 116.45(19) ?
    C5 C6 C7 . . 122.76(18) ?
    C1 C6 C7 . . 120.77(19) ?
    O3 C10 N2 . . 119.17(16) ?
    O3 C10 C9 . . 124.97(17) ?
    N2 C10 C9 . . 115.86(14) ?
    O1 C12 O2 . . 124.94(17) ?
    O1 C12 C11 . . 121.98(17) ?
    O2 C12 C11 . . 113.06(14) ?
    C14 C13 C9 . . 114.91(15) ?
    C14 C13 H13A . . 108.5 ?
    C9 C13 H13A . . 108.5 ?
    C14 C13 H13B . . 108.5 ?
    C9 C13 H13B . . 108.5 ?
    H13A C13 H13B . . 107.5 ?
    N2 C11 C12 . . 113.59(14) ?
    N2 C11 H11A . . 108.8 ?
    C12 C11 H11A . . 108.8 ?
    N2 C11 H11B . . 108.8 ?
    C12 C11 H11B . . 108.8 ?
    H11A C11 H11B . . 107.7 ?
    C16 C15 C14 . . 121.4(2) ?
    C16 C15 H15 . . 119.3 ?
    C14 C15 H15 . . 119.3 ?
    C14 C19 C18 . . 120.8(2) ?
    C14 C19 H19 . . 119.6 ?
    C18 C19 H19 . . 119.6 ?
    C16 C17 C18 . . 116.7(2) ?
    C16 C17 C20 . . 121.4(3) ?
    C18 C17 C20 . . 121.9(3) ?
    C17 C18 C19 . . 122.2(2) ?
    C17 C18 H18 . . 118.9 ?
    C19 C18 H18 . . 118.9 ?
    C17 C16 C15 . . 121.7(2) ?
    C17 C16 H16 . . 119.1 ?
    C15 C16 H16 . . 119.1 ?
    C2 C3 C4 . . 119.2(2) ?
    C2 C3 H3 . . 120.4 ?
    C4 C3 H3 . . 120.4 ?
    C6 C1 C2 . . 121.7(3) ?
    C6 C1 H1 . . 119.2 ?
    C2 C1 H1 . . 119.2 ?
    C6 C5 C4 . . 121.1(3) ?
    C6 C5 H5 . . 119.5 ?
    C4 C5 H5 . . 119.5 ?
    C3 C4 C5 . . 120.8(3) ?
    C3 C4 H4 . . 119.6 ?
    C5 C4 H4 . . 119.6 ?
    C3 C2 C1 . . 120.7(3) ?
    C3 C2 H2A . . 119.7 ?
    C1 C2 H2A . . 119.7 ?
    C17 C20 H20A . . 109.5 ?
    C17 C20 H20B . . 109.5 ?
    H20A C20 H20B . . 109.5 ?
    C17 C20 H20C . . 109.5 ?
    H20A C20 H20C . . 109.5 ?
    H20B C20 H20C . . 109.5 ?
loop_
    _geom_torsion_atom_site_label_1
    _geom_torsion_atom_site_label_2
    _geom_torsion_atom_site_label_3
    _geom_torsion_atom_site_label_4
    _geom_torsion_site_symmetry_1
    _geom_torsion_site_symmetry_2
    _geom_torsion_site_symmetry_3
    _geom_torsion_site_symmetry_4
    _geom_torsion
    _geom_torsion_publ_flag
    C10 N2 N1 C7 . . . . 1.2(2) ?
    C11 N2 N1 C7 . . . . 176.75(15) ?
    C7 C8 C9 C10 . . . . -1.3(2) ?
    C7 C8 C9 C13 . . . . -179.66(16) ?
    N2 N1 C7 C8 . . . . 0.1(2) ?
    N2 N1 C7 C6 . . . . -179.55(14) ?
    C9 C8 C7 N1 . . . . 0.0(3) ?
    C9 C8 C7 C6 . . . . 179.63(15) ?
    N1 C7 C6 C5 . . . . -170.3(2) ?
    C8 C7 C6 C5 . . . . 10.0(3) ?
    N1 C7 C6 C1 . . . . 11.5(3) ?
    C8 C7 C6 C1 . . . . -168.13(19) ?
    N1 N2 C10 O3 . . . . 177.73(15) ?
    C11 N2 C10 O3 . . . . 2.3(2) ?
    N1 N2 C10 C9 . . . . -2.4(2) ?
    C11 N2 C10 C9 . . . . -177.82(15) ?
    C8 C9 C10 O3 . . . . -177.84(16) ?
    C13 C9 C10 O3 . . . . 0.7(3) ?
    C8 C9 C10 N2 . . . . 2.3(2) ?
    C13 C9 C10 N2 . . . . -179.12(15) ?
    C19 C14 C13 C9 . . . . 104.4(2) ?
    C15 C14 C13 C9 . . . . -73.8(2) ?
    C8 C9 C13 C14 . . . . 4.0(3) ?
    C10 C9 C13 C14 . . . . -174.43(15) ?
    N1 N2 C11 C12 . . . . -107.68(17) ?
    C10 N2 C11 C12 . . . . 68.2(2) ?
    O1 C12 C11 N2 . . . . -159.10(18) ?
    O2 C12 C11 N2 . . . . 22.1(2) ?
    C19 C14 C15 C16 . . . . -2.6(3) ?
    C13 C14 C15 C16 . . . . 175.73(19) ?
    C15 C14 C19 C18 . . . . 1.8(3) ?
    C13 C14 C19 C18 . . . . -176.5(2) ?
    C16 C17 C18 C19 . . . . -2.2(4) ?
    C20 C17 C18 C19 . . . . 178.0(2) ?
    C14 C19 C18 C17 . . . . 0.6(4) ?
    C18 C17 C16 C15 . . . . 1.4(4) ?
    C20 C17 C16 C15 . . . . -178.7(3) ?
    C14 C15 C16 C17 . . . . 0.9(4) ?
    C5 C6 C1 C2 . . . . 1.2(4) ?
    C7 C6 C1 C2 . . . . 179.5(2) ?
    C1 C6 C5 C4 . . . . -0.1(4) ?
    C7 C6 C5 C4 . . . . -178.3(2) ?
    C2 C3 C4 C5 . . . . 1.2(5) ?
    C6 C5 C4 C3 . . . . -1.2(5) ?
    C4 C3 C2 C1 . . . . 0.0(5) ?
    C6 C1 C2 C3 . . . . -1.2(5) ?
loop_
    _geom_hbond_atom_site_label_D
    _geom_hbond_atom_site_label_H
    _geom_hbond_atom_site_label_A
    _geom_hbond_site_symmetry_A
    _geom_hbond_distance_DH
    _geom_hbond_distance_HA
    _geom_hbond_distance_DA
    _geom_hbond_angle_DHA
    _geom_hbond_publ_flag
    O2 H2 O3 2_675 0.82 1.83 2.6358(16) 167 yes
    C3 H3 O1 1_556 0.93 2.51 3.430(3) 172 yes
_shelx_space_group_comment
;
The symmetry employed for this shelxl refinement is uniquely defined
by the following loop, which should always be used as a source of
symmetry information in preference to the above space-group names.
They are only intended as comments.
;
_shelx_estimated_absorpt_T_min     ?
_shelx_estimated_absorpt_T_max     ?
_shelx_hkl_file
;
   1   0   0  613.73    7.58   0
  -1   0   0  587.89   10.29   0
   2   0   0  683.87    5.60   0
   2   0   0  670.45    8.00   0
  -2   0   0  677.41    7.88   0
  -2   0   0  680.24    5.63   0
   3   0   0  295.40    4.54   0
  -3   0   0  295.02    4.48   0
   3   0   0  294.17    3.17   0
   4   0   0   15.44    1.64   0
  -4   0   0   15.37    1.58   0
   4   0   0   14.07    1.25   0
   5   0   0   43.65    1.98   0
   5   0   0   44.09    1.21   0
  -5   0   0   46.22    1.93   0
   6   0   0   -1.10    1.16   0
   6   0   0   -0.18    1.38   0
  -6   0   0   -0.02    1.32   0
   7   0   0    1.65    1.17   0
  -7   0   0    2.34    1.66   0
   7   0   0    1.76    1.71   0
  -8   0   0    5.79    1.85   0
   8   0   0    5.31    1.69   0
   8   0   0    4.71    1.36   0
   9   0   0    0.94    1.37   0
   9   0   0    1.16    2.12   0
   9   0   0    0.70    2.09   0
  10   0   0    1.65    1.46   0
  11   0   0    1.44    1.71   0
  11  -1   0    4.21    1.61   0
  10  -1   0   -0.84    1.00   0
   9  -1   0    2.70    1.34   0
   8  -1   0    0.20    1.99   0
   8  -1   0    1.06    1.23   0
  -8   1   0    0.48    1.96   0
   7  -1   0    3.01    1.14   0
   7  -1   0    2.48    1.78   0
  -7   1   0    2.86    1.68   0
  -6   1   0   16.04    1.59   0
   6  -1   0   18.20    1.24   0
   6  -1   0   15.58    1.85   0
   5  -1   0   97.53    2.76   0
   5  -1   0  112.69    1.85   0
  -5   1   0  106.86    2.92   0
  -4   1   0   36.06    1.36   0
   4  -1   0   33.90    1.14   0
   4  -1   0   30.98    2.16   0
  -4   1   0   34.00    2.17   0
  -3   1   0  334.29    5.24   0
  -3   1   0  340.66    3.29   0
   3  -1   0  343.61    3.32   0
   3  -1   0  315.50    5.30   0
   2  -1   0 5188.12   14.45   0
  -2   1   0 6136.77   24.15   0
   2  -1   0 5403.86   23.34   0
  -2   1   0 5149.50   14.55   0
   1  -1   0  707.44    8.60   0
  -1   1   0  691.16    8.27   0
   1  -1   0  716.96    7.40   0
  -1   1   0  704.30    7.39   0
   1   1   0 3512.13   14.23   0
   1   1   0 3566.82   18.81   0
  -1  -1   0 3340.62   14.06   0
  -2  -1   0  686.60    5.73   0
   2   1   0  675.80    5.83   0
   2   1   0  699.02    5.87   0
  -3  -1   0    7.66    1.27   0
   3   1   0    8.05    1.29   0
   3   1   0   12.65    1.36   0
   4   1   0    8.90    1.52   0
   4   1   0    9.73    1.26   0
  -4  -1   0    8.72    1.51   0
  -5  -1   0   54.53    1.86   0
   5   1   0   53.98    1.71   0
   5   1   0   53.20    1.61   0
   6   1   0   14.84    1.55   0
  -6  -1   0   14.87    1.51   0
   6   1   0   15.62    1.34   0
  -7  -1   0   26.21    1.68   0
   7   1   0   24.51    1.12   0
   7   1   0   25.87    1.78   0
   8   1   0    0.34    1.56   0
   8   1   0    2.09    0.90   0
  -8  -1   0    0.38    1.40   0
   9   1   0    0.55    1.35   0
   9   1   0    1.13    1.61   0
   9   1   0   -0.10    1.90   0
  10   1   0    1.87    1.53   0
  10   1   0    0.15    2.33   0
  10   1   0    0.93    2.51   0
  11  -2   0    1.44    1.56   0
  10  -2   0    2.35    1.41   0
   9  -2   0   14.63    1.41   0
   8  -2   0   24.96    1.43   0
   8  -2   0   24.37    3.08   0
  -8   2   0   26.02    2.92   0
   7  -2   0    0.55    0.84   0
   7  -2   0   -0.08    1.95   0
  -7   2   0    0.42    1.87   0
  -6   2   0   33.99    2.14   0
   6  -2   0   34.10    1.38   0
   6  -2   0   31.16    2.13   0
  -5   2   0   82.42    2.72   0
   5  -2   0   89.51    1.74   0
   5  -2   0   80.68    2.68   0
   4  -2   0   47.43    1.46   0
  -4   2   0   42.65    2.07   0
  -4   2   0   44.29    1.50   0
   4  -2   0   43.54    2.08   0
   3  -2   0   14.52    1.53   0
  -3   2   0   15.35    1.33   0
  -3   2   0   14.06    1.81   0
   3  -2   0   15.17    1.33   0
  -2   2   0 7889.31   16.81   0
   2  -2   0 8018.31   20.62   0
  -2   2   0 7775.17   20.33   0
   2  -2   0 7250.03   15.88   0
  -1   2   0 9795.10   24.39   0
  -1   2   0 9999.99   21.30   0
   1  -2   0 8956.76   22.91   0
   0   2   0  450.70    8.89   0
   0   2   0  451.89    4.48   0
  -1  -2   0 1272.66    6.55   0
   1   2   0 1263.33    6.70   0
   2   2   0  531.86    5.52   0
  -2  -2   0  507.97    4.13   0
   2   2   0  496.00    4.08   0
   3   2   0    0.77    1.16   0
  -3  -2   0    1.13    1.15   0
   3   2   0   -0.37    1.20   0
   4   2   0   24.65    1.44   0
   4   2   0   23.06    1.37   0
  -4  -2   0   23.52    1.37   0
   5   2   0    5.33    1.43   0
  -5  -2   0    4.95    1.38   0
   5   2   0    4.28    1.23   0
   6   2   0   18.48    1.36   0
   6   2   0   17.76    1.39   0
  -6  -2   0   19.33    1.58   0
  -7  -2   0    5.32    1.52   0
   7   2   0    5.22    1.28   0
   7   2   0    5.96    1.26   0
   8   2   0    0.06    1.55   0
   8   2   0   -0.77    1.41   0
   9   2   0    0.61    1.71   0
   9   2   0    1.60    1.44   0
   9   2   0    0.18    1.67   0
  10   2   0    0.60    1.55   0
  10   2   0    0.31    1.91   0
  10   2   0    1.15    2.21   0
  11   2   0   -0.16    2.82   0
  11   2   0    0.91    2.84   0
  11  -3   0    0.57    1.53   0
  10  -3   0    2.25    1.45   0
   9  -3   0    3.72    1.37   0
  -8   3   0    0.38    2.20   0
   8  -3   0    1.19    1.22   0
   7  -3   0    1.25    1.22   0
   7  -3   0   -0.29    1.74   0
  -7   3   0    0.22    2.00   0
   6  -3   0   33.82    1.92   0
   6  -3   0   32.55    1.11   0
  -6   3   0   34.62    1.91   0
  -5   3   0    1.76    1.17   0
   5  -3   0    1.02    1.41   0
  -5   3   0    1.18    1.39   0
   5  -3   0    2.27    1.23   0
   4  -3   0  767.38    4.20   0
  -4   3   0  729.27    5.55   0
   4  -3   0  731.76    5.62   0
  -4   3   0  770.23    4.26   0
  -3   3   0  863.35    5.02   0
   3  -3   0  836.65    5.71   0
   3  -3   0  886.65    5.01   0
  -3   3   0  830.82    5.87   0
  -2   3   0   64.14    2.01   0
  -2   3   0   62.38    1.95   0
   2  -3   0   62.28    2.01   0
  -1   3   0   11.08    1.32   0
  -1   3   0   11.81    1.26   0
  -1   3   0   13.58    1.55   0
   0   3   0   23.30    2.63   0
   0   3   0   20.40    1.38   0
   0   3   0   23.01    1.36   0
  -1  -3   0  327.12    2.93   0
   1   3   0  343.09    3.06   0
  -2  -3   0    1.30    1.04   0
   2   3   0    0.76    1.07   0
   2   3   0    0.66    1.43   0
   3   3   0   93.27    2.28   0
   3   3   0   94.58    1.79   0
  -3  -3   0   91.84    1.80   0
   4   3   0   86.41    1.84   0
   4   3   0   88.67    1.99   0
  -4  -3   0   89.55    1.81   0
   5   3   0   37.89    1.75   0
  -5  -3   0   38.90    1.45   0
   5   3   0   36.73    1.49   0
  -6  -3   0    1.20    1.20   0
   6   3   0    1.17    1.23   0
   6   3   0    2.41    1.30   0
   7   3   0    3.19    1.40   0
   7   3   0    1.73    1.34   0
   8   3   0    0.02    1.49   0
   8   3   0    0.77    1.35   0
   8   3   0    0.91    1.68   0
   9   3   0    5.36    1.89   0
   9   3   0    5.46    1.75   0
   9   3   0    5.33    1.61   0
  10   3   0    1.12    2.02   0
  10   3   0    0.22    1.96   0
  10  -4   0    4.32    1.02   0
   9  -4   0    5.33    0.99   0
   8  -4   0    1.61    1.25   0
  -8   4   0    2.96    1.88   0
  -8   4   0    3.46    2.08   0
   7  -4   0    5.72    1.20   0
  -7   4   0    6.80    1.56   0
  -6   4   0   24.37    1.72   0
   6  -4   0   25.72    1.35   0
  -5   4   0    1.80    1.34   0
  -5   4   0    0.74    1.06   0
   5  -4   0    0.55    1.15   0
   5  -4   0    0.63    1.11   0
  -4   4   0  363.40    3.04   0
  -4   4   0  334.15    3.59   0
   4  -4   0  352.12    2.95   0
  -3   4   0 1260.13    6.09   0
  -3   4   0 1104.45    5.58   0
   3  -4   0 1295.74    5.84   0
  -3   4   0 1292.30    5.97   0
   2  -4   0  929.75    5.74   0
  -2   4   0 1022.67    5.09   0
  -2   4   0  974.70    6.23   0
  -2   4   0  944.26    5.08   0
  -1   4   0  363.73    3.05   0
  -1   4   0  365.33    4.53   0
  -1   4   0  356.55    3.12   0
   0   4   0  161.07    2.16   0
   0   4   0  160.39    4.48   0
   0   4   0  164.95    2.09   0
   1   4   0    5.31    1.13   0
   2   4   0    0.44    1.83   0
  -2  -4   0    1.75    1.04   0
   2   4   0    1.16    1.03   0
   3   4   0   91.44    2.47   0
  -3  -4   0   94.70    1.75   0
   3   4   0   90.93    1.81   0
  -4  -4   0    7.00    1.24   0
   4   4   0    7.92    1.24   0
   4   4   0    6.92    1.48   0
   5   4   0   19.25    1.32   0
   5   4   0   16.90    1.61   0
  -5  -4   0   18.17    1.34   0
   6   4   0    2.44    1.53   0
   6   4   0    3.47    1.66   0
   7   4   0    0.30    1.63   0
   7   4   0   -0.30    1.65   0
   7   4   0    1.31    1.30   0
   8   4   0   -0.26    1.48   0
   8   4   0    1.31    1.83   0
   8   4   0    1.70    1.82   0
   9   4   0    1.49    1.93   0
   9   4   0    1.59    1.67   0
  10   4   0    1.35    2.13   0
  10   4   0    0.84    2.08   0
  10  -5   0    1.25    1.45   0
  -9   5   0    1.20    2.48   0
  -9   5   0    1.17    2.53   0
   9  -5   0   -0.24    0.95   0
   8  -5   0    2.29    1.19   0
  -8   5   0    1.77    1.59   0
  -8   5   0    1.42    1.93   0
  -7   5   0    3.36    1.46   0
  -7   5   0    4.12    1.52   0
   7  -5   0    3.59    1.30   0
  -6   5   0   16.14    1.38   0
   6  -5   0   13.97    0.95   0
  -6   5   0   17.50    1.56   0
  -5   5   0   35.04    1.55   0
  -5   5   0   36.31    1.52   0
   5  -5   0   38.43    1.55   0
  -4   5   0   44.05    1.58   0
  -4   5   0   44.48    1.65   0
   4  -5   0   44.78    1.65   0
  -4   5   0   47.67    1.65   0
  -3   5   0   47.90    1.73   0
  -3   5   0   47.92    1.63   0
  -3   5   0   46.13    1.57   0
  -2   5   0    2.21    1.15   0
  -2   5   0    3.12    1.18   0
  -2   5   0    3.29    1.13   0
  -1   5   0    2.45    1.06   0
  -1   5   0    1.87    1.49   0
  -1   5   0    3.54    1.03   0
   0   5   0   17.01    1.27   0
   0   5   0   18.44    0.97   0
   1   5   0  336.40    2.55   0
   1   5   0  327.65    2.59   0
   2   5   0    4.72    1.09   0
   2   5   0    4.92    1.08   0
   3   5   0    1.02    1.10   0
   3   5   0    0.16    1.85   0
   4   5   0   75.83    2.59   0
   4   5   0   76.81    1.73   0
   5   5   0    2.44    1.22   0
   5   5   0    2.22    1.19   0
   5   5   0    1.45    1.49   0
   6   5   0    0.98    1.24   0
   6   5   0    1.85    1.27   0
   6   5   0    0.90    1.30   0
   7   5   0    0.37    1.69   0
   7   5   0    0.03    1.38   0
   8   5   0    1.50    1.57   0
   8   5   0    1.98    1.90   0
   9   5   0   -1.10    1.98   0
   9   5   0    0.18    2.03   0
  -9   6   0    0.23    2.05   0
  -9   6   0    0.63    2.04   0
  -8   6   0    1.35    1.57   0
  -8   6   0    1.50    1.65   0
   8  -6   0    2.83    1.33   0
  -7   6   0    0.51    1.41   0
   7  -6   0   -0.71    1.29   0
  -7   6   0    1.30    1.44   0
  -6   6   0    1.36    1.27   0
   6  -6   0    0.61    1.24   0
  -6   6   0    1.16    1.53   0
  -5   6   0    1.23    1.50   0
   5  -6   0    0.19    0.97   0
  -5   6   0    0.27    1.21   0
  -4   6   0  149.53    2.25   0
  -4   6   0  144.77    2.30   0
  -3   6   0  106.04    2.38   0
  -3   6   0  106.30    1.92   0
  -3   6   0   96.29    1.93   0
  -2   6   0    2.37    1.33   0
  -2   6   0    2.08    0.83   0
  -2   6   0    2.30    0.78   0
  -1   6   0    1.00    0.79   0
  -1   6   0    0.57    1.05   0
   0   6   0   38.60    1.47   0
   0   6   0   40.89    1.48   0
   1   6   0    0.48    0.81   0
   1   6   0    1.49    1.06   0
   2   6   0    4.11    1.14   0
   2   6   0    3.16    1.08   0
   3   6   0    8.43    1.19   0
   3   6   0    8.31    0.85   0
   4   6   0    1.84    1.24   0
   4   6   0    2.35    1.22   0
   5   6   0    0.19    1.26   0
   5   6   0    0.74    1.23   0
   6   6   0    1.89    1.30   0
   6   6   0    0.31    1.33   0
   7   6   0    0.44    1.44   0
   7   6   0    0.41    1.46   0
   8   6   0   -0.09    1.65   0
   8   6   0    0.80    1.67   0
 -10   7   0    0.30    2.54   0
 -10   7   0    0.59    2.54   0
  -9   7   0    0.02    1.82   0
  -9   7   0    0.59    2.01   0
  -8   7   0    0.40    1.55   0
  -8   7   0   -1.49    1.63   0
  -7   7   0    2.02    1.33   0
  -7   7   0    3.39    1.32   0
  -6   7   0   26.87    1.71   0
  -6   7   0   30.51    1.96   0
  -5   7   0   22.48    1.57   0
  -5   7   0   26.46    1.63   0
  -4   7   0   35.20    1.57   0
  -4   7   0   39.58    1.55   0
  -3   7   0   10.65    1.31   0
  -3   7   0    7.85    1.18   0
  -2   7   0    1.06    1.11   0
  -2   7   0    0.09    1.06   0
  -1   7   0   17.92    1.22   0
  -1   7   0   19.65    0.93   0
   0   7   0   32.39    1.08   0
   0   7   0   30.72    1.08   0
   1   7   0    2.79    1.13   0
   1   7   0    3.36    0.86   0
   2   7   0    3.41    1.23   0
   2   7   0    4.06    1.22   0
   3   7   0    1.54    0.79   0
   3   7   0    2.63    1.31   0
   4   7   0    1.68    1.26   0
   4   7   0    0.92    1.28   0
   5   7   0    1.04    1.31   0
   5   7   0    1.19    1.44   0
   6   7   0    2.82    1.36   0
   6   7   0    2.25    0.96   0
   7   7   0   -0.35    1.58   0
   7   7   0    0.75    1.61   0
   8   7   0    1.67    1.77   0
   8   7   0    0.94    1.75   0
 -10   8   0    1.42    2.41   0
 -10   8   0   -0.28    2.44   0
  -9   8   0    0.51    1.75   0
  -9   8   0    0.57    1.89   0
  -8   8   0   -0.35    1.71   0
  -8   8   0   -0.58    1.65   0
  -7   8   0    1.80    1.66   0
  -7   8   0   -0.08    1.45   0
  -6   8   0    7.34    1.47   0
  -6   8   0    7.71    1.39   0
  -5   8   0   37.40    1.61   0
  -5   8   0   34.62    1.61   0
  -4   8   0    3.25    1.23   0
  -4   8   0    2.13    1.30   0
  -3   8   0    1.54    1.22   0
  -3   8   0    1.62    0.87   0
  -2   8   0    4.79    1.23   0
  -2   8   0    1.22    1.24   0
  -1   8   0    0.36    1.19   0
  -1   8   0    1.91    1.15   0
   0   8   0    2.41    1.21   0
   0   8   0    1.84    1.13   0
   1   8   0    4.91    1.20   0
   1   8   0    3.17    1.22   0
   2   8   0    0.78    1.22   0
   2   8   0    0.10    1.09   0
   3   8   0    0.49    1.33   0
   3   8   0    0.61    1.29   0
   4   8   0    0.57    1.39   0
   4   8   0    3.21    1.40   0
   5   8   0    3.71    1.43   0
   5   8   0    2.82    1.48   0
   6   8   0    0.36    1.56   0
   6   8   0    1.72    1.47   0
   7   8   0   -0.37    1.67   0
   7   8   0    1.98    1.71   0
  -9   9   0   -0.58    2.01   0
  -9   9   0    0.06    1.97   0
  -8   9   0    1.27    1.90   0
  -8   9   0   -0.18    1.98   0
  -7   9   0    0.31    1.54   0
  -7   9   0   -0.09    1.52   0
  -6   9   0    4.00    1.47   0
  -6   9   0    3.66    1.44   0
  -5   9   0    6.92    1.37   0
  -5   9   0    5.65    1.41   0
  -4   9   0    0.89    1.34   0
  -4   9   0    2.72    1.31   0
  -3   9   0    8.78    1.01   0
  -3   9   0    8.85    1.37   0
  -2   9   0    8.02    1.33   0
  -2   9   0    6.91    1.29   0
  -1   9   0    2.65    1.24   0
  -1   9   0    3.64    1.31   0
   0   9   0    1.78    1.27   0
   0   9   0    1.89    1.20   0
   1   9   0    0.19    0.89   0
   1   9   0    0.58    1.28   0
   2   9   0    1.98    1.29   0
   2   9   0   -0.31    1.33   0
   3   9   0    0.66    0.96   0
   3   9   0    1.18    1.36   0
   4   9   0    1.66    1.06   0
   4   9   0    4.07    1.50   0
   5   9   0    2.64    1.64   0
   5   9   0    2.95    1.57   0
   6   9   0    0.94    1.19   0
   6   9   0   -0.70    1.19   0
  -8  10   0    0.79    1.67   0
  -8  10   0   -0.83    1.66   0
  -7  10   0    0.62    1.60   0
  -7  10   0    2.56    1.63   0
  -6  10   0    0.36    1.49   0
  -6  10   0   -0.01    1.58   0
  -5  10   0   -0.09    1.48   0
  -5  10   0   -0.47    1.53   0
  -4  10   0    2.37    1.40   0
  -4  10   0    0.54    1.40   0
  -3  10   0    2.33    1.38   0
  -3  10   0    3.07    1.35   0
  -2  10   0   -0.46    1.29   0
  -2  10   0    2.01    1.36   0
  -1  10   0    1.26    1.25   0
  -1  10   0    0.70    1.31   0
   0  10   0    0.16    1.35   0
   0  10   0    0.26    1.26   0
   1  10   0    1.10    1.39   0
   1  10   0   -0.08    1.45   0
   2  10   0    3.71    1.46   0
   2  10   0    0.11    1.35   0
   3  10   0    0.43    1.60   0
   3  10   0    0.66    1.09   0
   4  10   0   -0.49    1.58   0
   4  10   0   -1.65    1.62   0
  -7  11   0    1.38    1.72   0
  -7  11   0   -0.46    1.82   0
  -6  11   0    1.06    2.08   0
  -6  11   0    2.10    1.59   0
  -5  11   0    2.01    1.55   0
  -5  11   0    1.25    1.63   0
  -4  11   0    2.62    1.55   0
  -4  11   0    0.36    1.59   0
  -3  11   0    0.84    1.52   0
  -3  11   0    0.59    1.49   0
  -2  11   0    1.66    1.45   0
  -2  11   0    0.59    1.46   0
  -1  11   0    0.85    1.48   0
  -1  11   0   -0.79    1.50   0
   0  11   0    0.51    1.49   0
   0  11   0    2.23    1.51   0
   1  11   0    0.56    1.53   0
   1  11   0   -0.91    1.07   0
   2  11   0    2.22    1.53   0
   2  11   0    0.27    1.55   0
  -4  12   0   -1.99    1.75   0
  -4  12   0    0.33    1.22   0
  -3  12   0    2.38    1.64   0
  -3  12   0    1.22    1.63   0
  -2  12   0    1.70    1.56   0
  -2  12   0    0.18    1.13   0
  -1  12   0   -0.23    1.61   0
  -1  12   0    1.81    1.72   0
   0  12   0    0.17    1.68   0
   0  12  -1   -0.08    1.14   0
   0  12  -1    2.38    1.59   0
  -1  12  -1    0.39    1.66   0
  -1  12  -1    0.02    1.55   0
  -2  12  -1    2.90    1.62   0
  -2  12  -1   -0.61    1.63   0
  -3  12  -1    0.42    1.61   0
  -3  12  -1   -0.70    1.67   0
  -4  12  -1   -0.30    1.65   0
  -4  12  -1    1.90    1.67   0
  -5  12  -1    1.66    1.73   0
  -5  12  -1    0.83    1.19   0
   3  11  -1    1.20    1.65   0
   3  11  -1    0.90    1.76   0
   2  11  -1   -0.36    1.10   0
   2  11  -1    2.31    1.68   0
   1  11  -1   -0.19    1.05   0
   1  11  -1    2.31    1.51   0
   0  11  -1   -0.57    1.42   0
   0  11  -1   -0.51    1.46   0
  -1  11  -1    0.93    0.94   0
  -1  11  -1    2.67    1.50   0
  -2  11  -1    0.38    1.50   0
  -2  11  -1   -0.47    1.42   0
  -3  11  -1    1.13    1.50   0
  -3  11  -1    0.42    1.47   0
  -4  11  -1   -0.11    1.48   0
  -4  11  -1    1.57    1.46   0
  -5  11  -1    1.32    1.13   0
  -5  11  -1    2.20    1.54   0
  -6  11  -1    3.28    1.56   0
  -6  11  -1    0.96    1.67   0
  -7  11  -1    4.71    1.73   0
  -7  11  -1    3.00    1.71   0
   5  10  -1    2.71    1.67   0
   5  10  -1   -0.10    1.66   0
   4  10  -1    2.70    1.66   0
   4  10  -1    1.48    1.15   0
   3  10  -1    2.09    1.51   0
   3  10  -1   -0.50    1.50   0
   2  10  -1    1.44    1.40   0
   2  10  -1   -0.53    1.38   0
   1  10  -1    1.34    1.36   0
   1  10  -1    3.10    1.40   0
   0  10  -1    0.53    1.26   0
   0  10  -1   -0.80    1.30   0
  -1  10  -1    2.71    1.26   0
  -1  10  -1    1.19    1.34   0
  -2  10  -1    1.71    0.93   0
  -2  10  -1    1.67    1.37   0
  -3  10  -1    1.24    1.32   0
  -3  10  -1   -0.18    1.39   0
  -4  10  -1    1.03    1.42   0
  -4  10  -1    2.47    1.40   0
  -5  10  -1    0.84    1.49   0
  -5  10  -1    1.19    1.40   0
  -6  10  -1    4.02    1.51   0
  -6  10  -1    3.37    1.51   0
  -7  10  -1    4.15    1.97   0
  -7  10  -1    2.61    1.58   0
  -8  10  -1    2.62    2.06   0
  -8  10  -1    0.07    1.59   0
   6   9  -1    0.82    1.65   0
   6   9  -1    0.59    1.71   0
   5   9  -1   -0.26    1.62   0
   5   9  -1    1.46    1.53   0
   4   9  -1    3.11    1.45   0
   4   9  -1   -0.50    1.42   0
   3   9  -1    1.66    1.41   0
   3   9  -1    0.76    0.98   0
   2   9  -1    5.57    0.93   0
   2   9  -1    6.42    1.35   0
   1   9  -1    1.53    1.34   0
   1   9  -1    1.66    1.26   0
   0   9  -1    0.70    0.89   0
   0   9  -1    0.76    1.21   0
  -1   9  -1    0.72    1.13   0
  -1   9  -1    1.40    1.24   0
  -2   9  -1    3.03    1.32   0
  -2   9  -1    1.98    1.19   0
  -3   9  -1    7.30    1.35   0
  -3   9  -1    9.97    1.31   0
  -4   9  -1    0.42    1.33   0
  -4   9  -1   -0.58    1.29   0
  -5   9  -1   16.94    1.52   0
  -5   9  -1   16.52    1.42   0
  -6   9  -1   10.31    1.49   0
  -6   9  -1   12.88    1.84   0
  -7   9  -1    1.25    1.53   0
  -7   9  -1    3.61    1.79   0
  -8   9  -1    0.74    1.85   0
  -8   9  -1   -0.76    1.60   0
  -9   9  -1   -1.06    2.01   0
  -9   9  -1    0.43    1.59   0
   7   8  -1   -2.65    1.63   0
   7   8  -1   -0.52    1.73   0
   6   8  -1   -0.72    1.49   0
   6   8  -1    0.64    1.53   0
   5   8  -1   -0.31    1.34   0
   5   8  -1   -0.50    1.34   0
   4   8  -1   -0.28    1.43   0
   4   8  -1    2.37    1.29   0
   3   8  -1    4.56    1.30   0
   3   8  -1    9.27    1.35   0
   2   8  -1    6.14    1.23   0
   2   8  -1    3.71    1.13   0
   1   8  -1    0.69    0.92   0
   1   8  -1    1.24    1.13   0
   0   8  -1    2.02    0.86   0
   0   8  -1    2.70    1.18   0
  -1   8  -1    6.57    1.22   0
  -1   8  -1    3.77    1.18   0
  -2   8  -1    2.57    1.20   0
  -2   8  -1    2.58    1.17   0
  -2   8  -1    2.56    1.22   0
  -3   8  -1   17.15    1.38   0
  -3   8  -1   19.10    1.47   0
  -3   8  -1   23.09    1.36   0
  -4   8  -1    8.31    1.45   0
  -4   8  -1    8.25    1.29   0
  -4   8  -1    6.72    1.32   0
  -5   8  -1    0.12    1.22   0
  -5   8  -1    0.46    1.29   0
  -6   8  -1    5.85    1.41   0
  -6   8  -1    6.21    1.41   0
  -7   8  -1    4.35    1.45   0
  -7   8  -1    7.65    1.39   0
  -8   8  -1   -0.35    1.65   0
  -8   8  -1    0.52    1.79   0
  -9   8  -1   -0.24    1.89   0
  -9   8  -1    1.37    1.95   0
 -10   8  -1    1.07    2.36   0
 -10   8  -1    0.43    2.05   0
   8   7  -1    0.09    1.75   0
   8   7  -1   -0.55    1.72   0
   7   7  -1    2.24    1.49   0
   7   7  -1    1.10    1.95   0
   6   7  -1    0.84    1.47   0
   6   7  -1    1.72    1.42   0
   5   7  -1   -0.13    1.25   0
   5   7  -1    1.18    1.31   0
   4   7  -1    2.30    1.31   0
   4   7  -1    1.94    1.26   0
   3   7  -1    5.21    0.87   0
   3   7  -1    4.80    1.24   0
   2   7  -1    1.15    1.17   0
   2   7  -1    1.26    1.14   0
   1   7  -1    2.37    1.14   0
   1   7  -1    2.32    0.80   0
   0   7  -1   27.74    1.03   0
   0   7  -1   28.96    2.51   0
   0   7  -1   26.59    1.30   0
  -1   7  -1    1.60    1.45   0
  -1   7  -1    1.71    1.09   0
  -1   7  -1    2.20    1.03   0
  -2   7  -1   10.18    1.30   0
  -2   7  -1   10.44    1.17   0
  -2   7  -1   12.31    1.15   0
  -3   7  -1    1.76    1.23   0
  -3   7  -1    0.92    1.24   0
  -3   7  -1    0.15    1.15   0
  -4   7  -1  285.80    2.95   0
  -4   7  -1  297.05    2.80   0
  -4   7  -1  271.40    2.79   0
  -5   7  -1   99.95    2.11   0
  -5   7  -1  105.14    2.05   0
  -5   7  -1   99.51    2.01   0
  -6   7  -1    3.85    1.60   0
  -6   7  -1    3.14    1.27   0
  -6   7  -1    3.98    1.33   0
  -7   7  -1    2.19    1.24   0
  -7   7  -1    2.31    1.34   0
  -8   7  -1    0.49    1.68   0
  -8   7  -1    1.05    1.34   0
  -9   7  -1    0.25    1.81   0
  -9   7  -1    0.68    1.77   0
 -10   7  -1    0.67    2.20   0
 -10   7  -1    0.94    2.25   0
   9   6  -1   -0.30    1.78   0
   9   6  -1    2.35    1.77   0
   8   6  -1    0.95    1.60   0
   8   6  -1    3.00    1.70   0
   7   6  -1    0.83    1.40   0
   7   6  -1    2.05    1.81   0
   7   6  -1    1.05    1.45   0
   6   6  -1    1.82    1.35   0
   6   6  -1    0.84    1.43   0
   6   6  -1    1.36    1.37   0
   5   6  -1    0.56    1.71   0
   5   6  -1    1.18    1.19   0
   5   6  -1    1.22    1.25   0
   4   6  -1    0.82    1.72   0
   4   6  -1    0.54    1.24   0
   4   6  -1    0.43    1.20   0
   3   6  -1    1.27    1.08   0
   3   6  -1    1.59    1.13   0
   3   6  -1    1.75    1.82   0
   2   6  -1    3.08    2.33   0
   2   6  -1    2.40    0.80   0
   2   6  -1    2.92    1.08   0
   1   6  -1    3.13    1.11   0
   1   6  -1    4.82    1.17   0
   1   6  -1    3.75    2.21   0
   0   6  -1    2.46    1.14   0
   0   6  -1    0.17    1.12   0
   0   6  -1    0.24    1.58   0
  -1   6  -1   38.70    1.87   0
  -1   6  -1   42.25    1.37   0
  -1   6  -1   40.45    1.35   0
  -2   6  -1    5.93    1.11   0
  -2   6  -1    5.93    1.09   0
  -2   6  -1    6.73    1.47   0
  -3   6  -1    4.85    1.26   0
  -3   6  -1    4.63    1.27   0
  -3   6  -1   11.04    1.29   0
  -4   6  -1    3.47    1.31   0
  -4   6  -1    2.20    1.23   0
  -5   6  -1  204.24    2.52   0
  -5   6  -1  195.55    2.47   0
  -6   6  -1    1.44    1.25   0
  -6   6  -1    0.40    1.58   0
  -7   6  -1   29.27    1.63   0
  -8   6  -1    1.21    1.59   0
  -8   6  -1    1.04    1.34   0
  -9   6  -1    0.68    2.00   0
  -9   6  -1    0.31    1.89   0
 -10   6  -1    0.66    2.46   0
 -10   6  -1    0.63    2.51   0
   9   5  -1    0.06    1.96   0
   9   5  -1    0.64    2.05   0
   9   5  -1    0.66    1.62   0
   8   5  -1    6.04    1.83   0
   8   5  -1    3.99    1.52   0
   8   5  -1    4.33    1.83   0
   7   5  -1    0.60    1.38   0
   7   5  -1    1.63    1.31   0
   7   5  -1    1.04    1.73   0
   6   5  -1    0.15    1.53   0
   6   5  -1    0.60    1.30   0
   6   5  -1    0.73    1.29   0
   5   5  -1   25.82    1.59   0
   5   5  -1   23.35    1.42   0
   5   5  -1   25.63    1.36   0
   4   5  -1   73.78    2.28   0
   4   5  -1   74.83    1.72   0
   4   5  -1   73.86    1.76   0
   3   5  -1    3.39    1.21   0
   3   5  -1    2.35    1.14   0
   3   5  -1    2.69    1.44   0
   2   5  -1   -0.52    1.01   0
   2   5  -1    0.96    1.04   0
   1   5  -1   10.69    1.16   0
   1   5  -1   10.01    0.89   0
   0   5  -1  296.66    2.69   0
   0   5  -1  279.23    4.35   0
   0   5  -1  300.12    2.63   0
  -1   5  -1   91.17    2.27   0
  -1   5  -1   88.59    1.48   0
  -1   5  -1   90.96    1.75   0
  -2   5  -1  194.51    2.34   0
  -2   5  -1  196.09    2.78   0
  -3   5  -1 1223.11    5.50   0
   3  -5   1 1239.58    5.52   0
  -3   5  -1 1225.63    5.82   0
  -4   5  -1   69.06    1.83   0
   4  -5   1   66.22    1.81   0
  -4   5  -1   76.26    1.86   0
  -5   5  -1   28.15    1.37   0
  -5   5  -1   28.44    1.69   0
   5  -5   1   26.02    1.46   0
   6  -5   1    5.56    1.54   0
   6  -5   1    3.76    0.88   0
  -6   5  -1    7.40    1.21   0
  -6   5  -1    6.18    1.51   0
   7  -5   1   29.58    1.82   0
  -7   5  -1   31.05    1.17   0
  -7   5  -1   28.80    1.62   0
   7  -5   1   25.20    1.15   0
  -8   5  -1    7.02    1.72   0
  -9   5  -1   -0.23    1.91   0
  -9   5  -1    0.64    1.94   0
 -10   5  -1    0.08    2.77   0
 -10   5  -1   -0.04    2.87   0
  10   4  -1    1.20    2.09   0
  10   4  -1    0.33    2.09   0
  10   4  -1    0.15    2.15   0
   9   4  -1   -0.10    1.90   0
   9   4  -1    1.06    1.87   0
   9   4  -1    0.36    1.54   0
   8   4  -1    6.26    1.57   0
   8   4  -1    7.18    1.47   0
   8   4  -1    6.45    1.47   0
   7   4  -1   -0.25    1.77   0
   7   4  -1    0.79    1.33   0
   7   4  -1   -0.60    1.68   0
   6   4  -1    0.88    1.21   0
   6   4  -1    0.20    1.31   0
   6   4  -1   -0.14    1.25   0
   5   4  -1   47.78    1.94   0
   5   4  -1   50.30    1.63   0
   5   4  -1   48.59    1.52   0
   4   4  -1    0.89    1.23   0
   4   4  -1    1.76    1.45   0
   4   4  -1    1.40    1.18   0
   3   4  -1    1.59    1.10   0
   3   4  -1    0.97    1.37   0
   3   4  -1    0.03    1.12   0
   2   4  -1    2.40    0.99   0
   2   4  -1    2.64    1.06   0
   1   4  -1  111.06    1.89   0
   1   4  -1  106.07    1.83   0
   0   4  -1    4.38    1.09   0
   0   4  -1    3.66    1.05   0
  -1   4  -1  497.75    3.65   0
  -1   4  -1  489.43    4.77   0
  -2   4  -1  331.89    3.15   0
   2  -4   1  310.56    3.04   0
  -2   4  -1  355.57    3.64   0
  -3   4  -1  503.56    3.93   0
   3  -4   1  528.44    4.01   0
  -3   4  -1  509.43    3.93   0
  -4   4  -1    7.90    1.56   0
   4  -4   1    5.02    0.90   0
   4  -4   1    8.14    1.30   0
  -4   4  -1    8.94    1.20   0
  -5   4  -1   37.36    1.40   0
  -5   4  -1   36.87    1.74   0
   5  -4   1   37.31    1.52   0
   5  -4   1   38.74    1.44   0
   6  -4   1    4.99    1.13   0
  -6   4  -1    4.04    1.18   0
   6  -4   1    3.43    1.16   0
  -6   4  -1    3.73    1.13   0
   7  -4   1    0.77    1.21   0
  -7   4  -1    0.80    1.45   0
   7  -4   1    0.17    1.45   0
  -7   4  -1   -0.00    0.85   0
  -8   4  -1   15.91    2.00   0
   8  -4   1   14.22    1.31   0
   8  -4   1   14.50    1.78   0
   9  -4   1   -0.22    0.95   0
  -9   4  -1   -0.10    1.85   0
   9  -4   1    1.04    2.10   0
  10   3  -1    6.56    2.05   0
  10   3  -1    5.02    2.31   0
  10   3  -1    5.52    2.12   0
   9   3  -1    5.15    1.97   0
   9   3  -1    5.11    1.81   0
   9   3  -1    4.36    1.55   0
   8   3  -1    2.30    1.66   0
   8   3  -1    1.69    1.39   0
   8   3  -1    3.17    1.36   0
   7   3  -1    6.35    1.25   0
   7   3  -1    5.76    1.22   0
   7   3  -1    6.23    1.70   0
   6   3  -1   59.98    1.72   0
   6   3  -1   63.22    1.99   0
   6   3  -1   62.94    1.77   0
   5   3  -1   79.22    1.85   0
   5   3  -1   83.41    2.06   0
   5   3  -1   81.54    2.01   0
   4   3  -1    8.11    1.42   0
   4   3  -1    7.41    1.37   0
   3   3  -1   17.93    1.25   0
   3   3  -1   17.33    1.24   0
   2   3  -1    0.01    1.19   0
   2   3  -1    0.74    1.07   0
   1   3  -1   86.20    1.81   0
   1   3  -1   82.16    1.86   0
   0   3  -1   16.91    1.38   0
  -1   3  -1 5186.27   12.51   0
   1  -3   1 5139.34   12.52   0
  -1   3  -1 4987.75   15.05   0
  -2   3  -1 2786.61    9.51   0
   2  -3   1 2648.98    9.41   0
  -2   3  -1 2663.40    9.41   0
   3  -3   1   45.49    1.56   0
  -3   3  -1   41.63    1.81   0
   3  -3   1   41.23    2.02   0
  -3   3  -1   41.54    1.56   0
  -4   3  -1  141.28    2.53   0
  -4   3  -1  146.86    2.09   0
   4  -3   1  136.12    2.71   0
   4  -3   1  141.60    2.09   0
  -5   3  -1   33.67    1.78   0
   5  -3   1   35.15    1.40   0
  -5   3  -1   35.03    1.46   0
   5  -3   1   33.50    1.79   0
  -6   3  -1    3.83    1.18   0
   6  -3   1    4.62    1.20   0
  -6   3  -1    6.03    1.19   0
   6  -3   1    3.28    1.43   0
   7  -3   1   15.26    1.28   0
   7  -3   1   12.48    1.64   0
  -7   3  -1   14.24    1.65   0
   8  -3   1    7.16    1.64   0
  -8   3  -1    7.90    1.88   0
   8  -3   1    5.52    0.88   0
   9  -3   1    4.00    2.18   0
   9  -3   1    3.52    1.34   0
  -9   3  -1    4.34    2.15   0
  11   2  -1    1.68    1.74   0
  10   2  -1    3.97    1.56   0
  10   2  -1    2.32    2.53   0
  10   2  -1    2.62    2.53   0
   9   2  -1    9.75    1.94   0
   9   2  -1    9.22    1.51   0
   9   2  -1    8.61    2.12   0
   8   2  -1   31.72    1.95   0
   8   2  -1   32.88    1.99   0
   8   2  -1   34.56    1.47   0
   7   2  -1    5.56    1.54   0
   7   2  -1    6.01    1.58   0
   7   2  -1    6.01    1.32   0
   6   2  -1    3.64    1.32   0
   6   2  -1    3.11    1.22   0
   6   2  -1    3.92    1.47   0
   5   2  -1    1.30    1.27   0
   5   2  -1    3.70    1.12   0
   4   2  -1  168.82    2.50   0
   4   2  -1  167.60    2.35   0
   3   2  -1   17.00    1.32   0
   2   2  -1   11.07    1.26   0
   2   2  -1   10.61    1.31   0
   1   2  -1  473.75    4.41   0
   1   2  -1  448.67    4.24   0
   0  -2   1  363.09    4.21   0
   0   2  -1  364.82    4.19   0
   1  -2   1 1619.51    8.55   0
  -1   2  -1 1579.69    8.35   0
   2  -2   1  413.43    3.97   0
   2  -2   1  422.49    4.49   0
  -2   2  -1  421.78    4.41   0
  -2   2  -1  417.69    3.90   0
   3  -2   1  488.71    3.72   0
   3  -2   1  467.35    4.81   0
  -3   2  -1  484.01    4.81   0
  -3   2  -1  507.00    3.78   0
   4  -2   1    1.06    1.48   0
  -4   2  -1    0.76    1.49   0
   4  -2   1   -0.53    1.07   0
  -4   2  -1    0.62    1.06   0
   5  -2   1  544.25    3.42   0
   5  -2   1  508.53    4.89   0
  -5   2  -1  557.54    3.53   0
  -5   2  -1  533.99    4.87   0
   6  -2   1  114.77    1.76   0
  -6   2  -1  110.42    1.79   0
  -6   2  -1  111.72    2.51   0
   6  -2   1  105.35    2.54   0
  -7   2  -1    9.56    1.58   0
   7  -2   1    8.56    1.19   0
   7  -2   1    8.31    1.79   0
   8  -2   1   10.73    1.92   0
   8  -2   1    7.36    0.94   0
  -8   2  -1    9.39    1.89   0
   9  -2   1    3.96    0.98   0
   9  -2   1    5.27    2.02   0
  -9   2  -1    5.02    2.18   0
  11   1  -1    2.63    1.70   0
  10   1  -1    2.17    1.49   0
   9   1  -1    4.13    2.20   0
   9   1  -1    3.98    1.38   0
   9   1  -1    4.15    2.23   0
   8   1  -1    1.07    1.90   0
   8   1  -1   -0.09    1.32   0
   8   1  -1    0.82    1.80   0
   7   1  -1  232.76    3.63   0
   7   1  -1  251.09    2.54   0
   7   1  -1  240.98    3.78   0
   6   1  -1   31.17    2.02   0
   6   1  -1   31.92    1.45   0
   5   1  -1   30.20    1.40   0
   5   1  -1   27.24    1.69   0
  -5  -1   1   27.64    1.66   0
  -4  -1   1   21.12    1.44   0
   4   1  -1   20.67    1.67   0
   4   1  -1   21.69    1.33   0
   3   1  -1    1.21    1.11   0
   3   1  -1    0.73    1.41   0
  -3  -1   1    0.56    1.38   0
   2   1  -1  111.46    3.02   0
   2   1  -1  111.05    2.82   0
  -1  -1   1  781.43    7.68   0
   1   1  -1  811.94    7.75   0
   0   1  -1 1204.79    9.90   0
   1  -1   1 1305.61    9.69   0
  -1   1  -1 1337.61    9.69   0
  -2   1  -1   47.19    2.13   0
   2  -1   1   48.01    1.98   0
  -2   1  -1   48.98    1.98   0
   2  -1   1   45.34    2.32   0
  -3   1  -1  192.97    3.42   0
  -3   1  -1  199.39    2.59   0
   3  -1   1  191.21    2.57   0
   3  -1   1  186.03    3.28   0
  -4   1  -1   96.08    2.50   0
   4  -1   1   90.99    2.48   0
  -4   1  -1   94.85    1.84   0
   4  -1   1   89.72    1.80   0
   5  -1   1   24.42    1.55   0
  -5   1  -1   24.22    1.51   0
   5  -1   1   22.45    1.07   0
  -5   1  -1   26.30    1.30   0
   6  -1   1   69.36    2.15   0
  -6   1  -1   68.06    1.35   0
  -6   1  -1   72.66    2.17   0
   6  -1   1   73.60    1.62   0
  -7   1  -1    0.65    1.61   0
   7  -1   1    0.76    1.45   0
   7  -1   1    1.21    1.14   0
   8  -1   1   -0.24    1.46   0
  -8   1  -1    0.05    1.70   0
   8  -1   1    0.18    1.32   0
   9  -1   1    1.56    1.36   0
  -9   1  -1    0.67    1.79   0
   9  -1   1   -0.31    1.85   0
  10  -1   1    0.12    2.52   0
  11   0  -1    1.42    1.75   0
  10   0  -1    1.12    1.05   0
   9   0  -1    3.24    1.38   0
   8   0  -1    5.81    2.96   0
   8   0  -1    5.35    2.82   0
   8   0  -1    6.05    1.35   0
   7   0  -1   23.56    1.34   0
   7   0  -1   22.19    2.46   0
   7   0  -1   21.39    2.35   0
   6   0  -1    5.60    1.99   0
   6   0  -1    4.72    0.88   0
   5   0  -1   11.89    1.78   0
   5   0  -1   12.28    0.90   0
  -5   0   1   13.11    1.75   0
   4   0  -1   32.52    1.37   0
   4   0  -1   30.43    2.28   0
  -4   0   1   31.42    2.33   0
   3   0  -1   33.83    2.95   0
   3   0  -1   34.80    1.25   0
  -3   0   1   33.90    2.69   0
   1   0  -1  315.47    9.05   0
  -1   0  -1    1.96    1.66   0
   1   0   1    3.11    1.70   0
   2   0   1  275.61    3.97   0
   2   0   1  268.24    3.59   0
  -2   0  -1  268.55    4.04   0
  -2   0  -1  284.43    3.66   0
   3   0   1  205.29    3.20   0
  -3   0  -1  209.67    2.76   0
   3   0   1  213.14    2.77   0
  -3   0  -1  200.37    3.14   0
   4   0   1  926.24    4.93   0
  -4   0  -1  973.50    5.98   0
  -4   0  -1  944.82    4.93   0
   4   0   1  918.85    6.17   0
   5   0   1   60.66    1.83   0
  -5   0  -1   61.46    1.98   0
  -5   0  -1   62.02    1.38   0
   5   0   1   63.20    1.61   0
   6   0   1   36.94    1.79   0
  -6   0  -1   38.51    1.56   0
   6   0   1   38.16    1.45   0
   7   0   1    5.15    1.24   0
  -7   0  -1    3.37    1.44   0
   7   0   1    3.46    1.49   0
  -8   0  -1    8.37    1.52   0
   8   0   1    8.43    1.56   0
   8   0   1    8.50    1.41   0
   9   0   1    3.27    1.40   0
  -9   0  -1    3.62    1.63   0
   9   0   1    3.76    1.70   0
  10   0   1    1.50    2.03   0
  11   0   1    2.04    3.71   0
  11   0   1    2.59    3.67   0
  11  -1  -1    1.34    1.19   0
  10  -1  -1    1.53    1.41   0
   9  -1  -1    1.09    1.36   0
   8  -1  -1   78.65    1.84   0
   7  -1  -1    5.19    1.20   0
   6  -1  -1   31.28    1.31   0
  -5   1   1   72.07    4.52   0
   5  -1  -1   75.73    1.63   0
   5  -1  -1   68.19    4.73   0
  -4   1   1    7.94    2.65   0
   4  -1  -1    6.98    2.76   0
   4  -1  -1    7.59    0.84   0
   3  -1  -1   18.07    1.35   0
  -3   1   1   20.74    2.81   0
  -3   1   1   19.18    3.12   0
   2  -1  -1 1260.44    6.97   0
  -2   1   1 1237.66   12.15   0
  -2   1   1 1216.85   12.35   0
   1  -1  -1 3054.36   15.37   0
  -1   1   1 3022.01   15.36   0
   0   1   1  185.29    3.71   0
   0  -1  -1  193.95    3.70   0
   1   1   1  242.47    3.58   0
  -1  -1  -1  254.49    5.21   0
  -1  -1  -1  237.23    3.39   0
   2   1   1 1076.18    7.27   0
  -2  -1  -1 1162.22    6.49   0
   2   1   1 1172.05    6.49   0
  -2  -1  -1 1148.83    7.42   0
  -3  -1  -1    5.00    1.56   0
   3   1   1    3.74    1.30   0
   3   1   1    3.78    1.39   0
  -3  -1  -1    3.77    1.34   0
   4   1   1   36.45    1.52   0
   4   1   1   38.51    1.58   0
  -4  -1  -1   38.85    1.75   0
  -4  -1  -1   38.76    1.57   0
   5   1   1   40.07    1.75   0
   5   1   1   39.80    1.55   0
  -5  -1  -1   43.10    1.54   0
  -6  -1  -1   24.83    1.58   0
   6   1   1   26.17    1.45   0
   6   1   1   25.05    1.40   0
  -7  -1  -1    4.41    1.50   0
   7   1   1    3.54    1.27   0
   7   1   1    4.05    1.33   0
   8   1   1   10.13    1.41   0
   8   1   1    9.42    1.61   0
  -8  -1  -1    9.46    1.56   0
   9   1   1    2.09    1.36   0
   9   1   1    2.19    1.68   0
  -9  -1  -1    2.32    1.65   0
  10   1   1   -0.36    2.07   0
  10   1   1    0.41    1.80   0
  11   1   1   -0.03    2.44   0
  11   1   1   -0.06    2.43   0
  11  -2  -1    1.22    1.57   0
  10  -2  -1    9.22    1.47   0
   9  -2  -1   18.92    1.43   0
   8  -2  -1    9.46    1.29   0
   7  -2  -1    5.53    1.18   0
   6  -2  -1   18.78    1.00   0
  -5   2   1    0.77    1.65   0
  -5   2   1    0.95    1.75   0
   5  -2  -1    1.10    1.11   0
  -4   2   1   15.40    1.89   0
   4  -2  -1   13.40    1.27   0
  -4   2   1   15.14    1.97   0
   3  -2  -1  238.00    2.77   0
  -3   2   1  235.20    4.02   0
  -3   2   1  246.10    4.02   0
   2  -2  -1  407.14    3.98   0
  -2   2   1  384.10    4.59   0
  -2   2   1  395.43    4.66   0
   1  -2  -1  164.49    3.37   0
   1  -2  -1  153.19    2.76   0
  -1   2   1  156.79    2.76   0
   0   2   1  277.14    3.32   0
   0  -2  -1  271.11    3.32   0
   0  -2  -1  286.01    7.44   0
   1   2   1 1185.09    6.09   0
  -1  -2  -1 1224.52    6.16   0
   2   2   1 1340.63    8.81   0
  -2  -2  -1 1399.71    6.24   0
   2   2   1 1317.20    6.17   0
   3   2   1  570.96    4.75   0
   3   2   1  559.66    3.94   0
  -3  -2  -1  568.46    3.92   0
  -4  -2  -1   75.42    1.77   0
   4   2   1   71.95    1.74   0
   4   2   1   75.03    1.85   0
  -5  -2  -1    4.78    1.16   0
   5   2   1    5.55    1.46   0
   5   2   1    5.24    1.27   0
   6   2   1   14.65    1.28   0
   6   2   1   14.77    1.30   0
  -6  -2  -1   14.26    1.26   0
   7   2   1    5.43    1.33   0
  -7  -2  -1    6.05    1.26   0
   7   2   1    6.49    1.27   0
   8   2   1   25.90    1.55   0
   8   2   1   23.43    1.78   0
  -8  -2  -1   25.88    1.79   0
   9   2   1    4.75    1.51   0
  10   2   1   -0.76    2.05   0
  10   2   1   -0.20    1.95   0
  11  -3  -1    1.83    1.13   0
  10  -3  -1    6.28    1.51   0
   9  -3  -1   18.33    1.45   0
   8  -3  -1    4.36    0.93   0
  -7   3   1    1.00    2.86   0
  -7   3   1    0.96    2.97   0
   7  -3  -1    0.79    1.17   0
   6  -3  -1    0.67    1.04   0
  -6   3   1    1.41    1.82   0
  -6   3   1    1.82    1.87   0
   5  -3  -1   -1.00    1.15   0
  -5   3   1   -0.29    1.27   0
  -5   3   1   -0.26    1.52   0
  -4   3   1  152.60    2.85   0
   4  -3  -1  156.63    2.19   0
  -4   3   1  161.32    2.98   0
  -3   3   1  355.22    3.99   0
  -3   3   1  370.96    4.01   0
   3  -3  -1  367.07    3.44   0
   2  -3  -1   45.31    1.80   0
  -2   3   1   44.13    1.75   0
  -2   3   1   41.24    1.68   0
   1  -3  -1    2.15    1.08   0
   1  -3  -1    3.56    1.29   0
  -1   3   1    2.13    1.08   0
   0   3   1   83.39    1.80   0
   0  -3  -1   84.39    1.78   0
  -1  -3  -1   46.80    1.48   0
   1   3   1   43.45    1.48   0
   2   3   1    7.19    1.18   0
  -2  -3  -1    5.74    1.16   0
   3   3   1    2.45    1.50   0
  -3  -3  -1    0.77    1.09   0
   3   3   1    0.92    1.09   0
   4   3   1    0.01    1.20   0
  -4  -3  -1    0.98    1.17   0
   4   3   1   -0.03    1.14   0
  -5  -3  -1    0.95    1.19   0
   5   3   1    1.13    1.17   0
   5   3   1    1.29    1.40   0
   6   3   1    4.42    1.29   0
   6   3   1    4.12    1.24   0
  -6  -3  -1    4.33    1.25   0
   7   3   1    5.93    1.35   0
  -7  -3  -1    6.40    1.36   0
   7   3   1    5.92    1.42   0
   8   3   1    2.34    1.38   0
  -8  -3  -1    2.66    1.35   0
   9   3   1    9.19    1.97   0
   9   3   1    8.24    1.56   0
  10   3   1   -0.77    2.00   0
  10   3   1   -0.48    1.66   0
  11  -4  -1    2.54    1.53   0
  10  -4  -1   11.23    1.54   0
   9  -4  -1    6.39    1.36   0
   8  -4  -1    6.13    1.20   0
   7  -4  -1    4.21    1.25   0
  -7   4   1    2.62    1.75   0
  -7   4   1    2.40    1.72   0
  -6   4   1    5.10    1.51   0
   6  -4  -1    5.10    1.13   0
  -6   4   1    4.85    1.46   0
   5  -4  -1   44.30    1.49   0
  -5   4   1   39.36    1.81   0
  -5   4   1   40.71    1.74   0
  -4   4   1    0.90    1.18   0
  -4   4   1    0.20    1.38   0
   4  -4  -1    0.53    1.25   0
  -3   4   1  305.79    3.12   0
   3  -4  -1  315.42    3.11   0
  -3   4   1  293.93    3.37   0
  -2   4   1   41.30    1.60   0
   2  -4  -1   43.55    1.96   0
  -2   4   1   43.33    1.57   0
   1  -4  -1    5.65    1.61   0
  -1   4   1    5.87    0.81   0
   0   4   1   17.88    1.20   0
   0  -4  -1   18.93    1.22   0
   1   4   1  287.11    2.64   0
  -1  -4  -1  298.00    2.64   0
   2   4   1  352.14    2.81   0
  -2  -4  -1  374.10    2.82   0
   3   4   1   68.62    1.56   0
  -3  -4  -1   72.90    1.37   0
  -4  -4  -1    6.30    1.23   0
   4   4   1    4.69    1.16   0
   5   4   1    0.43    1.19   0
  -5  -4  -1    0.40    1.21   0
  -6  -4  -1    2.54    1.52   0
   6   4   1    2.26    1.27   0
   7   4   1    2.90    1.36   0
  -7  -4  -1    1.78    1.34   0
   8   4   1    7.65    1.82   0
   9   4   1    2.09    1.81   0
   9   4   1   -0.41    2.03   0
  10   4   1    1.58    1.75   0
  10   4   1    0.77    2.16   0
  11  -5  -1    3.96    1.61   0
  10  -5  -1    3.07    1.49   0
   9  -5  -1    3.49    1.33   0
   8  -5  -1    1.87    1.27   0
  -8   5   1    1.87    2.05   0
  -8   5   1    1.95    2.12   0
  -7   5   1    7.81    1.58   0
  -7   5   1    8.38    1.54   0
   7  -5  -1   10.66    1.38   0
  -6   5   1    2.99    1.46   0
  -6   5   1    4.23    1.46   0
   6  -5  -1    3.27    1.18   0
   5  -5  -1   17.77    1.38   0
  -5   5   1   18.54    1.48   0
  -5   5   1   17.27    1.55   0
  -4   5   1    5.67    1.21   0
   4  -5  -1    5.96    1.28   0
  -4   5   1    3.66    1.45   0
  -3   5   1   10.40    1.25   0
  -3   5   1    9.05    1.34   0
   3  -5  -1    9.52    1.28   0
  -2   5   1   27.83    1.30   0
  -2   5   1   22.30    1.04   0
   2  -5  -1   23.81    1.76   0
  -1   5   1  142.68    2.03   0
  -1   5   1  151.11    2.01   0
   0   5   1   93.67    1.51   0
  -1  -5  -1   17.81    1.24   0
   1   5   1   18.12    1.27   0
  -2  -5  -1   57.37    1.39   0
   2   5   1   55.29    1.40   0
   3   5   1    1.71    1.06   0
  -3  -5  -1    1.49    1.06   0
   4   5   1    1.40    1.16   0
  -4  -5  -1    1.90    1.09   0
  -5  -5  -1    2.91    1.18   0
   5   5   1    4.77    1.24   0
   6   5   1    1.48    1.26   0
   7   5   1    1.20    1.41   0
   8   5   1    2.17    1.54   0
   8   5   1    1.50    1.56   0
   9   5   1   -1.12    2.08   0
   9   5   1    0.41    1.66   0
  10  -6  -1   -0.62    1.56   0
  -9   6   1   -0.01    2.55   0
   9  -6  -1    0.28    1.42   0
  -9   6   1    0.15    2.29   0
  -8   6   1    0.35    1.60   0
  -8   6   1   -0.21    1.61   0
   8  -6  -1    1.18    1.38   0
  -7   6   1   -0.11    1.09   0
  -7   6   1    0.56    1.49   0
   7  -6  -1    0.08    1.32   0
  -6   6   1    3.71    1.29   0
  -6   6   1    4.32    1.31   0
   6  -6  -1    2.33    1.32   0
   5  -6  -1    3.00    1.30   0
  -5   6   1    2.55    1.19   0
  -5   6   1    3.17    1.20   0
  -4   6   1   48.44    1.68   0
  -4   6   1   57.39    1.69   0
   4  -6  -1   50.64    1.71   0
  -3   6   1   54.40    1.65   0
  -3   6   1   53.01    1.66   0
  -2   6   1   13.46    1.24   0
  -2   6   1   13.69    1.20   0
  -1   6   1   23.16    1.28   0
  -1   6   1   21.11    1.25   0
   0   6   1  310.71    2.64   0
   0   6   1  291.60    2.65   0
   1   6   1    0.29    0.75   0
   1   6   1    1.33    0.76   0
   2   6   1    0.21    0.71   0
   3   6   1    0.66    1.11   0
   4   6   1    4.48    0.89   0
   5   6   1    4.64    1.30   0
   6   6   1    1.97    1.30   0
   6   6   1    0.48    1.33   0
   7   6   1    0.51    1.47   0
   7   6   1    1.01    1.54   0
   8   6   1    0.93    1.69   0
   8   6   1    1.99    1.71   0
  -9   7   1    0.92    2.03   0
  -9   7   1    0.48    2.07   0
   8  -7  -1    2.67    1.40   0
  -8   7   1    0.21    1.32   0
  -8   7   1    1.23    1.68   0
  -7   7   1   -0.26    1.27   0
  -7   7   1    1.02    1.33   0
   7  -7  -1    0.32    1.38   0
  -6   7   1    7.52    1.42   0
   6  -7  -1    8.39    1.39   0
  -6   7   1    7.03    1.39   0
  -5   7   1    3.53    1.35   0
  -5   7   1    3.87    1.46   0
  -4   7   1   24.94    1.40   0
  -4   7   1   20.79    1.41   0
  -3   7   1    6.43    0.87   0
  -3   7   1    8.02    1.19   0
  -2   7   1    5.05    0.86   0
  -2   7   1    4.30    1.19   0
  -1   7   1    3.18    1.13   0
  -1   7   1    2.82    1.16   0
   0   7   1    6.62    0.87   0
   0   7   1    8.82    1.24   0
   1   7   1    2.22    1.13   0
   1   7   1    0.49    1.14   0
   2   7   1    8.97    1.26   0
   2   7   1   10.37    1.20   0
   3   7   1    2.06    1.21   0
   3   7   1    1.45    1.18   0
   4   7   1    3.78    1.35   0
   4   7   1    5.07    1.30   0
   5   7   1    0.38    1.38   0
   5   7   1    1.69    1.35   0
   6   7   1    2.02    1.53   0
   6   7   1    0.07    1.40   0
   7   7   1   -0.04    1.61   0
   7   7   1   -0.32    1.62   0
 -10   8   1    0.12    2.82   0
 -10   8   1    0.71    2.53   0
  -9   8   1    0.69    1.91   0
  -9   8   1   -0.24    1.90   0
  -8   8   1    0.63    1.76   0
  -8   8   1    0.47    1.73   0
  -7   8   1   -0.09    1.37   0
  -7   8   1    0.54    1.76   0
  -6   8   1    5.09    1.38   0
  -6   8   1    3.27    1.35   0
  -5   8   1    5.80    1.37   0
  -5   8   1    6.71    1.61   0
  -4   8   1   -0.21    1.21   0
  -4   8   1    1.53    1.13   0
  -3   8   1   17.28    1.41   0
  -3   8   1   12.67    1.41   0
  -2   8   1   50.70    1.61   0
  -2   8   1   46.18    1.60   0
  -1   8   1    5.68    1.19   0
  -1   8   1    7.50    1.27   0
   0   8   1   -0.20    1.17   0
   0   8   1    0.40    1.21   0
   1   8   1    6.83    1.23   0
   1   8   1    5.78    0.96   0
   2   8   1    2.87    1.21   0
   2   8   1    3.54    1.26   0
   3   8   1   -0.58    1.34   0
   3   8   1    1.15    1.29   0
   4   8   1    1.49    1.40   0
   4   8   1    1.32    1.36   0
   5   8   1   -0.50    1.48   0
   5   8   1    0.13    1.51   0
   6   8   1    0.39    1.64   0
   6   8   1   -0.36    1.68   0
  -9   9   1    0.39    1.66   0
  -9   9   1    1.82    2.10   0
  -8   9   1    1.39    1.83   0
  -8   9   1    0.35    1.57   0
  -7   9   1    0.85    1.94   0
  -7   9   1   -0.60    1.88   0
  -6   9   1   -0.39    1.42   0
  -6   9   1    0.86    1.53   0
  -5   9   1    0.90    1.43   0
  -5   9   1    1.93    1.38   0
  -4   9   1    7.70    1.34   0
  -4   9   1    6.71    1.38   0
  -3   9   1    0.46    1.27   0
  -3   9   1    0.40    1.24   0
  -2   9   1    6.77    1.33   0
  -2   9   1    5.18    1.33   0
  -1   9   1    0.99    1.23   0
  -1   9   1    1.22    1.33   0
   0   9   1    0.70    0.92   0
   0   9   1   -0.27    1.30   0
   1   9   1    1.43    1.27   0
   1   9   1   -1.72    1.28   0
   2   9   1    1.61    1.32   0
   2   9   1    3.63    1.36   0
   3   9   1    1.71    1.39   0
   3   9   1    0.38    1.40   0
   4   9   1   -0.33    1.55   0
   4   9   1    2.47    1.50   0
   5   9   1   -1.45    1.50   0
   5   9   1    1.21    1.62   0
  -8  10   1    0.57    2.04   0
  -8  10   1    0.85    1.76   0
  -7  10   1    1.28    1.72   0
  -7  10   1    1.35    1.63   0
  -6  10   1   -1.62    1.62   0
  -6  10   1   -0.75    1.61   0
  -5  10   1   -0.36    1.47   0
  -5  10   1   -0.55    1.52   0
  -4  10   1    0.04    1.42   0
  -4  10   1    2.15    1.46   0
  -3  10   1    2.79    1.41   0
  -3  10   1    3.69    1.43   0
  -2  10   1    1.09    1.37   0
  -2  10   1    1.08    1.38   0
  -1  10   1    2.54    1.37   0
  -1  10   1   -0.21    1.01   0
   0  10   1    0.01    1.40   0
   0  10   1    0.76    1.40   0
   1  10   1   -1.00    1.38   0
   1  10   1   -0.44    1.42   0
   2  10   1    0.14    1.43   0
   2  10   1   -0.78    1.43   0
   3  10   1    0.33    1.60   0
   3  10   1   -0.57    1.53   0
   4  10   1   -2.35    1.60   0
   4  10   1   -0.86    1.68   0
  -6  11   1   -0.76    1.74   0
  -6  11   1    0.47    1.69   0
  -5  11   1   -0.54    1.57   0
  -5  11   1    0.82    1.54   0
  -4  11   1    1.92    1.58   0
  -4  11   1    1.45    1.61   0
  -3  11   1   -0.08    1.55   0
  -3  11   1    2.17    1.55   0
  -2  11   1   -0.24    1.04   0
  -2  11   1    0.17    1.51   0
  -1  11   1   -0.38    1.53   0
  -1  11   1   -0.78    1.58   0
   0  11   1    0.57    1.53   0
   0  11   1    1.72    1.54   0
   1  11   1    3.04    1.55   0
   1  11   1    2.13    1.59   0
   2  11   1    0.55    1.60   0
   2  11   1    2.05    1.68   0
  -3  12   1    0.38    1.74   0
  -2  12   1    0.79    1.62   0
   1  12  -2    3.41    1.62   0
   1  12  -2   -0.20    1.65   0
   0  12  -2   -2.37    1.59   0
   0  12  -2   -0.40    1.64   0
  -1  12  -2    0.72    1.63   0
  -1  12  -2   -0.36    1.56   0
  -2  12  -2   -0.68    1.74   0
  -2  12  -2    0.41    1.55   0
  -3  12  -2    1.34    1.05   0
  -3  12  -2    1.10    1.61   0
  -4  12  -2   -1.09    1.66   0
  -4  12  -2   -0.90    1.61   0
  -5  12  -2    1.83    1.63   0
  -5  12  -2    0.84    1.68   0
   3  11  -2   -1.91    1.62   0
   3  11  -2    0.71    1.65   0
   2  11  -2   -0.56    1.53   0
   2  11  -2    1.68    1.61   0
   1  11  -2    1.41    1.53   0
   1  11  -2    1.48    1.49   0
   0  11  -2   -1.08    1.43   0
   0  11  -2   -1.10    1.39   0
  -1  11  -2   -1.37    1.33   0
  -1  11  -2    1.67    1.39   0
  -2  11  -2   -0.93    1.39   0
  -2  11  -2    0.04    1.03   0
  -3  11  -2    0.70    1.41   0
  -3  11  -2    0.44    1.46   0
  -4  11  -2   -1.54    1.51   0
  -4  11  -2    2.02    1.45   0
  -5  11  -2   -0.30    1.45   0
  -5  11  -2   -1.66    1.58   0
  -6  11  -2    1.47    1.52   0
  -6  11  -2    2.30    1.65   0
  -7  11  -2   -0.10    1.70   0
  -7  11  -2    1.97    1.60   0
   5  10  -2   -0.62    1.76   0
   5  10  -2    1.49    1.21   0
   4  10  -2    3.83    1.58   0
   4  10  -2    0.59    1.61   0
   3  10  -2    2.47    1.46   0
   3  10  -2    1.27    1.08   0
   2  10  -2    1.23    1.45   0
   2  10  -2    0.30    1.42   0
   1  10  -2    6.32    0.98   0
   1  10  -2    7.67    1.42   0
   0  10  -2    0.24    1.35   0
   0  10  -2    0.67    0.91   0
  -1  10  -2    0.15    1.27   0
  -1  10  -2    0.33    0.93   0
  -2  10  -2    1.28    1.29   0
  -2  10  -2    2.72    1.31   0
  -3  10  -2    0.82    1.36   0
  -3  10  -2   -0.66    1.37   0
  -4  10  -2    1.24    1.39   0
  -4  10  -2    1.94    1.36   0
  -5  10  -2    1.84    1.49   0
  -5  10  -2    4.67    1.41   0
  -6  10  -2   10.76    1.60   0
  -6  10  -2    9.05    1.58   0
  -7  10  -2    4.02    1.59   0
  -7  10  -2    4.84    1.56   0
  -8  10  -2    0.66    1.61   0
  -8  10  -2    2.11    1.72   0
   6   9  -2    0.68    1.75   0
   6   9  -2   -0.72    1.59   0
   5   9  -2    4.80    1.58   0
   5   9  -2    3.99    1.62   0
   4   9  -2    4.18    1.42   0
   4   9  -2    3.21    1.40   0
   3   9  -2    1.59    1.44   0
   3   9  -2    0.84    1.39   0
   2   9  -2    1.79    1.33   0
   2   9  -2    0.04    1.29   0
   1   9  -2    0.65    1.23   0
   1   9  -2    1.38    1.34   0
   0   9  -2    0.14    1.25   0
   0   9  -2    0.68    1.20   0
  -1   9  -2    0.35    1.16   0
  -1   9  -2    0.10    1.66   0
  -1   9  -2    0.18    1.15   0
  -2   9  -2    1.50    1.54   0
  -2   9  -2    0.70    1.19   0
  -2   9  -2    0.47    1.16   0
  -3   9  -2    2.33    1.29   0
  -3   9  -2    1.53    1.31   0
  -3   9  -2    1.22    1.28   0
  -4   9  -2    5.17    1.29   0
  -4   9  -2    3.83    1.39   0
  -4   9  -2    2.92    1.33   0
  -5   9  -2    2.08    1.40   0
  -5   9  -2    0.90    1.43   0
  -5   9  -2    0.62    1.25   0
  -6   9  -2    3.36    1.45   0
  -6   9  -2    1.30    1.44   0
  -6   9  -2    2.04    1.44   0
  -7   9  -2    1.71    1.49   0
  -7   9  -2    0.17    1.51   0
  -8   9  -2    1.35    1.50   0
  -8   9  -2   -1.04    1.57   0
  -9   9  -2    2.96    2.02   0
  -9   9  -2    2.68    1.62   0
   7   8  -2   -0.18    1.68   0
   7   8  -2   -0.02    1.66   0
   6   8  -2    0.66    1.45   0
   6   8  -2    0.47    1.48   0
   5   8  -2    0.74    1.46   0
   5   8  -2    2.19    1.44   0
   4   8  -2    6.18    1.32   0
   4   8  -2    5.15    1.37   0
   3   8  -2   52.19    1.63   0
   3   8  -2   53.94    1.63   0
   2   8  -2   15.17    1.30   0
   2   8  -2   13.37    1.43   0
   1   8  -2    2.56    1.16   0
   1   8  -2    2.39    2.43   0
   1   8  -2    1.60    1.27   0
   0   8  -2    2.42    1.19   0
   0   8  -2    2.48    0.81   0
   0   8  -2    2.61    1.78   0
  -1   8  -2    0.42    1.16   0
  -1   8  -2    1.22    1.12   0
  -1   8  -2    0.33    1.48   0
  -2   8  -2    0.83    1.14   0
  -2   8  -2   -0.30    1.21   0
  -2   8  -2    0.84    1.45   0
  -3   8  -2   -1.25    1.13   0
  -3   8  -2    0.00    1.61   0
  -3   8  -2    1.04    1.26   0
  -4   8  -2    6.29    1.30   0
  -4   8  -2    7.32    1.40   0
  -4   8  -2    6.51    1.30   0
  -5   8  -2   37.41    1.56   0
  -5   8  -2   37.90    1.58   0
  -5   8  -2   41.27    1.52   0
  -6   8  -2    1.24    1.34   0
  -6   8  -2    0.95    1.38   0
  -6   8  -2    1.06    1.38   0
  -7   8  -2   -0.02    1.59   0
  -7   8  -2    2.14    1.30   0
  -7   8  -2    1.53    1.40   0
  -8   8  -2    2.22    1.44   0
  -8   8  -2    1.93    1.49   0
  -9   8  -2    1.15    1.87   0
  -9   8  -2    0.83    1.90   0
 -10   8  -2    0.54    2.03   0
 -10   8  -2    1.12    2.06   0
   8   7  -2    0.55    1.72   0
   8   7  -2   -0.11    1.74   0
   7   7  -2    3.01    1.97   0
   7   7  -2    3.41    1.55   0
   7   7  -2    3.60    1.60   0
   6   7  -2    0.44    1.77   0
   6   7  -2    2.86    1.39   0
   6   7  -2    1.41    1.44   0
   5   7  -2    6.66    1.73   0
   5   7  -2    8.14    1.45   0
   5   7  -2    7.57    1.48   0
   4   7  -2    8.71    1.36   0
   4   7  -2    7.16    1.34   0
   4   7  -2    9.37    2.06   0
   3   7  -2    7.94    1.37   0
   3   7  -2    5.68    1.99   0
   3   7  -2    4.06    0.93   0
   2   7  -2    1.81    0.79   0
   2   7  -2    1.96    1.15   0
   1   7  -2    0.82    1.10   0
   1   7  -2    1.83    1.13   0
   0   7  -2   11.17    0.86   0
   0   7  -2   12.34    1.15   0
   0   7  -2   12.76    1.93   0
  -1   7  -2    0.78    1.09   0
  -1   7  -2    0.75    1.05   0
  -1   7  -2    1.60    1.21   0
  -2   7  -2   14.09    1.26   0
  -2   7  -2   13.91    1.17   0
  -2   7  -2   15.18    1.12   0
  -3   7  -2    8.42    1.53   0
  -3   7  -2    8.63    1.19   0
  -4   7  -2    1.32    1.31   0
  -4   7  -2    0.47    1.32   0
  -5   7  -2   15.70    1.43   0
  -5   7  -2   14.91    1.38   0
   5  -7   2   16.04    1.41   0
  -6   7  -2    3.58    1.22   0
   6  -7   2    4.80    1.29   0
  -6   7  -2    3.08    0.95   0
  -7   7  -2    1.78    1.25   0
  -7   7  -2    0.93    1.69   0
  -8   7  -2    9.15    1.52   0
  -9   7  -2    1.91    1.77   0
  -9   7  -2    2.31    1.55   0
 -10   7  -2    0.61    1.93   0
 -10   7  -2   -0.54    1.94   0
   9   6  -2    2.18    2.07   0
   9   6  -2    1.61    1.77   0
   9   6  -2    2.53    1.70   0
   8   6  -2   -0.11    1.55   0
   8   6  -2    2.25    2.01   0
   8   6  -2    1.80    1.96   0
   7   6  -2    2.47    1.78   0
   7   6  -2    2.16    1.45   0
   7   6  -2    2.94    1.47   0
   6   6  -2    1.88    1.33   0
   6   6  -2    0.34    1.34   0
   6   6  -2   -0.18    1.69   0
   5   6  -2    0.27    1.19   0
   5   6  -2    0.16    1.26   0
   5   6  -2    0.67    1.46   0
   4   6  -2   26.56    1.42   0
   4   6  -2   28.85    1.45   0
   4   6  -2   26.03    1.84   0
   3   6  -2   31.08    1.09   0
   3   6  -2   33.15    1.34   0
   2   6  -2   20.59    1.00   0
   2   6  -2   19.26    1.26   0
   1   6  -2   46.46    1.34   0
   1   6  -2   42.93    1.36   0
   0   6  -2    8.90    1.19   0
   0   6  -2    8.44    1.19   0
  -1   6  -2   29.93    1.29   0
  -1   6  -2   30.84    1.49   0
  -1   6  -2   31.45    1.27   0
   2  -6   2   15.67    1.22   0
  -2   6  -2   16.48    1.23   0
  -2   6  -2   15.27    1.33   0
  -3   6  -2   88.32    1.95   0
   3  -6   2   93.64    1.85   0
  -3   6  -2   84.91    1.56   0
   4  -6   2   80.74    1.84   0
  -4   6  -2   79.07    1.87   0
  -4   6  -2   69.82    1.53   0
   5  -6   2   -0.01    1.29   0
  -5   6  -2    0.30    1.22   0
  -5   6  -2   -0.14    1.58   0
   6  -6   2    2.04    1.57   0
  -6   6  -2    2.23    1.18   0
  -6   6  -2    0.84    1.26   0
  -7   6  -2    5.04    0.96   0
  -7   6  -2    5.24    1.67   0
   7  -6   2    5.78    1.74   0
   8  -6   2    3.52    1.70   0
  -8   6  -2    2.86    1.32   0
  -8   6  -2    5.08    1.67   0
  -9   6  -2    6.01    1.82   0
 -10   6  -2    0.64    1.86   0
 -10   6  -2    0.58    2.18   0
 -11   6  -2   -0.07    3.20   0
 -11   6  -2   -0.01    3.23   0
   9   5  -2    1.14    1.67   0
   9   5  -2    1.18    1.97   0
   9   5  -2    0.99    1.92   0
   8   5  -2    0.73    1.74   0
   8   5  -2    1.37    1.40   0
   8   5  -2    2.29    1.83   0
   7   5  -2    0.04    1.42   0
   7   5  -2    0.16    1.27   0
   7   5  -2   -0.12    1.34   0
   6   5  -2    1.21    1.35   0
   6   5  -2    2.52    1.27   0
   6   5  -2    0.57    1.63   0
   5   5  -2   35.09    1.47   0
   5   5  -2   36.72    1.53   0
   5   5  -2   37.12    1.64   0
   4   5  -2   25.68    1.45   0
   4   5  -2   24.59    1.48   0
   4   5  -2   25.56    1.74   0
   3   5  -2   21.17    1.34   0
   3   5  -2   20.28    1.31   0
   2   5  -2   13.28    1.12   0
   2   5  -2   13.13    1.15   0
   1   5  -2    9.97    1.09   0
   1   5  -2   12.46    1.16   0
   0   5  -2   57.53    1.51   0
   1  -5   2   88.87    1.76   0
  -1   5  -2   90.61    1.75   0
   2  -5   2    2.55    1.11   0
  -2   5  -2    3.39    1.15   0
  -2   5  -2    2.95    1.30   0
   3  -5   2   50.68    1.62   0
  -3   5  -2   48.29    1.62   0
  -3   5  -2   54.13    1.70   0
  -4   5  -2    2.81    1.22   0
  -4   5  -2    4.26    1.19   0
   4  -5   2    4.21    1.25   0
  -5   5  -2    0.23    1.49   0
  -5   5  -2    0.79    1.06   0
   5  -5   2    1.10    1.16   0
  -6   5  -2  126.27    2.42   0
  -6   5  -2  122.84    1.91   0
   6  -5   2  122.37    2.20   0
   7  -5   2   57.96    1.86   0
  -7   5  -2   61.09    1.86   0
  -7   5  -2   63.28    1.68   0
  -8   5  -2    2.39    1.60   0
   8  -5   2    2.05    1.63   0
  -8   5  -2    2.52    0.86   0
  -9   5  -2    1.04    1.64   0
   9  -5   2    0.47    1.85   0
 -10   5  -2    0.41    2.07   0
  10   4  -2   -0.11    2.08   0
  10   4  -2    0.38    2.07   0
  10   4  -2    0.14    1.80   0
   9   4  -2    1.43    1.86   0
   9   4  -2    1.21    1.62   0
   9   4  -2    1.10    1.81   0
   8   4  -2    1.73    1.38   0
   8   4  -2    2.68    1.67   0
   8   4  -2    2.27    1.44   0
   7   4  -2    1.67    1.29   0
   7   4  -2    1.50    1.40   0
   7   4  -2    0.38    1.33   0
   6   4  -2    2.70    1.37   0
   6   4  -2    2.31    1.31   0
   6   4  -2    2.21    1.64   0
   5   4  -2   65.11    1.74   0
   5   4  -2   62.17    1.70   0
   5   4  -2   63.04    1.77   0
   4   4  -2  242.83    2.72   0
   4   4  -2  247.36    2.65   0
   3   4  -2   65.00    1.62   0
   3   4  -2   62.01    1.60   0
   2   4  -2    2.24    0.99   0
   2   4  -2    2.03    1.06   0
   1   4  -2    1.75    0.99   0
   1   4  -2    0.09    1.04   0
   0   4  -2  445.36    3.30   0
   0  -4   2  419.73    3.28   0
  -1   4  -2    0.62    1.09   0
   1  -4   2    0.39    1.10   0
   2  -4   2    3.83    1.12   0
  -2   4  -2    4.77    1.33   0
  -2   4  -2    4.48    1.18   0
  -3   4  -2  103.34    2.01   0
   3  -4   2  107.65    2.05   0
  -3   4  -2  112.60    2.05   0
  -4   4  -2    7.27    1.21   0
   4  -4   2    7.06    1.18   0
  -4   4  -2    6.83    1.17   0
  -5   4  -2    7.88    1.23   0
   5  -4   2    8.11    1.22   0
  -5   4  -2    8.71    0.90   0
  -6   4  -2   13.21    1.23   0
   6  -4   2   13.04    1.30   0
  -6   4  -2   13.59    1.32   0
  -7   4  -2   23.93    1.37   0
  -7   4  -2   25.83    1.72   0
   7  -4   2   25.05    1.51   0
  -8   4  -2   -0.51    1.47   0
   8  -4   2    0.07    1.45   0
  -8   4  -2    1.42    1.21   0
   9  -4   2    1.12    1.63   0
  -9   4  -2    1.33    1.88   0
 -10   4  -2    1.31    2.07   0
  10  -4   2    1.58    2.39   0
  10   3  -2    0.83    2.34   0
  10   3  -2   -0.50    1.67   0
  10   3  -2   -0.21    2.51   0
   9   3  -2    0.89    1.91   0
   9   3  -2    0.88    1.41   0
   9   3  -2    2.19    1.87   0
   8   3  -2    5.68    1.43   0
   8   3  -2    3.97    1.66   0
   8   3  -2    4.85    1.35   0
   7   3  -2    6.89    1.48   0
   7   3  -2    8.81    1.39   0
   7   3  -2    7.16    1.55   0
   6   3  -2   67.52    1.80   0
   6   3  -2   71.57    1.79   0
   6   3  -2   68.51    1.86   0
   5   3  -2   21.42    1.36   0
   5   3  -2   21.93    1.67   0
   5   3  -2   24.11    1.50   0
   4   3  -2  180.23    2.37   0
   4   3  -2  175.93    2.40   0
   3   3  -2    0.97    1.11   0
   3   3  -2    2.28    1.39   0
   2   3  -2  442.13    3.63   0
   2   3  -2  426.32    3.66   0
  -1  -3   2  108.39    1.90   0
   1   3  -2  107.24    1.88   0
   0   3  -2   23.18    1.42   0
   0  -3   2   22.83    1.39   0
  -1   3  -2 1720.77    7.26   0
   1  -3   2 1758.50    7.24   0
   2  -3   2  171.47    2.57   0
  -2   3  -2  174.33    2.58   0
  -2   3  -2  177.37    2.54   0
  -3   3  -2    9.21    1.38   0
   3  -3   2    9.35    1.34   0
  -3   3  -2    9.74    1.19   0
  -4   3  -2   11.74    1.56   0
   4  -3   2   11.35    1.32   0
  -4   3  -2   10.59    0.92   0
  -5   3  -2  160.86    1.92   0
  -5   3  -2  169.47    2.52   0
   5  -3   2  157.61    2.68   0
   6  -3   2   53.22    1.95   0
  -6   3  -2   52.28    1.50   0
  -6   3  -2   56.44    1.97   0
   7  -3   2   21.17    1.65   0
  -7   3  -2   21.86    1.69   0
  -7   3  -2   24.09    1.36   0
  -8   3  -2   12.04    1.63   0
  -8   3  -2    9.57    0.91   0
   8  -3   2   10.52    1.72   0
   9  -3   2    0.82    1.60   0
  -9   3  -2    0.81    1.59   0
  10  -3   2    0.63    2.05   0
 -10   3  -2    0.68    2.04   0
  11   2  -2    1.89    1.73   0
  10   2  -2    4.27    1.60   0
   9   2  -2   -0.15    2.33   0
   9   2  -2    0.73    1.35   0
   9   2  -2    0.53    2.30   0
   8   2  -2   25.31    2.26   0
   8   2  -2   23.44    2.21   0
   8   2  -2   27.80    1.53   0
   7   2  -2    1.09    1.53   0
   7   2  -2    1.82    1.77   0
   7   2  -2    2.61    1.31   0
   6   2  -2   70.81    1.77   0
   6   2  -2   71.18    2.24   0
   6   2  -2   70.29    1.99   0
   5   2  -2  159.60    2.69   0
   5   2  -2  166.80    2.25   0
   5   2  -2  153.92    2.72   0
   4   2  -2    6.44    1.18   0
   4   2  -2    5.13    1.44   0
   3   2  -2  204.18    2.93   0
   3   2  -2  200.51    2.88   0
   2   2  -2  533.59    4.61   0
   1   2  -2  126.31    2.49   0
  -1  -2   2  130.83    2.54   0
   0   2  -2  497.26    4.62   0
   0  -2   2  517.06    4.68   0
   1  -2   2   22.13    1.60   0
  -1   2  -2   23.28    1.60   0
   2  -2   2   18.08    1.42   0
  -2   2  -2   18.92    1.45   0
  -2   2  -2   18.77    1.48   0
  -3   2  -2  299.98    2.90   0
   3  -2   2  273.98    3.53   0
  -3   2  -2  282.55    3.41   0
  -4   2  -2   21.51    1.28   0
   4  -2   2   18.58    1.41   0
  -4   2  -2   18.52    1.41   0
  -5   2  -2   26.80    1.50   0
   5  -2   2   28.73    1.73   0
  -5   2  -2   28.81    1.10   0
   5  -2   2   28.06    1.40   0
   6  -2   2   12.82    1.51   0
  -6   2  -2   12.24    1.49   0
   6  -2   2   13.35    1.22   0
  -6   2  -2   26.89    1.33   0
  -7   2  -2   17.73    0.98   0
   7  -2   2   16.50    1.58   0
  -7   2  -2   16.26    1.58   0
   7  -2   2   14.90    0.95   0
  -8   2  -2    2.12    1.47   0
   8  -2   2    1.93    1.44   0
   9  -2   2    4.29    1.94   0
  -9   2  -2    4.17    1.63   0
  10  -2   2   -0.54    2.05   0
 -10   2  -2    0.18    2.00   0
  11  -2   2    0.01    3.08   0
  11   1  -2    1.36    1.67   0
  10   1  -2    2.27    1.48   0
   9   1  -2    3.64    1.47   0
   8   1  -2   24.46    3.02   0
   8   1  -2   26.91    1.50   0
   8   1  -2   25.21    3.17   0
   7   1  -2  171.82    4.07   0
   7   1  -2  174.38    2.15   0
   7   1  -2  169.81    4.09   0
   6   1  -2   41.52    2.28   0
   6   1  -2   44.26    2.30   0
   6   1  -2   47.13    1.55   0
   5   1  -2    4.58    1.59   0
   5   1  -2    3.75    1.11   0
   5   1  -2    5.84    1.55   0
   4   1  -2   12.64    1.59   0
   4   1  -2   12.92    1.90   0
   3   1  -2  719.22    6.65   0
   3   1  -2  725.30    6.65   0
   2   1  -2  108.81    3.05   0
  -2  -1   2  103.91    3.03   0
   1   1  -2  240.04    3.98   0
  -1  -1   2  226.52    3.95   0
   0   1  -2  392.86    4.91   0
   0  -1   2  368.93    4.74   0
  -1   1  -2 4922.45   15.27   0
   1  -1   2 4873.27   15.25   0
  -2   1  -2   87.71    2.18   0
   2  -1   2   78.79    2.18   0
  -2   1  -2   81.61    2.17   0
  -3   1  -2   14.41    1.44   0
   3  -1   2   16.28    1.42   0
  -3   1  -2   13.35    1.28   0
  -4   1  -2 1011.93    4.94   0
  -4   1  -2 1002.44    5.79   0
   4  -1   2  951.85    5.78   0
  -5   1  -2  221.95    2.39   0
  -5   1  -2  223.30    2.88   0
   5  -1   2  213.60    2.13   0
   5  -1   2  210.67    2.84   0
  -6   1  -2    1.28    1.10   0
   6  -1   2    1.75    0.79   0
   6  -1   2    0.79    1.37   0
  -6   1  -2    0.29    1.34   0
   7  -1   2    3.87    1.18   0
  -7   1  -2    5.60    1.47   0
   7  -1   2    5.58    1.47   0
  -7   1  -2    5.84    1.19   0
   8  -1   2    1.17    1.51   0
  -8   1  -2    0.59    1.44   0
   9  -1   2    3.42    1.66   0
  -9   1  -2    3.70    1.66   0
  10  -1   2   -0.26    2.05   0
 -10   1  -2    1.15    1.75   0
  11  -1   2    0.25    2.67   0
  11   0  -2    1.24    1.54   0
  10   0  -2    2.02    1.45   0
   9   0  -2    2.98    1.37   0
   8   0  -2   14.17    1.42   0
   7   0  -2   17.84    1.33   0
   6   0  -2   15.59    1.23   0
   5   0  -2   91.12    1.68   0
   4   0  -2   25.62    1.08   0
  -2   0   2   31.10    2.70   0
   2   0  -2   32.54    2.89   0
   1   0  -2 1746.77   11.94   0
  -1   0   2 1669.97   11.85   0
   0   0  -2   64.59    2.57   0
   0   0   2   66.82    2.59   0
   1   0   2  741.67    5.96   0
  -1   0  -2  796.10    6.05   0
  -2   0  -2 1037.91    6.26   0
  -2   0  -2 1060.76    6.18   0
   2   0   2 1034.37    6.19   0
   3   0   2  280.53    3.31   0
  -3   0  -2  281.35    3.27   0
  -3   0  -2  286.94    3.13   0
  -4   0  -2   50.22    1.40   0
   4   0   2   49.71    1.75   0
  -4   0  -2   50.08    1.95   0
   5   0   2   65.94    1.74   0
   5   0   2   64.78    1.76   0
  -5   0  -2   85.06    1.77   0
  -5   0  -2   66.61    1.92   0
   6   0   2   18.12    1.39   0
   6   0   2   16.48    1.56   0
  -6   0  -2   18.83    1.57   0
  -6   0  -2   19.68    1.36   0
   7   0   2    7.87    1.26   0
  -7   0  -2    8.22    1.30   0
   8   0   2   10.62    1.59   0
  -8   0  -2   11.46    1.31   0
   9   0   2    1.63    1.64   0
  -9   0  -2    3.27    1.61   0
 -10   0  -2    0.52    1.78   0
  10   0   2    1.50    2.13   0
  11   0   2   -0.08    2.32   0
  11  -1  -2    0.54    1.62   0
  10  -1  -2   -0.09    1.09   0
   9  -1  -2   23.78    1.53   0
   8  -1  -2  163.62    1.89   0
   7  -1  -2   15.19    1.26   0
   6  -1  -2   37.19    1.32   0
   5  -1  -2  272.79    2.36   0
   4  -1  -2   40.90    1.18   0
  -3   1   2    1.78    2.26   0
  -3   1   2    2.06    2.24   0
  -2   1   2  309.46    5.12   0
   2  -1  -2  307.18    5.08   0
   1  -1  -2 1439.03    8.91   0
  -1   1   2 1446.45    8.82   0
   0   1   2 5586.75   15.24   0
   0  -1  -2 5613.46   15.38   0
  -1  -1  -2 8592.22   17.11   0
   1   1   2 8525.43   16.96   0
  -2  -1  -2  662.35    4.56   0
  -2  -1  -2  705.46    5.64   0
   2   1   2  681.16    4.58   0
   3   1   2 1291.75    6.11   0
  -3  -1  -2 1303.07    6.69   0
  -3  -1  -2 1362.20    6.19   0
   4   1   2   46.36    1.61   0
  -4  -1  -2   50.26    1.67   0
  -4  -1  -2   52.00    1.59   0
  -5  -1  -2    1.23    1.18   0
  -5  -1  -2    1.20    1.11   0
   5   1   2   -0.06    1.40   0
   6   1   2   15.93    1.26   0
  -6  -1  -2   17.33    1.53   0
   7   1   2    8.98    1.63   0
  -7  -1  -2    9.28    1.58   0
  -8  -1  -2    1.12    1.34   0
   8   1   2    0.75    1.29   0
  -9  -1  -2    2.73    1.38   0
   9   1   2    2.85    1.70   0
  10   1   2    0.44    1.86   0
 -10  -1  -2    0.32    1.84   0
  11   1   2    0.48    2.07   0
  11   1   2    0.30    2.17   0
  11  -2  -2    2.33    1.15   0
  10  -2  -2    5.46    1.42   0
   9  -2  -2    1.74    1.33   0
   8  -2  -2   29.37    1.39   0
   7  -2  -2   19.07    1.31   0
   6  -2  -2    1.85    1.14   0
   5  -2  -2    2.80    1.10   0
   4  -2  -2   68.82    1.62   0
  -4   2   2   65.24    2.94   0
  -4   2   2   69.45    2.96   0
   3  -2  -2   28.51    1.38   0
  -3   2   2   27.57    1.88   0
  -3   2   2   28.34    1.85   0
   2  -2  -2  144.69    2.73   0
  -2   2   2  136.73    2.87   0
   1  -2  -2  227.89    3.04   0
  -1   2   2  230.13    3.02   0
   0  -2  -2 1081.53    5.68   0
   0   2   2 1117.01    5.81   0
  -1  -2  -2   39.23    1.53   0
   1   2   2   39.11    1.30   0
  -2  -2  -2  876.10    4.69   0
   2   2   2  916.95    4.75   0
  -2  -2  -2  921.06    7.11   0
   3   2   2  181.63    2.26   0
  -3  -2  -2  168.86    2.22   0
  -3  -2  -2  179.36    2.99   0
  -4  -2  -2    4.93    1.17   0
   4   2   2    4.47    1.15   0
  -4  -2  -2    3.97    1.14   0
  -5  -2  -2   25.16    1.41   0
   5   2   2   21.77    1.37   0
   6   2   2   10.94    1.27   0
  -6  -2  -2   10.99    1.29   0
   7   2   2   17.51    1.51   0
  -7  -2  -2   15.80    1.46   0
  -8  -2  -2    1.63    1.39   0
   8   2   2    0.34    1.61   0
   9   2   2    0.39    1.70   0
  -9  -2  -2   -0.62    1.41   0
  10   2   2   -0.69    1.94   0
  11  -3  -2    0.94    1.61   0
  10  -3  -2   41.29    1.70   0
   9  -3  -2   27.03    1.49   0
   8  -3  -2    0.80    0.89   0
   7  -3  -2    1.34    1.18   0
  -6   3   2   29.95    2.97   0
   6  -3  -2   30.27    1.30   0
  -6   3   2   29.82    2.92   0
  -5   3   2  109.60    2.96   0
  -5   3   2  115.44    2.96   0
   5  -3  -2  117.51    1.90   0
  -4   3   2  319.90    4.03   0
  -4   3   2  331.62    4.08   0
   4  -3  -2  345.30    2.99   0
  -3   3   2    5.82    1.25   0
   3  -3  -2    4.69    1.29   0
  -3   3   2    5.49    1.55   0
   2  -3  -2  469.60    3.97   0
   2  -3  -2  475.76    4.28   0
  -2   3   2  450.36    4.08   0
  -1   3   2   42.69    1.53   0
   1  -3  -2   42.52    1.57   0
   1  -3  -2   46.11    2.06   0
   0  -3  -2   96.74    1.81   0
   0   3   2   99.43    1.83   0
  -1  -3  -2 1577.10    5.90   0
   1   3   2 1616.78    5.92   0
   2   3   2    6.56    0.84   0
  -2  -3  -2    6.65    0.81   0
  -3  -3  -2   53.81    1.47   0
   3   3   2   49.75    1.46   0
  -4  -3  -2    0.89    1.15   0
   4   3   2    1.21    1.14   0
   5   3   2    4.46    1.23   0
  -5  -3  -2    6.11    1.24   0
   6   3   2   13.99    1.35   0
  -6  -3  -2   13.08    1.32   0
   7   3   2   -0.55    1.33   0
  -7  -3  -2    1.15    1.31   0
   8   3   2    2.11    1.39   0
  -8  -3  -2    3.51    1.41   0
  -9  -3  -2    1.02    1.82   0
   9   3   2    1.91    1.54   0
  10   3   2   -0.08    1.63   0
  10   3   2    0.24    2.13   0
  11  -4  -2    1.45    1.07   0
  10  -4  -2    0.27    1.43   0
   9  -4  -2    8.61    1.37   0
   8  -4  -2    5.42    1.25   0
  -7   4   2    4.16    2.21   0
  -7   4   2    3.75    2.14   0
   7  -4  -2    3.48    0.88   0
   6  -4  -2   12.31    1.22   0
  -6   4   2   11.08    1.80   0
  -6   4   2   11.33    1.83   0
   5  -4  -2   22.38    1.40   0
  -5   4   2   22.03    1.62   0
  -5   4   2   21.09    1.66   0
   4  -4  -2   25.23    1.13   0
  -4   4   2   25.97    1.39   0
  -4   4   2   24.97    1.43   0
  -3   4   2   11.62    1.23   0
   3  -4  -2    9.05    1.26   0
  -3   4   2    9.44    1.28   0
   2  -4  -2    4.50    1.49   0
  -2   4   2    6.23    1.13   0
   1  -4  -2   72.79    1.64   0
  -1   4   2   77.04    1.65   0
   1  -4  -2   75.82    2.48   0
   0  -4  -2    2.25    1.06   0
   0   4   2    1.22    1.12   0
  -1  -4  -2    1.54    1.09   0
   1   4   2    0.80    1.10   0
   2   4   2   67.27    1.52   0
  -2  -4  -2   67.50    1.28   0
   3   4   2   51.78    1.47   0
  -3  -4  -2   49.42    1.48   0
   4   4   2    6.39    1.15   0
  -4  -4  -2    5.66    1.17   0
  -5  -4  -2   47.17    1.49   0
   5   4   2   43.69    1.47   0
  -6  -4  -2    1.60    1.22   0
   6   4   2    1.18    1.23   0
  -7  -4  -2   -0.40    1.33   0
   7   4   2   -0.35    1.36   0
  -8  -4  -2    1.14    1.48   0
   8   4   2    0.83    1.51   0
   9   4   2    0.65    1.63   0
  11  -5  -2    8.88    1.75   0
  10  -5  -2    7.56    1.56   0
   9  -5  -2    1.35    1.31   0
  -8   5   2    0.45    2.46   0
  -8   5   2    0.38    2.29   0
   8  -5  -2    2.44    1.32   0
   7  -5  -2   24.43    1.50   0
  -7   5   2   24.34    2.14   0
  -7   5   2   25.38    2.15   0
  -6   5   2    3.43    1.47   0
  -6   5   2    2.59    1.46   0
   6  -5  -2    1.44    1.18   0
  -5   5   2    2.22    1.41   0
  -5   5   2    2.79    1.38   0
   5  -5  -2    1.58    1.27   0
  -4   5   2    2.66    1.13   0
  -4   5   2    2.94    1.19   0
   4  -5  -2    3.33    1.24   0
   3  -5  -2   29.83    1.73   0
  -3   5   2   32.46    1.47   0
  -3   5   2   27.95    1.48   0
  -2   5   2   14.81    1.29   0
  -2   5   2   16.00    1.28   0
   2  -5  -2   16.94    1.62   0
   1  -5  -2    0.60    1.03   0
   1  -5  -2    0.36    1.55   0
  -1   5   2   -0.54    1.02   0
   0  -5  -2    1.63    1.12   0
   0   5   2    1.79    1.07   0
   1   5   2   30.92    1.08   0
  -1  -5  -2   28.87    1.34   0
  -2  -5  -2    2.45    1.04   0
   2   5   2    2.38    1.03   0
  -3  -5  -2   15.83    1.17   0
   3   5   2   12.99    0.89   0
  -4  -5  -2    0.79    0.81   0
   4   5   2    0.67    1.16   0
   5   5   2    7.49    1.29   0
  -5  -5  -2    8.17    1.32   0
   6   5   2    6.78    1.33   0
  -6  -5  -2    9.65    1.37   0
   7   5   2   -0.55    1.40   0
  -7  -5  -2    0.66    1.41   0
   8   5   2    0.37    1.56   0
   9   5   2    1.83    2.22   0
   9   5   2    1.81    1.75   0
  11  -6  -2    1.82    1.26   0
  10  -6  -2    1.17    1.61   0
   9  -6  -2    0.31    1.07   0
   8  -6  -2    1.93    1.40   0
  -8   6   2    1.09    1.87   0
  -8   6   2    1.24    1.89   0
  -7   6   2   10.66    1.65   0
  -7   6   2   11.52    1.61   0
   7  -6  -2   11.30    1.39   0
  -6   6   2    4.84    1.24   0
  -6   6   2    3.62    1.52   0
   6  -6  -2    4.41    1.28   0
  -5   6   2    3.50    1.27   0
  -5   6   2    4.95    1.23   0
   5  -6  -2    5.24    1.33   0
   4  -6  -2    5.22    1.48   0
  -4   6   2    7.35    1.19   0
  -4   6   2    6.69    1.58   0
  -3   6   2   34.08    1.48   0
   3  -6  -2   32.04    1.58   0
  -3   6   2   32.29    1.51   0
  -2   6   2    2.85    1.20   0
  -2   6   2    2.95    1.16   0
  -1   6   2    1.70    1.02   0
  -1   6   2    1.22    1.03   0
   0   6   2   10.35    1.11   0
   1   6   2    7.55    0.81   0
  -1  -6  -2   11.63    1.13   0
   2   6   2    6.52    1.15   0
  -2  -6  -2    7.27    1.18   0
   3   6   2    0.45    1.17   0
  -3  -6  -2    2.14    1.16   0
   4   6   2   12.91    1.36   0
  -4  -6  -2    9.82    1.37   0
  -5  -6  -2    4.02    1.31   0
   5   6   2    2.88    0.96   0
   6   6   2   -0.45    1.39   0
   7   6   2   -0.33    1.50   0
   7   6   2    2.62    1.45   0
   8   6   2    0.42    1.67   0
   8   6   2    1.68    1.72   0
  10  -7  -2    0.63    1.64   0
  -9   7   2    0.63    2.09   0
  -9   7   2    1.00    2.04   0
   9  -7  -2    2.67    1.51   0
  -8   7   2    3.60    2.05   0
  -8   7   2    2.79    1.79   0
   8  -7  -2    2.52    1.49   0
  -7   7   2    0.28    1.32   0
   7  -7  -2    1.50    1.38   0
  -7   7   2   -0.36    1.39   0
  -6   7   2    5.49    1.28   0
   6  -7  -2    4.26    1.37   0
  -6   7   2    4.47    1.41   0
  -5   7   2    3.28    1.56   0
   5  -7  -2    4.24    1.42   0
  -5   7   2    4.00    1.28   0
  -4   7   2    9.70    1.59   0
  -4   7   2   10.90    1.28   0
   4  -7  -2   10.35    1.41   0
  -3   7   2    0.90    1.19   0
  -3   7   2    1.48    1.16   0
  -2   7   2    0.52    1.11   0
  -2   7   2    2.29    1.15   0
  -1   7   2   -0.38    1.10   0
  -1   7   2   -0.03    0.80   0
   0   7   2    0.17    1.16   0
   0   7   2   -0.89    1.15   0
   1   7   2    7.09    1.21   0
   2   7   2    3.18    1.14   0
   3   7   2    3.06    1.28   0
   4   7   2    3.91    1.37   0
   5   7   2    1.29    1.39   0
   5   7   2    2.02    1.43   0
   6   7   2   -0.06    1.52   0
   6   7   2    0.91    1.48   0
   7   7   2    0.47    1.67   0
   7   7   2    0.19    1.63   0
 -10   8   2    0.51    3.30   0
 -10   8   2    0.21    3.12   0
  -9   8   2    1.79    1.97   0
  -9   8   2    1.13    2.01   0
  -8   8   2    0.87    1.81   0
  -8   8   2    1.23    1.79   0
  -7   8   2    0.68    1.38   0
  -7   8   2   -0.93    1.72   0
  -6   8   2    0.20    1.31   0
  -6   8   2   -0.14    1.28   0
  -5   8   2    0.26    1.33   0
  -5   8   2    2.19    1.38   0
  -4   8   2    1.77    1.27   0
  -4   8   2   -0.33    1.28   0
  -3   8   2    7.99    1.33   0
  -3   8   2    7.31    1.37   0
  -2   8   2   12.54    1.42   0
  -2   8   2   16.19    1.42   0
  -1   8   2    3.76    1.28   0
  -1   8   2    5.74    1.15   0
   0   8   2    0.91    0.79   0
   0   8   2   -0.25    1.17   0
   1   8   2    2.11    1.29   0
   1   8   2    0.86    1.23   0
   2   8   2    0.30    0.87   0
   2   8   2    1.24    1.25   0
   3   8   2    5.50    1.02   0
   3   8   2    5.56    1.35   0
   4   8   2    0.29    1.35   0
   4   8   2    0.82    1.39   0
   5   8   2    0.03    1.51   0
   5   8   2    0.26    1.54   0
   6   8   2   -0.53    1.67   0
   6   8   2    1.71    1.76   0
  -9   9   2    0.34    2.09   0
  -9   9   2    0.84    2.16   0
  -8   9   2    0.56    1.63   0
  -8   9   2    0.60    1.91   0
  -7   9   2    1.35    1.50   0
  -7   9   2    1.05    1.48   0
  -6   9   2   -0.55    1.45   0
  -6   9   2    0.36    1.40   0
  -5   9   2    1.32    1.46   0
  -5   9   2    0.72    1.36   0
  -4   9   2    7.14    1.42   0
  -4   9   2    4.92    1.36   0
  -3   9   2    5.15    1.43   0
  -3   9   2    5.55    1.47   0
  -2   9   2    1.02    0.96   0
  -2   9   2    0.92    1.40   0
  -1   9   2    1.25    1.29   0
  -1   9   2    0.55    1.33   0
   0   9   2   -0.23    1.30   0
   0   9   2    0.81    1.26   0
   1   9   2    0.85    1.31   0
   1   9   2    1.74    1.31   0
   2   9   2    2.29    1.45   0
   2   9   2   -0.18    0.93   0
   3   9   2    1.29    0.95   0
   3   9   2    0.17    1.50   0
   4   9   2   -0.31    1.54   0
   4   9   2   -1.65    1.58   0
   5   9   2    0.35    1.58   0
   5   9   2    0.35    1.20   0
  -8  10   2   -0.04    1.68   0
  -8  10   2   -1.03    1.68   0
  -7  10   2    0.84    1.65   0
  -7  10   2    0.13    2.05   0
  -6  10   2   -0.16    1.59   0
  -6  10   2    0.37    1.66   0
  -5  10   2   -0.38    1.46   0
  -5  10   2   -1.05    1.43   0
  -4  10   2    0.70    1.43   0
  -4  10   2    1.12    1.45   0
  -3  10   2    1.87    1.42   0
  -3  10   2    3.63    1.55   0
  -2  10   2    1.08    1.47   0
  -2  10   2    1.50    1.49   0
  -1  10   2    0.81    1.47   0
  -1  10   2    1.06    1.35   0
   0  10   2    1.69    1.43   0
   0  10   2    1.09    1.33   0
   1  10   2   -0.78    1.02   0
   1  10   2    0.69    1.39   0
   2  10   2   -1.48    1.45   0
   2  10   2   -0.10    1.55   0
   3  10   2    0.92    1.54   0
   3  10   2    2.05    1.61   0
  -6  11   2    0.35    1.65   0
  -6  11   2    0.86    1.74   0
  -5  11   2    1.35    1.65   0
  -5  11   2    2.02    1.63   0
  -4  11   2    0.04    1.16   0
  -4  11   2   -1.73    1.70   0
  -3  11   2    0.89    1.20   0
  -3  11   2    2.53    1.66   0
  -2  11   2    0.31    1.59   0
  -2  11   2    0.78    1.54   0
  -1  11   2    0.26    1.14   0
  -1  11   2    2.22    1.50   0
   0  11   2    0.51    1.60   0
   0  11   2    2.17    1.48   0
   1  11   2    0.04    1.58   0
   1  11   2   -0.15    1.66   0
   1  12  -3   -0.24    1.61   0
   1  12  -3    0.18    1.57   0
   0  12  -3    0.44    1.57   0
   0  12  -3   -0.04    1.08   0
  -1  12  -3    1.23    1.49   0
  -1  12  -3    0.52    1.57   0
  -2  12  -3   -1.42    1.56   0
  -2  12  -3    0.71    1.56   0
  -3  12  -3    2.71    1.59   0
  -3  12  -3   -0.25    1.11   0
  -4  12  -3   -0.17    1.13   0
  -4  12  -3    0.16    1.12   0
  -5  12  -3    2.00    1.53   0
  -5  12  -3   -0.21    1.21   0
  -6  12  -3    0.51    1.68   0
  -6  12  -3    1.18    1.74   0
   3  11  -3   -0.29    1.58   0
   3  11  -3   -0.08    1.63   0
   2  11  -3    1.52    1.05   0
   2  11  -3    0.93    1.49   0
   1  11  -3    1.56    1.46   0
   1  11  -3    1.52    1.43   0
   0  11  -3    5.77    1.48   0
   0  11  -3    5.02    1.46   0
  -1  11  -3    0.94    1.34   0
  -1  11  -3    1.86    1.00   0
  -2  11  -3    0.33    1.46   0
  -2  11  -3    1.19    1.39   0
  -3  11  -3   -0.52    1.01   0
  -3  11  -3   -3.00    1.47   0
  -3  11  -3    0.23    1.91   0
  -4  11  -3    0.04    1.86   0
  -4  11  -3    1.41    1.45   0
  -4  11  -3    0.50    1.48   0
  -5  11  -3    0.91    1.52   0
  -5  11  -3    0.75    1.49   0
  -6  11  -3    0.70    1.54   0
  -6  11  -3    0.38    1.52   0
  -7  11  -3    1.89    1.68   0
  -7  11  -3    0.09    1.75   0
   5  10  -3    0.95    1.73   0
   5  10  -3    1.35    1.67   0
   4  10  -3    1.02    1.59   0
   4  10  -3   -0.61    1.60   0
   3  10  -3    0.98    1.53   0
   3  10  -3    1.29    1.45   0
   2  10  -3    0.92    1.39   0
   2  10  -3    0.10    1.35   0
   1  10  -3    3.73    0.98   0
   1  10  -3    1.88    1.31   0
   0  10  -3    4.47    1.30   0
   0  10  -3    2.92    2.32   0
   0  10  -3    5.55    1.36   0
  -1  10  -3    1.50    1.29   0
  -1  10  -3    1.47    1.23   0
  -1  10  -3    1.02    1.90   0
  -2  10  -3    1.25    1.30   0
  -2  10  -3    2.67    1.68   0
  -2  10  -3    2.62    1.26   0
  -3  10  -3    1.08    1.29   0
  -3  10  -3   -0.37    1.34   0
  -3  10  -3    0.35    1.76   0
  -4  10  -3    0.06    1.75   0
  -4  10  -3    0.19    1.39   0
  -4  10  -3    0.80    1.45   0
  -5  10  -3    1.54    1.40   0
  -5  10  -3   -0.89    1.40   0
  -5  10  -3    1.63    1.50   0
  -6  10  -3    1.80    1.47   0
  -6  10  -3    1.76    1.43   0
  -6  10  -3    1.48    1.49   0
  -7  10  -3   -0.75    1.96   0
  -7  10  -3    1.59    1.54   0
  -7  10  -3   -0.96    1.51   0
  -8  10  -3    0.01    1.64   0
  -8  10  -3    0.99    1.62   0
  -9  10  -3    1.08    2.19   0
  -9  10  -3    0.46    1.78   0
   6   9  -3   -0.08    1.69   0
   6   9  -3    0.52    1.62   0
   5   9  -3    0.07    1.58   0
   5   9  -3    0.39    1.48   0
   4   9  -3    1.80    1.44   0
   4   9  -3   -0.23    1.44   0
   3   9  -3    2.54    1.41   0
   3   9  -3    2.82    1.48   0
   2   9  -3   16.22    1.47   0
   2   9  -3   15.67    1.54   0
   2   9  -3   16.71    3.04   0
   1   9  -3   14.31    1.43   0
   1   9  -3   17.60    1.35   0
   1   9  -3   15.10    2.43   0
   0   9  -3   -0.84    1.26   0
   0   9  -3   -0.04    1.94   0
   0   9  -3    2.41    1.18   0
  -1   9  -3    1.59    0.88   0
  -1   9  -3    2.69    1.51   0
  -1   9  -3    1.29    1.14   0
  -2   9  -3    2.10    1.53   0
  -2   9  -3    1.04    1.22   0
  -2   9  -3    1.30    1.20   0
  -3   9  -3    0.46    1.27   0
  -3   9  -3    1.20    1.71   0
  -3   9  -3    0.81    0.84   0
  -4   9  -3    0.50    0.91   0
  -4   9  -3    0.18    1.24   0
  -4   9  -3    0.01    1.73   0
  -5   9  -3    7.76    1.43   0
  -5   9  -3    5.89    1.74   0
  -5   9  -3    6.69    1.32   0
  -6   9  -3    2.50    1.37   0
  -6   9  -3    2.53    1.29   0
  -6   9  -3    1.44    1.43   0
  -7   9  -3   -0.10    1.47   0
  -7   9  -3    1.73    1.43   0
  -7   9  -3    2.40    1.50   0
  -8   9  -3    0.70    1.57   0
  -8   9  -3    2.38    1.51   0
  -8   9  -3    1.21    1.12   0
  -9   9  -3    1.63    1.65   0
  -9   9  -3   -0.52    1.93   0
   7   8  -3   -1.58    1.69   0
   7   8  -3    0.78    2.05   0
   7   8  -3    0.61    1.70   0
   6   8  -3    2.02    1.50   0
   6   8  -3   -0.37    1.56   0
   6   8  -3    1.17    2.24   0
   5   8  -3   -0.62    1.39   0
   5   8  -3   -1.12    2.17   0
   5   8  -3    0.83    1.45   0
   4   8  -3    5.05    1.37   0
   4   8  -3    6.25    1.02   0
   4   8  -3    5.90    2.02   0
   3   8  -3   16.13    1.46   0
   3   8  -3   19.57    1.43   0
   2   8  -3   25.95    1.13   0
   2   8  -3   23.14    1.52   0
   1   8  -3    2.02    1.22   0
   1   8  -3    0.46    1.15   0
   0   8  -3    0.46    1.19   0
   0   8  -3    1.54    1.72   0
   0   8  -3    1.69    1.20   0
  -1   8  -3   11.32    1.17   0
  -1   8  -3   10.50    1.23   0
  -1   8  -3    9.51    1.62   0
  -2   8  -3    9.86    1.23   0
  -2   8  -3    8.37    1.15   0
  -2   8  -3   10.59    1.56   0
  -3   8  -3    0.66    0.85   0
  -3   8  -3    0.32    1.24   0
  -4   8  -3   12.37    1.31   0
  -4   8  -3    9.53    1.39   0
   5  -8   3    7.12    1.28   0
  -5   8  -3    3.74    1.19   0
  -5   8  -3    4.82    1.34   0
  -6   8  -3    0.01    1.30   0
  -6   8  -3    2.24    1.33   0
   6  -8   3    1.29    1.29   0
  -7   8  -3    0.93    1.36   0
   7  -8   3    0.46    1.33   0
  -7   8  -3    1.86    1.35   0
  -8   8  -3    4.58    1.01   0
  -8   8  -3    5.62    1.58   0
  -9   8  -3    3.83    1.66   0
  -9   8  -3    2.58    2.04   0
 -10   8  -3    1.41    1.95   0
 -10   8  -3   -0.26    2.00   0
   8   7  -3   -0.14    1.73   0
   8   7  -3    0.30    1.63   0
   8   7  -3    1.08    2.06   0
   7   7  -3    2.23    1.59   0
   7   7  -3    1.34    1.94   0
   7   7  -3    1.31    1.53   0
   6   7  -3    1.11    1.38   0
   6   7  -3    2.29    1.45   0
   6   7  -3    0.70    1.75   0
   5   7  -3    2.68    1.67   0
   5   7  -3    0.20    1.31   0
   5   7  -3    3.14    1.45   0
   4   7  -3   13.67    1.36   0
   4   7  -3   13.18    1.73   0
   4   7  -3   12.50    1.42   0
   3   7  -3   42.98    1.59   0
   3   7  -3   48.83    1.58   0
   2   7  -3   12.39    1.28   0
   2   7  -3   13.81    1.22   0
   1   7  -3    0.47    1.02   0
   1   7  -3    0.05    0.76   0
   0   7  -3    3.40    1.10   0
   0   7  -3    1.23    0.78   0
  -1   7  -3    1.07    0.76   0
  -1   7  -3    0.51    1.16   0
  -2   7  -3   10.60    1.24   0
   2  -7   3   10.69    1.17   0
  -2   7  -3   12.63    1.49   0
  -3   7  -3    7.59    1.18   0
   3  -7   3    8.53    1.23   0
  -3   7  -3    8.36    1.57   0
  -4   7  -3   26.62    1.53   0
   4  -7   3   27.76    1.46   0
  -4   7  -3   30.16    1.44   0
  -5   7  -3   17.81    1.37   0
  -5   7  -3   20.39    1.43   0
   5  -7   3   18.65    1.38   0
   6  -7   3    1.88    1.33   0
  -6   7  -3    1.65    1.28   0
  -6   7  -3    1.17    1.41   0
  -7   7  -3    1.09    1.27   0
  -7   7  -3   -0.22    1.40   0
   7  -7   3    0.04    1.40   0
  -8   7  -3    1.63    1.65   0
  -8   7  -3    1.99    1.39   0
   8  -7   3   -1.31    1.68   0
   9  -7   3    0.91    1.85   0
  -9   7  -3    0.24    0.96   0
  -9   7  -3    0.50    1.81   0
 -10   7  -3    1.06    1.98   0
   9   6  -3   -0.41    2.12   0
   9   6  -3    0.07    1.72   0
   9   6  -3    0.66    2.18   0
   8   6  -3    1.85    1.64   0
   8   6  -3    2.97    2.02   0
   8   6  -3    3.52    1.53   0
   7   6  -3    0.27    1.86   0
   7   6  -3   -0.10    1.79   0
   7   6  -3   -0.80    1.51   0
   6   6  -3   -0.26    1.32   0
   6   6  -3    1.28    1.70   0
   6   6  -3    1.33    1.43   0
   5   6  -3   10.07    1.36   0
   5   6  -3    9.37    1.37   0
   5   6  -3    8.80    1.36   0
   4   6  -3  101.11    1.87   0
   4   6  -3   91.71    1.59   0
   3   6  -3   33.61    1.45   0
   3   6  -3   33.24    1.42   0
   2   6  -3    1.07    1.09   0
   2   6  -3    1.31    1.24   0
   1   6  -3   42.78    1.09   0
   1   6  -3   41.59    1.13   0
   0   6  -3  132.74    1.93   0
  -1   6  -3    3.34    1.10   0
   1  -6   3    2.81    1.10   0
  -2   6  -3    0.44    1.04   0
   2  -6   3   18.26    1.16   0
  -2   6  -3    1.47    1.46   0
  -3   6  -3    1.36    1.19   0
  -3   6  -3    1.91    1.21   0
   3  -6   3    2.04    1.15   0
  -4   6  -3   63.52    1.71   0
   4  -6   3   58.87    1.43   0
  -4   6  -3   62.14    1.77   0
  -5   6  -3   26.96    1.45   0
  -5   6  -3   30.51    1.75   0
   5  -6   3   28.26    1.50   0
  -6   6  -3    1.80    1.19   0
  -6   6  -3   -0.27    1.24   0
   6  -6   3    0.32    1.24   0
  -7   6  -3    4.28    1.28   0
   7  -6   3    4.15    1.64   0
  -7   6  -3    3.81    1.34   0
  -8   6  -3    9.07    1.73   0
   8  -6   3    7.89    1.42   0
  -8   6  -3   10.10    1.46   0
  -9   6  -3    0.02    1.67   0
  -9   6  -3    2.25    1.40   0
   9  -6   3    0.88    1.77   0
 -10   6  -3   -0.57    1.87   0
  10  -6   3    0.45    1.90   0
 -11   6  -3    0.69    2.46   0
   9   5  -3    0.84    1.60   0
   9   5  -3   -0.00    1.67   0
   9   5  -3    1.21    2.01   0
   8   5  -3   -0.11    1.57   0
   8   5  -3    0.18    1.34   0
   8   5  -3    1.09    1.72   0
   7   5  -3   13.40    1.48   0
   7   5  -3   12.99    1.54   0
   7   5  -3   13.77    1.56   0
   6   5  -3    0.53    1.43   0
   6   5  -3    2.27    1.63   0
   6   5  -3    0.23    1.58   0
   5   5  -3    0.38    1.58   0
   5   5  -3    0.74    1.30   0
   5   5  -3    0.98    1.33   0
   4   5  -3   59.26    1.67   0
   4   5  -3   60.34    1.70   0
   3   5  -3  122.88    2.02   0
   3   5  -3  126.94    1.97   0
   2   5  -3   -0.16    1.04   0
   2   5  -3    1.40    1.02   0
   1   5  -3    0.44    0.74   0
   0   5  -3    9.00    0.86   0
   0  -5   3   11.47    1.16   0
  -1   5  -3    5.90    1.14   0
   1  -5   3    6.06    0.89   0
   2  -5   3  121.05    1.87   0
  -2   5  -3  122.92    1.90   0
  -3   5  -3    3.45    1.18   0
  -3   5  -3    3.91    1.22   0
   3  -5   3    3.39    1.15   0
  -4   5  -3   19.39    1.29   0
  -4   5  -3   18.92    1.39   0
   4  -5   3   18.02    1.36   0
  -5   5  -3    4.26    1.22   0
   5  -5   3    2.44    1.27   0
  -5   5  -3    3.24    0.89   0
   6  -5   3   73.00    1.87   0
  -6   5  -3   75.92    1.69   0
  -6   5  -3   76.97    2.11   0
   7  -5   3    1.27    1.32   0
  -7   5  -3   -0.19    1.23   0
  -7   5  -3    0.76    1.34   0
   8  -5   3    9.74    1.61   0
  -8   5  -3    7.55    1.03   0
  -8   5  -3    9.01    1.67   0
   9  -5   3    0.50    1.64   0
  -9   5  -3    0.23    1.60   0
  -9   5  -3    1.27    1.31   0
 -10   5  -3    0.38    2.16   0
  10  -5   3    0.04    1.83   0
 -11   5  -3    1.82    2.72   0
  11  -5   3    1.49    2.42   0
  10   4  -3    1.19    2.10   0
  10   4  -3    0.51    1.72   0
  10   4  -3    0.43    2.35   0
   9   4  -3    1.81    1.89   0
   9   4  -3    0.70    1.87   0
   9   4  -3    2.02    1.55   0
   8   4  -3    5.07    1.65   0
   8   4  -3    3.39    1.43   0
   8   4  -3    4.41    1.65   0
   7   4  -3   -0.32    1.28   0
   7   4  -3    0.55    1.23   0
   7   4  -3   -0.30    1.40   0
   6   4  -3   90.18    2.29   0
   6   4  -3   85.84    1.99   0
   6   4  -3   94.22    1.98   0
   5   4  -3  305.28    2.95   0
   5   4  -3  296.67    2.89   0
   4   4  -3   16.22    1.37   0
   4   4  -3   16.34    1.34   0
   3   4  -3  136.20    2.18   0
   3   4  -3  138.07    2.13   0
   2   4  -3  136.10    1.91   0
   1   4  -3  152.36    2.13   0
  -1  -4   3  142.97    1.94   0
   0   4  -3   30.89    1.14   0
   0  -4   3   31.91    1.35   0
  -1   4  -3  707.38    4.04   0
   1  -4   3  704.38    4.08   0
   2  -4   3   81.52    1.71   0
  -2   4  -3   81.01    1.75   0
  -3   4  -3   82.24    1.78   0
  -3   4  -3   83.14    1.80   0
   3  -4   3   77.63    1.78   0
  -4   4  -3   68.63    1.56   0
  -4   4  -3   65.93    1.71   0
   4  -4   3   59.94    1.69   0
  -5   4  -3   13.94    1.20   0
   5  -4   3   13.86    1.29   0
  -5   4  -3   14.12    1.31   0
   6  -4   3   66.95    1.73   0
  -6   4  -3   68.54    1.81   0
  -6   4  -3   69.48    1.61   0
   7  -4   3    2.84    1.56   0
  -7   4  -3    2.58    1.22   0
  -7   4  -3    2.72    1.56   0
   8  -4   3    4.19    1.53   0
  -8   4  -3    5.40    1.54   0
  -8   4  -3    4.65    1.25   0
   9  -4   3   -0.48    1.63   0
  -9   4  -3    1.13    1.63   0
  -9   4  -3    0.95    1.34   0
  10  -4   3    2.95    1.86   0
 -10   4  -3    2.53    2.13   0
 -11   4  -3    1.08    2.29   0
  11  -4   3    0.12    2.29   0
  10   3  -3    1.17    3.51   0
  10   3  -3    1.06    3.60   0
  10   3  -3    1.62    1.58   0
   9   3  -3   -0.09    1.48   0
   9   3  -3    0.44    2.06   0
   9   3  -3    0.95    2.02   0
   8   3  -3    1.22    1.82   0
   8   3  -3   -0.93    0.94   0
   8   3  -3   -0.17    1.61   0
   7   3  -3   20.31    1.39   0
   7   3  -3   19.05    1.77   0
   7   3  -3   17.35    1.70   0
   6   3  -3   19.26    1.47   0
   6   3  -3   15.56    1.42   0
   6   3  -3   16.43    1.71   0
   5   3  -3  166.27    2.49   0
   5   3  -3  161.39    2.62   0
   4   3  -3   44.81    1.77   0
   4   3  -3   48.94    1.59   0
   3   3  -3   28.95    1.44   0
   3   3  -3   30.35    1.43   0
   2   3  -3    3.16    1.27   0
  -2  -3   3    3.36    1.27   0
  -1  -3   3    4.06    1.13   0
   1   3  -3    0.01    1.07   0
   0  -3   3    0.38    0.80   0
   0   3  -3    0.03    1.12   0
  -1   3  -3   58.01    1.67   0
   1  -3   3   59.75    1.70   0
  -2   3  -3   15.86    1.26   0
   2  -3   3   16.60    1.25   0
  -3   3  -3  187.31    2.56   0
   3  -3   3  182.82    2.53   0
  -3   3  -3  196.81    2.31   0
   4  -3   3   82.34    1.88   0
  -4   3  -3   80.78    1.72   0
  -4   3  -3   83.66    1.81   0
  -5   3  -3    6.20    1.44   0
   5  -3   3    4.30    1.17   0
  -5   3  -3    4.45    1.18   0
  -6   3  -3    2.44    1.35   0
   6  -3   3    3.42    1.44   0
  -6   3  -3    3.71    1.12   0
  -7   3  -3    9.98    1.25   0
  -7   3  -3    8.81    1.58   0
   7  -3   3    8.75    1.58   0
   8  -3   3   26.41    1.75   0
  -8   3  -3   24.90    1.08   0
  -8   3  -3   25.57    1.80   0
   9  -3   3    5.44    1.73   0
  -9   3  -3    5.31    1.69   0
  10  -3   3    4.56    1.89   0
 -10   3  -3    5.85    1.88   0
  11  -3   3    0.69    2.34   0
 -11   3  -3    0.94    2.29   0
  11   2  -3    1.53    1.73   0
  10   2  -3    1.20    1.55   0
   9   2  -3    3.99    1.43   0
   8   2  -3    5.67    1.32   0
   8   2  -3    5.29    2.21   0
   8   2  -3    4.47    2.29   0
   7   2  -3  103.59    2.88   0
   7   2  -3  106.48    2.89   0
   7   2  -3  108.07    1.98   0
   6   2  -3  368.22    4.45   0
   6   2  -3  355.41    4.38   0
   6   2  -3  369.75    2.98   0
   5   2  -3    0.35    1.25   0
   5   2  -3    0.66    1.28   0
   4   2  -3   21.23    1.63   0
   4   2  -3   20.82    1.59   0
   3   2  -3  903.83    6.03   0
  -2  -2   3    0.08    1.19   0
   2   2  -3    2.83    1.49   0
  -1  -2   3    2.53    1.17   0
   1   2  -3    3.35    1.16   0
   0   2  -3   23.47    1.52   0
   0  -2   3   24.63    1.54   0
   1  -2   3  183.65    2.54   0
  -1   2  -3  185.92    2.72   0
   2  -2   3  564.49    4.17   0
  -2   2  -3  545.14    4.14   0
   3  -2   3  237.76    2.97   0
  -3   2  -3  255.71    3.01   0
  -3   2  -3  248.76    2.59   0
  -4   2  -3    5.42    1.15   0
   4  -2   3    5.72    1.21   0
  -4   2  -3    6.02    1.20   0
  -5   2  -3   67.22    1.72   0
  -5   2  -3   68.06    1.60   0
   5  -2   3   65.87    1.71   0
   6  -2   3   11.47    1.48   0
  -6   2  -3   12.90    1.28   0
  -6   2  -3   12.30    1.19   0
   7  -2   3   11.64    1.30   0
  -7   2  -3   12.01    1.38   0
  -7   2  -3   11.04    1.25   0
  -8   2  -3    6.06    1.36   0
   8  -2   3    6.16    1.23   0
  -8   2  -3    7.09    1.53   0
  -9   2  -3    0.78    1.36   0
   9  -2   3    0.81    1.62   0
  10  -2   3    5.47    2.19   0
 -10   2  -3    6.34    2.17   0
 -11   2  -3    0.21    2.28   0
  11  -2   3    1.00    2.32   0
  11   1  -3   -0.38    1.70   0
  10   1  -3    1.53    1.52   0
   9   1  -3   16.90    1.08   0
   8   1  -3   41.00    1.59   0
   7   1  -3  166.43    2.15   0
   6   1  -3    9.29    2.42   0
   6   1  -3   10.13    1.27   0
   6   1  -3    9.18    2.48   0
   5   1  -3    9.30    1.79   0
   5   1  -3    9.31    1.68   0
   4   1  -3   17.52    1.88   0
   4   1  -3   17.35    1.88   0
   3   1  -3  745.34    6.70   0
  -3  -1   3  735.78    6.78   0
  -2  -1   3  360.47    4.62   0
   2   1  -3  366.92    4.64   0
  -1  -1   3  160.55    2.98   0
   1   1  -3  165.28    3.00   0
   0  -1   3  367.62    4.03   0
   0   1  -3  355.79    4.01   0
   1  -1   3    1.72    1.32   0
  -1   1  -3    0.02    1.34   0
   2  -1   3  620.84    4.44   0
  -2   1  -3  596.59    4.31   0
  -3   1  -3   44.45    1.68   0
  -3   1  -3   46.52    1.58   0
   3  -1   3   46.13    1.73   0
  -4   1  -3   50.57    1.62   0
  -4   1  -3   49.38    1.52   0
   4  -1   3   46.31    1.60   0
  -5   1  -3  105.38    2.03   0
  -5   1  -3  107.35    1.81   0
   5  -1   3  105.16    2.03   0
  -6   1  -3    1.17    1.18   0
  -6   1  -3    1.08    1.32   0
   6  -1   3    0.49    1.08   0
   7  -1   3    0.41    1.44   0
  -7   1  -3    1.81    1.19   0
  -7   1  -3    0.45    1.23   0
  -8   1  -3   15.97    1.63   0
  -8   1  -3   16.31    1.43   0
   8  -1   3   14.65    1.34   0
  -9   1  -3    1.76    1.65   0
   9  -1   3    1.23    1.63   0
  10  -1   3    0.17    1.79   0
 -10   1  -3    1.06    1.75   0
  11  -1   3    0.27    2.36   0
 -11   1  -3    0.85    2.02   0
  11   0  -3    0.56    1.20   0
  10   0  -3   -0.47    1.45   0
   9   0  -3   32.76    1.18   0
   8   0  -3   48.15    1.64   0
   7   0  -3  125.36    1.90   0
   6   0  -3  144.34    1.89   0
  -3   0   3  263.06    5.69   0
   3   0  -3  270.99    5.69   0
   2   0  -3   54.96    2.41   0
  -2   0   3   54.41    2.25   0
   1   0  -3  211.09    3.43   0
  -1   0   3  199.73    3.50   0
   0   0  -3  112.00    2.45   0
   0   0   3  113.14    2.47   0
  -1   0  -3   51.40    1.83   0
   1   0   3   52.65    1.82   0
   2   0   3  110.03    2.08   0
  -2   0  -3  110.29    2.10   0
  -3   0  -3   31.32    1.52   0
   3   0   3   36.02    1.56   0
  -3   0  -3   33.65    1.62   0
  -4   0  -3    1.65    1.15   0
  -4   0  -3    1.76    1.15   0
   4   0   3    0.98    1.15   0
   5   0   3   21.00    1.35   0
  -5   0  -3   21.26    1.38   0
  -5   0  -3   24.59    1.35   0
   6   0   3    1.43    1.36   0
  -6   0  -3    1.34    1.21   0
  -6   0  -3    1.69    1.08   0
   7   0   3    0.58    1.23   0
  -7   0  -3    0.35    1.23   0
  -7   0  -3   -0.66    1.24   0
  -8   0  -3    1.84    1.30   0
   8   0   3    1.11    1.22   0
   9   0   3    1.53    1.37   0
  -9   0  -3    1.81    1.70   0
  10   0   3    0.01    1.90   0
 -10   0  -3    0.68    1.81   0
  11   0   3    0.23    2.12   0
 -11   0  -3    1.19    2.41   0
  11  -1  -3    0.27    1.66   0
  10  -1  -3    1.83    1.39   0
   9  -1  -3   -0.10    1.36   0
   8  -1  -3   17.23    1.34   0
   7  -1  -3   14.99    1.31   0
   6  -1  -3    1.33    0.83   0
   5  -1  -3  139.74    1.80   0
  -3   1   3    2.65    1.64   0
   3  -1  -3    2.59    1.59   0
  -2   1   3  209.01    3.64   0
   2  -1  -3  216.67    3.48   0
   1  -1  -3    3.43    1.19   0
  -1   1   3    2.52    1.21   0
   0   1   3  219.50    2.84   0
   0  -1  -3  213.46    2.84   0
  -1  -1  -3 1455.28    6.34   0
   1   1   3 1619.83    6.64   0
  -2  -1  -3   23.58    1.34   0
   2   1   3   21.05    1.34   0
   3   1   3  368.01    3.15   0
  -3  -1  -3  387.30    3.17   0
  -3  -1  -3  381.11    3.60   0
   4   1   3  103.99    1.87   0
  -4  -1  -3  104.92    2.00   0
  -4  -1  -3  108.00    1.89   0
  -5  -1  -3    6.05    1.20   0
  -5  -1  -3    7.81    1.27   0
   5   1   3    7.28    1.22   0
  -6  -1  -3    3.88    1.18   0
  -6  -1  -3    5.95    1.22   0
   6   1   3    3.77    1.20   0
  -7  -1  -3   17.58    1.39   0
   7   1   3   17.65    1.70   0
  -8  -1  -3    9.00    1.36   0
   8   1   3    8.10    1.39   0
  -9  -1  -3    1.99    1.45   0
   9   1   3    0.98    1.45   0
 -10  -1  -3    0.07    1.81   0
  10   1   3    0.05    1.88   0
  11  -2  -3    2.47    1.48   0
  10  -2  -3    4.65    1.41   0
   9  -2  -3   31.35    1.58   0
   8  -2  -3   31.94    1.47   0
   7  -2  -3   22.93    1.33   0
   6  -2  -3    5.19    1.16   0
   5  -2  -3    6.69    1.10   0
  -4   2   3   15.18    1.87   0
   4  -2  -3   15.71    1.17   0
  -4   2   3   17.46    1.91   0
   3  -2  -3   37.42    1.68   0
  -3   2   3   36.70    1.68   0
  -2   2   3   63.69    1.93   0
   2  -2  -3   62.26    1.94   0
   1  -2  -3   28.56    1.41   0
  -1   2   3   27.94    1.44   0
   0   2   3  335.59    3.09   0
   0  -2  -3  331.36    3.07   0
  -1  -2  -3   13.23    1.20   0
   1   2   3   14.53    1.22   0
  -2  -2  -3   40.04    1.46   0
   2   2   3   40.84    1.45   0
  -2  -2  -3   38.33    2.04   0
   3   2   3   94.69    1.78   0
  -3  -2  -3   94.65    1.73   0
  -3  -2  -3   95.52    2.34   0
  -4  -2  -3    0.84    1.20   0
   4   2   3    1.71    1.20   0
  -4  -2  -3    1.16    1.16   0
  -5  -2  -3   -0.01    1.18   0
  -5  -2  -3    0.02    1.36   0
   5   2   3    1.44    1.16   0
   6   2   3    5.78    1.25   0
  -6  -2  -3    7.58    1.21   0
  -7  -2  -3    1.89    1.33   0
   7   2   3    1.61    1.28   0
  -8  -2  -3    5.55    1.40   0
   8   2   3    6.17    1.37   0
   9   2   3    4.00    1.49   0
  -9  -2  -3    3.06    1.82   0
  10   2   3    2.78    2.04   0
 -10  -2  -3    1.45    1.63   0
  11  -3  -3    2.17    1.54   0
  10  -3  -3    1.41    1.44   0
   9  -3  -3    4.66    1.39   0
   8  -3  -3    5.84    1.25   0
   7  -3  -3    6.43    0.90   0
  -6   3   3   97.87    5.05   0
   6  -3  -3   99.59    1.75   0
  -6   3   3   95.64    5.07   0
  -5   3   3  151.24    3.28   0
   5  -3  -3  155.56    1.83   0
  -5   3   3  160.54    3.31   0
   4  -3  -3  113.78    1.94   0
  -4   3   3  104.61    2.54   0
  -4   3   3  111.39    2.55   0
   3  -3  -3   49.16    1.57   0
   3  -3  -3   47.91    1.69   0
  -3   3   3   50.36    1.87   0
   2  -3  -3  473.58    3.80   0
  -2   3   3  455.87    3.74   0
  -1   3   3   61.73    1.42   0
   1  -3  -3   66.49    1.69   0
   0  -3  -3  134.41    2.00   0
   0   3   3  134.13    2.00   0
   1   3   3  374.12    2.97   0
  -1  -3  -3  376.58    2.96   0
  -2  -3  -3   41.81    1.36   0
   2   3   3   40.99    1.37   0
  -2  -3  -3   39.50    2.28   0
   3   3   3   33.58    1.32   0
  -3  -3  -3   30.16    1.30   0
  -3  -3  -3   32.14    1.78   0
  -4  -3  -3    1.48    1.15   0
   4   3   3    1.04    1.16   0
   5   3   3    2.87    1.19   0
  -5  -3  -3    0.65    1.14   0
  -6  -3  -3   16.02    1.32   0
   6   3   3   16.38    1.35   0
   7   3   3    1.80    1.35   0
  -7  -3  -3    1.19    1.31   0
   8   3   3    2.25    1.85   0
  -8  -3  -3    3.88    1.45   0
   9   3   3    2.08    1.91   0
  -9  -3  -3    1.13    1.47   0
 -10  -3  -3   -1.30    2.13   0
  10   3   3    2.02    1.77   0
  11  -4  -3    2.04    1.58   0
  10  -4  -3    6.59    1.48   0
   9  -4  -3    0.64    1.33   0
   8  -4  -3   10.93    1.37   0
  -7   4   3    0.42    2.45   0
  -7   4   3    0.26    2.58   0
   7  -4  -3    1.36    0.86   0
  -6   4   3   15.43    1.92   0
   6  -4  -3   16.24    1.27   0
  -6   4   3   16.80    1.94   0
  -5   4   3   30.51    1.49   0
   5  -4  -3   30.43    1.43   0
  -5   4   3   31.18    1.76   0
   4  -4  -3   43.96    1.56   0
  -4   4   3   41.16    1.80   0
  -4   4   3   44.50    1.58   0
  -3   4   3  122.97    2.06   0
   3  -4  -3  120.04    2.14   0
   2  -4  -3   27.61    1.34   0
  -2   4   3   27.46    1.09   0
   2  -4  -3   28.80    1.68   0
  -1   4   3    0.43    1.06   0
   1  -4  -3    0.17    1.40   0
   1  -4  -3   -0.25    1.01   0
   0   4   3    2.82    1.11   0
   0  -4  -3    3.74    1.09   0
   0  -4  -3    4.02    1.84   0
   1   4   3   24.47    1.34   0
  -1  -4  -3   26.12    1.32   0
  -2  -4  -3   24.32    1.23   0
   2   4   3   24.97    1.21   0
  -3  -4  -3   19.05    1.15   0
   3   4   3   18.57    0.98   0
   4   4   3    9.63    1.21   0
  -4  -4  -3   12.74    1.17   0
   5   4   3   12.38    1.30   0
  -5  -4  -3   12.04    1.28   0
   6   4   3    0.79    1.26   0
  -6  -4  -3   -0.09    1.26   0
  -7  -4  -3    3.41    1.37   0
   7   4   3    3.39    1.43   0
  -8  -4  -3    0.96    1.48   0
   8   4   3   -0.04    1.55   0
  -9  -4  -3    3.07    1.71   0
   9   4   3    3.96    1.65   0
  11  -5  -3    0.22    1.70   0
  10  -5  -3    1.86    1.42   0
   9  -5  -3    1.33    0.97   0
   8  -5  -3    6.28    1.40   0
  -7   5   3   15.32    1.86   0
   7  -5  -3   17.63    1.45   0
  -7   5   3   16.72    2.09   0
  -6   5   3   11.28    1.55   0
   6  -5  -3   12.78    1.32   0
  -6   5   3   10.64    1.53   0
  -5   5   3    0.55    1.40   0
   5  -5  -3   -0.31    1.22   0
  -5   5   3   -0.06    1.12   0
  -4   5   3    8.69    1.44   0
  -4   5   3    8.25    1.28   0
   4  -5  -3    8.28    1.26   0
   3  -5  -3   -0.02    1.17   0
  -3   5   3    0.55    1.17   0
  -3   5   3    0.80    1.18   0
  -2   5   3   85.95    1.80   0
   2  -5  -3   75.83    1.93   0
   2  -5  -3   83.43    1.76   0
  -1   5   3    3.51    0.78   0
   1  -5  -3    3.62    1.62   0
   1  -5  -3    4.09    1.01   0
   0   5   3    1.26    1.10   0
   0  -5  -3    0.60    1.06   0
  -1  -5  -3    5.76    1.13   0
   1   5   3    4.16    1.17   0
  -2  -5  -3    6.50    1.05   0
   2   5   3    6.49    1.09   0
  -3  -5  -3    0.21    1.09   0
   3   5   3   -0.31    0.78   0
   4   5   3   20.90    1.01   0
  -4  -5  -3   23.72    1.33   0
  -5  -5  -3    7.00    0.94   0
   5   5   3    8.25    1.30   0
   6   5   3   -0.32    1.30   0
  -6  -5  -3    0.62    1.24   0
   7   5   3   -0.09    1.40   0
  -7  -5  -3   -0.71    1.47   0
  -8  -5  -3   -0.81    1.64   0
   8   5   3   -1.88    1.69   0
  10  -6  -3    1.42    1.51   0
   9  -6  -3    1.91    1.49   0
   8  -6  -3   -0.94    1.47   0
  -8   6   3    0.28    1.99   0
  -8   6   3   -0.14    1.97   0
  -7   6   3    0.18    1.54   0
   7  -6  -3    0.84    1.34   0
  -7   6   3    0.73    1.54   0
  -6   6   3    1.38    1.24   0
   6  -6  -3    0.54    1.17   0
  -6   6   3    0.81    1.43   0
   5  -6  -3    1.47    1.28   0
  -5   6   3    0.55    1.24   0
  -5   6   3    1.44    1.30   0
  -4   6   3    5.78    1.18   0
  -4   6   3    3.89    1.21   0
   4  -6  -3    4.57    1.25   0
  -3   6   3   20.62    1.42   0
  -3   6   3   21.55    1.39   0
   3  -6  -3   21.28    1.68   0
  -2   6   3    1.76    1.20   0
   2  -6  -3    1.30    1.27   0
   1  -6  -3   -0.17    0.75   0
  -1   6   3    0.33    1.07   0
   0  -6  -3   -0.39    1.09   0
   0   6   3    1.06    0.74   0
  -1  -6  -3    5.56    1.18   0
   1   6   3    7.01    1.17   0
  -2  -6  -3   12.19    0.92   0
   2   6   3   11.70    1.23   0
   3   6   3   -0.67    0.79   0
  -3  -6  -3    0.40    0.90   0
  -4  -6  -3   -0.28    1.22   0
   4   6   3    0.83    1.24   0
   5   6   3    1.41    0.98   0
  -5  -6  -3    2.74    1.38   0
  -6  -6  -3    0.57    1.42   0
   6   6   3    0.87    1.43   0
   7   6   3    0.63    1.49   0
  -7  -6  -3    2.93    1.60   0
   8   6   3    3.61    1.81   0
   8   6   3    3.46    1.79   0
  10  -7  -3   -0.95    1.61   0
  -9   7   3    4.67    2.60   0
  -9   7   3    5.12    2.62   0
   9  -7  -3    5.31    1.61   0
  -8   7   3    5.97    1.86   0
  -8   7   3    6.42    1.84   0
   8  -7  -3    7.90    1.54   0
  -7   7   3    1.02    1.68   0
  -7   7   3    2.73    1.69   0
   7  -7  -3    1.57    1.32   0
  -6   7   3   -0.31    1.25   0
   6  -7  -3    1.77    1.32   0
  -6   7   3    0.22    1.56   0
  -5   7   3    0.76    1.26   0
   5  -7  -3    0.28    1.72   0
  -5   7   3    0.07    1.33   0
  -4   7   3    5.24    1.21   0
   4  -7  -3    4.25    1.34   0
  -4   7   3    3.28    1.20   0
  -3   7   3   -0.10    1.19   0
   3  -7  -3    0.39    1.24   0
  -3   7   3   -0.81    1.28   0
  -2   7   3    7.73    1.28   0
  -2   7   3    6.74    1.28   0
  -1   7   3    1.43    1.16   0
  -1   7   3    0.51    1.18   0
   0   7   3    1.64    1.15   0
  -1  -7  -3   15.04    1.25   0
   1   7   3   11.29    1.28   0
  -2  -7  -3    1.16    1.18   0
   2   7   3    0.72    1.21   0
  -3  -7  -3    0.74    1.25   0
   3   7   3    2.10    1.24   0
  -4  -7  -3    0.43    1.30   0
   4   7   3   -0.50    1.35   0
   5   7   3    0.91    1.44   0
   6   7   3    2.47    1.59   0
   7   7   3    1.18    1.70   0
   7   7   3    1.26    1.78   0
  -9   8   3    0.04    2.04   0
  -9   8   3   -0.29    2.31   0
   9  -8  -3    0.28    1.69   0
  -8   8   3    0.59    1.93   0
   8  -8  -3   -1.29    1.48   0
  -8   8   3    1.23    1.49   0
  -7   8   3    0.10    1.77   0
  -7   8   3    0.17    1.36   0
   7  -8  -3   -0.36    1.38   0
  -6   8   3    0.76    1.75   0
  -6   8   3    0.64    1.37   0
   6  -8  -3    0.94    1.41   0
  -5   8   3    0.84    1.28   0
  -5   8   3    0.17    1.32   0
   5  -8  -3    0.76    1.39   0
  -4   8   3    0.49    1.29   0
  -4   8   3    0.35    1.29   0
  -3   8   3    1.44    1.31   0
  -3   8   3    2.50    1.30   0
  -2   8   3    0.85    1.29   0
  -2   8   3    0.38    0.88   0
  -1   8   3    6.03    1.30   0
  -1   8   3    4.94    1.32   0
   0   8   3    1.47    1.26   0
   0   8   3    0.88    0.89   0
   1   8   3    5.06    1.31   0
   1   8   3    3.05    1.29   0
   2   8   3    1.73    1.27   0
   2   8   3    0.55    1.31   0
   3   8   3    3.55    1.34   0
   3   8   3    2.63    1.41   0
   4   8   3   -1.18    1.43   0
   4   8   3    0.29    1.46   0
   5   8   3   -0.34    1.55   0
   5   8   3    0.84    1.63   0
   6   8   3    0.37    1.76   0
   6   8   3    0.99    1.65   0
  -8   9   3   -0.60    2.00   0
  -8   9   3    1.11    2.01   0
  -7   9   3   -0.32    1.61   0
  -7   9   3    0.29    1.64   0
  -6   9   3    0.16    1.50   0
  -6   9   3   -0.54    1.51   0
  -5   9   3    1.66    1.44   0
  -5   9   3    0.05    1.37   0
  -4   9   3    0.68    1.40   0
  -4   9   3   -0.14    1.41   0
  -3   9   3    1.25    1.38   0
  -3   9   3    0.30    1.36   0
  -2   9   3    4.82    1.44   0
  -2   9   3    4.77    1.44   0
  -1   9   3    2.30    1.31   0
  -1   9   3    3.77    1.42   0
   0   9   3    1.37    0.92   0
   0   9   3    0.26    1.32   0
   1   9   3   -0.15    1.35   0
   1   9   3    2.33    1.35   0
   2   9   3    0.79    0.97   0
   2   9   3    2.67    1.49   0
   3   9   3    0.93    1.08   0
   3   9   3    0.25    1.53   0
   4   9   3    1.14    1.64   0
   4   9   3    1.56    1.62   0
  -7  10   3   -0.10    1.74   0
  -7  10   3    0.90    1.69   0
  -6  10   3   -0.41    1.58   0
  -6  10   3    1.67    1.65   0
  -5  10   3    0.57    1.59   0
  -5  10   3    1.29    1.59   0
  -4  10   3    0.22    1.54   0
  -4  10   3    2.46    1.52   0
  -3  10   3   -0.52    0.99   0
  -3  10   3   -0.31    1.47   0
  -2  10   3    1.24    1.46   0
  -2  10   3    0.49    1.51   0
  -1  10   3    1.35    1.42   0
  -1  10   3    0.31    1.02   0
   0  10   3    0.10    1.43   0
   0  10   3    0.49    1.39   0
   1  10   3   -0.05    1.49   0
   1  10   3   -0.73    1.53   0
   2  10   3   -0.81    1.58   0
   2  10   3    1.84    1.64   0
   3  10   3    2.06    1.65   0
   3  10   3    2.71    1.80   0
  -5  11   3   -0.84    1.66   0
  -5  11   3    1.61    1.67   0
  -4  11   3    1.67    1.64   0
  -4  11   3    0.40    1.66   0
  -3  11   3    0.64    1.16   0
  -3  11   3   -1.06    1.70   0
  -2  11   3   -0.96    1.64   0
  -2  11   3    3.00    1.66   0
  -1  11   3    0.46    1.11   0
  -1  11   3    1.35    1.75   0
   0  11   3   -0.07    1.58   0
   0  11   3    3.86    1.69   0
   1  12  -4   -0.18    1.58   0
   1  12  -4   -0.39    1.13   0
   0  12  -4    1.40    1.58   0
   0  12  -4    1.99    1.61   0
  -1  12  -4    3.07    1.52   0
  -1  12  -4    1.83    1.58   0
  -2  12  -4   -1.54    1.56   0
  -2  12  -4    1.00    1.53   0
  -3  12  -4   -0.63    1.16   0
  -3  12  -4    1.02    1.62   0
  -3  12  -4   -0.09    2.04   0
  -4  12  -4   -0.32    1.11   0
  -4  12  -4    1.40    1.61   0
  -4  12  -4   -0.44    1.71   0
  -5  12  -4   -2.25    1.73   0
  -5  12  -4    0.10    1.69   0
  -5  12  -4    1.15    1.62   0
  -6  12  -4    1.11    1.81   0
  -6  12  -4    2.07    1.69   0
   3  11  -4    0.40    1.66   0
   3  11  -4   -0.86    1.63   0
   2  11  -4    1.32    1.62   0
   2  11  -4    1.19    1.11   0
   1  11  -4    4.08    1.50   0
   1  11  -4    1.18    1.49   0
   0  11  -4    2.69    1.46   0
   0  11  -4    0.80    2.42   0
   0  11  -4    1.42    1.35   0
  -1  11  -4    1.28    1.31   0
  -1  11  -4    1.23    2.12   0
  -1  11  -4   -0.36    1.41   0
  -2  11  -4    0.57    1.37   0
  -2  11  -4    0.23    1.49   0
  -2  11  -4   -0.18    1.94   0
  -3  11  -4    0.96    1.89   0
  -3  11  -4    1.14    1.48   0
  -3  11  -4    2.31    1.43   0
  -4  11  -4    1.06    1.87   0
  -4  11  -4    0.24    1.51   0
  -4  11  -4    1.95    1.49   0
  -5  11  -4    1.83    1.99   0
  -5  11  -4    1.49    1.48   0
  -5  11  -4    1.89    1.61   0
  -6  11  -4   -0.10    1.52   0
  -6  11  -4    0.25    1.61   0
  -6  11  -4   -0.85    1.67   0
  -7  11  -4    0.89    1.73   0
  -7  11  -4    1.88    1.60   0
  -7  11  -4    0.70    1.63   0
   5  10  -4   -0.15    1.66   0
   5  10  -4    0.90    1.70   0
   4  10  -4    0.57    1.52   0
   4  10  -4    0.91    1.45   0
   3  10  -4    1.66    1.50   0
   3  10  -4    0.44    1.46   0
   2  10  -4    2.97    1.31   0
   2  10  -4    1.42    2.65   0
   2  10  -4    1.34    1.00   0
   1  10  -4    5.43    1.41   0
   1  10  -4    4.06    1.35   0
   1  10  -4    5.08    2.21   0
   0  10  -4   -0.05    1.35   0
   0  10  -4    0.95    1.92   0
   0  10  -4    1.52    1.29   0
  -1  10  -4    1.85    1.26   0
  -1  10  -4    0.47    1.66   0
  -1  10  -4    1.44    0.94   0
  -2  10  -4    0.40    1.34   0
  -2  10  -4    1.04    1.33   0
  -2  10  -4    0.90    1.26   0
  -3  10  -4   -0.60    1.37   0
  -3  10  -4    1.43    1.24   0
  -3  10  -4    0.07    1.36   0
  -4  10  -4    2.39    1.35   0
  -4  10  -4   -0.01    1.41   0
  -4  10  -4   -0.14    1.36   0
  -5  10  -4   -1.56    1.33   0
  -5  10  -4   -0.26    1.37   0
  -5  10  -4    0.92    1.51   0
  -6  10  -4    1.54    1.46   0
  -6  10  -4    2.02    1.44   0
  -6  10  -4    1.54    1.53   0
  -7  10  -4    0.36    1.46   0
  -7  10  -4    0.01    1.55   0
  -7  10  -4   -0.16    1.49   0
  -8  10  -4    0.76    1.61   0
  -8  10  -4   -0.95    1.66   0
  -8  10  -4    2.89    1.57   0
   6   9  -4    0.50    1.60   0
   6   9  -4    0.56    1.66   0
   6   9  -4   -0.33    2.35   0
   5   9  -4   -1.12    1.51   0
   5   9  -4   -0.68    1.48   0
   5   9  -4    0.17    2.27   0
   4   9  -4    1.41    1.46   0
   4   9  -4    1.68    2.07   0
   4   9  -4    0.82    1.40   0
   3   9  -4   -0.82    1.40   0
   3   9  -4    1.12    1.35   0
   2   9  -4   31.23    1.25   0
   2   9  -4   24.99    1.20   0
   1   9  -4    4.54    1.32   0
   1   9  -4    5.19    1.31   0
   0   9  -4    3.23    1.22   0
   0   9  -4    4.10    1.16   0
   0   9  -4    2.99    1.55   0
  -1   9  -4    4.04    0.87   0
  -1   9  -4    5.08    1.21   0
  -1   9  -4    3.63    1.29   0
  -2   9  -4   13.40    1.03   0
  -2   9  -4   11.93    1.43   0
  -2   9  -4   15.93    1.32   0
  -3   9  -4    0.14    1.24   0
  -3   9  -4    0.08    1.40   0
  -4   9  -4    3.08    1.45   0
  -4   9  -4    1.52    1.26   0
  -5   9  -4   -0.99    1.31   0
  -5   9  -4    1.08    1.42   0
   5  -9   4    0.88    1.27   0
  -6   9  -4    0.22    1.29   0
   6  -9   4    0.00    1.38   0
  -6   9  -4    0.85    1.40   0
  -7   9  -4   -0.34    1.47   0
  -7   9  -4    0.93    1.47   0
   7  -9   4    0.79    1.41   0
  -8   9  -4    0.50    1.07   0
  -8   9  -4    0.48    1.64   0
  -9   9  -4    1.58    1.68   0
  -9   9  -4    1.22    1.59   0
   7   8  -4   -0.58    2.00   0
   7   8  -4    1.90    1.64   0
   7   8  -4    0.72    2.09   0
   6   8  -4    0.11    1.53   0
   6   8  -4    0.34    1.47   0
   6   8  -4   -0.10    1.55   0
   5   8  -4    0.95    1.38   0
   5   8  -4    2.26    1.37   0
   5   8  -4    0.35    1.76   0
   4   8  -4   18.99    1.41   0
   4   8  -4   15.74    1.41   0
   3   8  -4   26.76    1.50   0
   3   8  -4   29.45    1.53   0
   2   8  -4    6.42    1.35   0
   2   8  -4    6.40    1.31   0
   1   8  -4    4.72    1.25   0
   1   8  -4    6.90    1.22   0
   0   8  -4    6.67    0.89   0
   0   8  -4    6.30    1.19   0
  -1   8  -4    4.66    0.89   0
  -2   8  -4    5.58    1.19   0
   2  -8   4    6.08    0.87   0
  -2   8  -4    5.85    1.63   0
  -3   8  -4    4.28    1.30   0
  -3   8  -4    4.83    1.25   0
   3  -8   4    5.68    1.25   0
  -4   8  -4    3.45    1.29   0
  -4   8  -4    3.12    1.23   0
   4  -8   4    4.18    1.27   0
  -5   8  -4   -0.33    1.30   0
  -5   8  -4   -0.89    1.33   0
   5  -8   4    1.54    1.32   0
  -6   8  -4    2.44    1.34   0
  -6   8  -4    1.93    1.32   0
   6  -8   4    3.92    1.34   0
  -7   8  -4    0.63    1.36   0
  -7   8  -4    2.15    1.41   0
   7  -8   4    2.42    1.36   0
  -8   8  -4    1.57    1.46   0
  -8   8  -4    0.45    1.51   0
   8  -8   4   -0.75    1.82   0
  -9   8  -4    1.19    1.52   0
   9  -8   4    0.70    1.49   0
  -9   8  -4    0.64    1.56   0
 -10   8  -4    1.63    2.08   0
   8   7  -4    1.48    1.73   0
   8   7  -4   -0.04    1.66   0
   8   7  -4    1.23    2.04   0
   7   7  -4    1.59    1.91   0
   7   7  -4    2.26    1.51   0
   7   7  -4    0.84    1.49   0
   6   7  -4    1.16    1.78   0
   6   7  -4    0.09    1.43   0
   6   7  -4   -0.09    1.41   0
   5   7  -4    4.09    1.71   0
   5   7  -4    2.90    1.30   0
   5   7  -4    1.53    1.41   0
   4   7  -4   15.20    1.41   0
   4   7  -4   16.19    1.44   0
   3   7  -4  114.56    1.67   0
   3   7  -4  124.51    1.96   0
   2   7  -4   69.88    1.36   0
   2   7  -4   75.23    1.58   0
   1   7  -4    5.31    0.85   0
   1   7  -4    6.43    0.83   0
   0   7  -4   35.77    1.33   0
  -1   7  -4   30.51    1.32   0
   1  -7   4   29.69    1.33   0
  -2   7  -4   30.66    1.31   0
  -2   7  -4   32.31    1.47   0
   2  -7   4   30.00    1.31   0
  -3   7  -4   32.21    1.35   0
  -3   7  -4   28.94    1.49   0
   3  -7   4   28.42    1.34   0
  -4   7  -4   -0.07    1.20   0
  -4   7  -4    0.58    1.26   0
   4  -7   4    0.05    1.21   0
  -5   7  -4    1.90    1.23   0
  -5   7  -4    0.83    1.23   0
   5  -7   4   -0.38    1.25   0
  -6   7  -4    1.37    1.25   0
  -6   7  -4    1.37    1.30   0
   6  -7   4    2.63    1.15   0
  -7   7  -4    3.38    1.38   0
  -7   7  -4    4.08    1.29   0
   7  -7   4    4.39    1.70   0
   8  -7   4    1.27    1.38   0
  -8   7  -4    0.90    1.40   0
  -8   7  -4    1.08    1.40   0
  -9   7  -4    1.06    1.46   0
  -9   7  -4    0.85    1.82   0
   9  -7   4    1.56    1.80   0
 -10   7  -4   -0.08    1.64   0
  10  -7   4    0.95    1.61   0
   9   6  -4   -0.01    2.15   0
   9   6  -4    0.48    2.05   0
   9   6  -4    1.74    2.12   0
   8   6  -4    0.53    1.56   0
   8   6  -4    2.24    1.67   0
   8   6  -4    1.35    1.49   0
   7   6  -4    2.01    1.56   0
   7   6  -4    3.61    1.55   0
   7   6  -4    2.37    1.53   0
   6   6  -4    4.66    1.39   0
   6   6  -4    4.24    1.41   0
   6   6  -4    5.96    1.39   0
   5   6  -4    2.71    1.32   0
   5   6  -4   -0.06    1.22   0
   4   6  -4   86.26    1.84   0
   4   6  -4   84.02    1.82   0
   3   6  -4    7.37    1.29   0
   3   6  -4    5.08    1.27   0
   2   6  -4    6.77    1.24   0
   2   6  -4    6.46    1.22   0
   1   6  -4   58.43    1.26   0
  -1  -6   4   67.01    1.57   0
   0   6  -4   57.28    1.43   0
   0  -6   4   54.68    1.42   0
  -1   6  -4    0.80    1.13   0
   1  -6   4    2.26    1.17   0
  -2   6  -4    2.67    1.09   0
   2  -6   4    3.21    1.06   0
  -3   6  -4    8.26    1.16   0
   3  -6   4    9.02    1.15   0
  -3   6  -4    8.17    1.29   0
  -4   6  -4    2.82    1.27   0
  -4   6  -4    4.38    1.22   0
   4  -6   4    2.30    1.23   0
   5  -6   4   -0.11    1.25   0
  -5   6  -4    0.44    1.16   0
  -5   6  -4    1.84    1.26   0
   6  -6   4   17.12    1.52   0
  -6   6  -4   17.72    1.34   0
  -6   6  -4   17.33    1.49   0
  -7   6  -4    1.63    1.31   0
  -7   6  -4    2.12    1.26   0
   7  -6   4    2.37    1.28   0
  -8   6  -4    7.43    1.38   0
  -8   6  -4    5.91    1.39   0
   8  -6   4    5.15    1.39   0
  -9   6  -4    0.62    1.44   0
  -9   6  -4    0.45    1.02   0
   9  -6   4    1.17    1.44   0
 -10   6  -4   -0.03    1.58   0
 -10   6  -4    0.50    1.03   0
  10  -6   4   -0.76    1.59   0
 -11   6  -4    2.20    2.13   0
  11  -6   4    0.17    2.46   0
   9   5  -4   -2.02    1.63   0
   9   5  -4    0.09    1.99   0
   9   5  -4    0.72    1.96   0
   8   5  -4    3.78    1.84   0
   8   5  -4    3.38    1.87   0
   8   5  -4    4.48    1.57   0
   7   5  -4    0.58    1.39   0
   7   5  -4    0.54    1.73   0
   7   5  -4    1.12    1.29   0
   6   5  -4    8.86    1.39   0
   6   5  -4   11.38    1.44   0
   6   5  -4   10.41    1.37   0
   5   5  -4   43.51    1.91   0
   5   5  -4   45.86    1.61   0
   4   5  -4   16.91    1.42   0
   4   5  -4   18.81    1.35   0
   3   5  -4    5.75    1.19   0
   3   5  -4    4.61    1.26   0
   2   5  -4    0.02    1.11   0
   1   5  -4   19.03    1.26   0
  -1  -5   4   21.26    1.28   0
   0  -5   4   10.15    0.88   0
   0   5  -4   10.69    1.17   0
  -1   5  -4   67.96    1.58   0
   1  -5   4   69.23    1.57   0
  -2   5  -4    1.16    1.09   0
   2  -5   4   -0.13    0.75   0
  -3   5  -4   23.19    1.27   0
  -3   5  -4   22.64    1.34   0
   3  -5   4   22.83    1.25   0
   4  -5   4   18.23    1.34   0
  -4   5  -4   21.13    1.35   0
  -4   5  -4   18.93    1.27   0
   5  -5   4    5.41    1.29   0
  -5   5  -4    4.86    1.29   0
  -5   5  -4    3.93    1.16   0
   6  -5   4    4.41    1.28   0
  -6   5  -4    3.09    1.22   0
  -6   5  -4    4.18    1.29   0
   7  -5   4    1.97    1.36   0
  -7   5  -4    1.46    1.36   0
  -7   5  -4    0.95    1.18   0
  -8   5  -4    6.63    1.67   0
   8  -5   4    6.72    1.40   0
  -8   5  -4    7.42    1.36   0
   9  -5   4    0.97    1.71   0
  -9   5  -4   -0.65    1.68   0
  -9   5  -4    1.06    1.31   0
 -10   5  -4   -0.25    1.88   0
  10  -5   4    1.12    1.44   0
  11  -5   4    0.96    2.05   0
 -11   5  -4   -0.02    2.13   0
  10   4  -4    0.92    2.79   0
  10   4  -4    1.63    1.76   0
  10   4  -4    0.55    3.08   0
   9   4  -4    0.38    1.81   0
   9   4  -4   -0.39    1.76   0
   9   4  -4   -0.23    1.53   0
   8   4  -4    3.69    1.51   0
   8   4  -4    3.93    1.71   0
   8   4  -4    4.19    1.66   0
   7   4  -4    1.18    1.55   0
   7   4  -4    0.53    1.33   0
   7   4  -4    1.31    1.52   0
   6   4  -4   11.30    1.70   0
   6   4  -4   11.91    1.44   0
   6   4  -4   11.74    1.37   0
   5   4  -4   10.14    1.30   0
   5   4  -4   11.32    1.28   0
   4   4  -4   25.20    1.43   0
   4   4  -4   23.72    1.37   0
   3   4  -4    5.24    1.22   0
   3   4  -4    3.80    1.09   0
   2   4  -4  157.15    2.19   0
  -2  -4   4  162.29    2.20   0
  -1  -4   4  665.16    4.01   0
   1   4  -4  649.99    3.79   0
   0   4  -4  146.73    1.93   0
   0  -4   4  155.71    2.11   0
  -1   4  -4  577.32    3.59   0
   1  -4   4  605.84    3.80   0
   2  -4   4  101.35    1.84   0
  -2   4  -4   97.60    1.60   0
  -3   4  -4   83.67    1.75   0
   3  -4   4   82.89    1.74   0
   4  -4   4   26.41    1.42   0
  -4   4  -4   27.71    1.38   0
  -4   4  -4   23.45    1.04   0
  -5   4  -4    7.87    1.26   0
  -5   4  -4    7.68    0.85   0
   5  -4   4    7.26    1.26   0
  -6   4  -4   35.74    1.40   0
   6  -4   4   33.03    1.54   0
  -6   4  -4   34.97    1.52   0
  -7   4  -4   -0.04    1.32   0
   7  -4   4    1.33    1.33   0
  -7   4  -4    0.97    1.25   0
   8  -4   4    3.14    1.40   0
  -8   4  -4    4.59    1.40   0
  -8   4  -4    5.14    1.22   0
   9  -4   4    0.37    1.68   0
  -9   4  -4    0.34    1.67   0
  -9   4  -4   -0.06    1.33   0
  10  -4   4    1.52    1.53   0
 -10   4  -4    0.96    1.83   0
  11  -4   4    1.10    2.09   0
 -11   4  -4    0.88    2.35   0
  10   3  -4    3.91    1.65   0
   9   3  -4    0.09    2.52   0
   9   3  -4   -0.21    1.49   0
   9   3  -4   -0.31    2.55   0
   8   3  -4    7.79    1.72   0
   8   3  -4    6.69    1.94   0
   8   3  -4    6.96    1.43   0
   7   3  -4    8.82    1.67   0
   7   3  -4    8.39    1.63   0
   7   3  -4   11.37    1.35   0
   6   3  -4    6.91    1.50   0
   6   3  -4    6.74    1.53   0
   5   3  -4    1.72    1.36   0
   5   3  -4    1.96    1.33   0
   4   3  -4   76.84    2.05   0
   4   3  -4   78.56    1.83   0
   3   3  -4  465.56    3.96   0
  -3  -3   4  452.86    3.81   0
   2   3  -4  571.89    4.11   0
  -2  -3   4  544.25    4.16   0
   1   3  -4  384.06    3.38   0
  -1  -3   4  394.20    3.41   0
   0  -3   4  283.52    2.85   0
   0   3  -4  269.50    2.81   0
  -1   3  -4    2.96    1.08   0
   1  -3   4    3.94    1.09   0
   2  -3   4   15.79    0.98   0
  -2   3  -4   18.16    1.23   0
   3  -3   4  139.32    2.13   0
  -3   3  -4  140.70    2.10   0
  -4   3  -4   67.19    1.66   0
   4  -3   4   64.30    1.67   0
  -4   3  -4   69.45    1.61   0
   5  -3   4   13.43    1.58   0
  -5   3  -4   13.51    0.97   0
  -5   3  -4   15.02    1.30   0
  -6   3  -4    0.88    1.20   0
   6  -3   4    0.96    1.09   0
  -6   3  -4    0.79    1.08   0
  -7   3  -4    2.23    1.30   0
   7  -3   4    1.83    1.32   0
  -7   3  -4    3.16    1.21   0
   8  -3   4    4.60    1.50   0
  -8   3  -4    4.88    1.40   0
  -8   3  -4    5.66    1.34   0
   9  -3   4    2.77    1.74   0
  -9   3  -4    5.19    1.34   0
  -9   3  -4    3.30    1.39   0
  10  -3   4    1.23    1.80   0
 -10   3  -4    0.53    1.80   0
  11  -3   4    1.39    2.08   0
 -11   3  -4    1.45    2.00   0
  11   2  -4    0.24    1.73   0
  10   2  -4   -1.81    1.62   0
   9   2  -4    6.07    1.48   0
   8   2  -4    2.70    1.32   0
   7   2  -4   -0.06    1.95   0
   7   2  -4    0.14    1.86   0
   7   2  -4    0.32    1.26   0
   6   2  -4    0.46    1.47   0
   6   2  -4    0.67    1.70   0
   5   2  -4    3.79    1.38   0
   5   2  -4    4.08    1.53   0
   4   2  -4  205.87    3.14   0
   4   2  -4  211.88    3.16   0
   3   2  -4  211.89    3.15   0
  -3  -2   4  206.10    3.17   0
   2   2  -4  764.07    5.29   0
  -2  -2   4  740.90    5.25   0
  -1  -2   4   45.77    1.65   0
   1   2  -4   49.23    1.66   0
   0  -2   4   46.07    1.58   0
   0   2  -4   43.90    1.57   0
   1  -2   4  275.36    2.89   0
  -1   2  -4  270.62    2.90   0
   2  -2   4  901.88    4.82   0
  -2   2  -4  944.11    5.01   0
   3  -2   4  214.72    2.53   0
  -3   2  -4  205.42    2.48   0
  -4   2  -4    9.78    1.22   0
   4  -2   4    9.75    1.25   0
  -4   2  -4    9.68    1.20   0
  -5   2  -4   48.28    1.83   0
  -5   2  -4   47.37    1.21   0
   5  -2   4   46.70    1.62   0
  -6   2  -4    4.04    1.19   0
   6  -2   4    5.07    1.14   0
  -6   2  -4    5.09    1.14   0
  -7   2  -4    2.36    1.23   0
   7  -2   4    2.40    1.57   0
  -7   2  -4    1.24    1.32   0
   8  -2   4    0.43    1.21   0
  -8   2  -4    1.75    1.54   0
  -8   2  -4    0.82    0.86   0
  -9   2  -4   12.50    1.48   0
   9  -2   4   13.49    1.57   0
  -9   2  -4   14.80    1.56   0
  10  -2   4    1.24    1.81   0
 -10   2  -4    0.73    1.85   0
 -11   2  -4   -0.62    2.03   0
  11  -2   4    0.42    2.02   0
  11   1  -4    0.78    1.19   0
  10   1  -4    0.97    1.49   0
   9   1  -4   -0.48    1.43   0
   8   1  -4    2.58    1.27   0
   7   1  -4   56.23    1.28   0
   5   1  -4   81.71    3.20   0
   5   1  -4   78.15    3.20   0
   4   1  -4  154.34    3.47   0
  -3  -1   4  100.57    2.67   0
   3   1  -4   99.88    2.67   0
  -2  -1   4   -0.45    1.21   0
   2   1  -4    0.15    1.24   0
   1   1  -4    0.74    1.13   0
  -1  -1   4    2.56    1.18   0
   0  -1   4    1.35    1.18   0
   0   1  -4    0.96    0.86   0
   1  -1   4  144.81    2.27   0
  -1   1  -4  139.92    2.26   0
   2  -1   4  280.47    2.73   0
  -2   1  -4  296.22    2.92   0
  -3   1  -4   21.90    1.30   0
   3  -1   4   22.90    1.36   0
  -4   1  -4  100.71    1.85   0
  -4   1  -4   95.52    1.85   0
   4  -1   4   94.52    1.83   0
   5  -1   4   20.82    1.41   0
  -5   1  -4   21.24    1.40   0
  -5   1  -4   21.36    1.32   0
  -6   1  -4   -0.24    1.16   0
  -6   1  -4   -0.60    1.15   0
   6  -1   4   -0.73    1.19   0
  -7   1  -4    4.14    1.24   0
  -7   1  -4    3.81    1.27   0
   7  -1   4    3.31    1.54   0
   8  -1   4    3.59    1.60   0
  -8   1  -4    2.17    1.31   0
  -8   1  -4    3.16    1.67   0
   9  -1   4    3.03    1.75   0
  -9   1  -4    1.61    1.40   0
  10  -1   4    4.06    1.57   0
 -10   1  -4    3.43    1.88   0
 -11   1  -4    1.99    2.13   0
  11  -1   4   -0.40    2.06   0
  11   0  -4    2.40    1.56   0
  10   0  -4   -0.26    1.54   0
   9   0  -4   -0.26    1.30   0
   8   0  -4   13.63    1.34   0
   7   0  -4    1.07    1.22   0
   6   0  -4   35.99    1.37   0
   4   0  -4  820.78    9.85   0
  -4   0   4  795.47    9.76   0
   3   0  -4  751.76    6.79   0
  -3   0   4  742.93    6.73   0
   2   0  -4   14.18    1.38   0
  -2   0   4   14.28    1.43   0
   1   0  -4    1.14    1.11   0
  -1   0   4    0.16    1.19   0
   0   0  -4   16.46    1.30   0
   0   0   4   17.30    1.33   0
  -1   0  -4   72.27    1.74   0
   1   0   4   65.32    1.51   0
   2   0   4  153.99    2.16   0
  -2   0  -4  143.05    2.16   0
  -3   0  -4   14.37    1.25   0
  -3   0  -4   14.17    1.36   0
   3   0   4   13.51    1.26   0
  -4   0  -4    4.54    1.22   0
   4   0   4    4.89    1.21   0
  -4   0  -4    3.91    1.24   0
  -5   0  -4   29.34    1.46   0
   5   0   4   26.75    1.40   0
  -5   0  -4   30.34    1.42   0
  -6   0  -4    0.94    1.23   0
   6   0   4    0.02    1.21   0
  -6   0  -4    0.91    1.22   0
  -7   0  -4    6.91    1.38   0
   7   0   4    7.25    1.35   0
  -7   0  -4    7.31    1.26   0
  -8   0  -4    2.28    1.33   0
  -8   0  -4    1.93    1.32   0
   8   0   4    3.79    1.68   0
   9   0   4    1.16    1.79   0
  -9   0  -4    1.16    1.48   0
 -10   0  -4    1.56    1.87   0
  10   0   4    0.62    1.81   0
  11  -1  -4   -0.38    1.17   0
  10  -1  -4   -1.47    1.52   0
   9  -1  -4    1.87    1.37   0
   8  -1  -4   -0.80    1.18   0
   7  -1  -4   72.62    1.63   0
   6  -1  -4    6.17    1.17   0
  -4   1   4  208.69    4.66   0
   4  -1  -4  220.03    4.70   0
   3  -1  -4   94.51    2.55   0
  -3   1   4   91.28    2.59   0
  -2   1   4  144.96    2.61   0
   2  -1  -4  147.96    2.63   0
   1  -1  -4   69.85    1.84   0
  -1   1   4   68.35    1.85   0
   0   1   4   32.55    1.41   0
   0  -1  -4   30.77    1.37   0
  -1  -1  -4  137.80    2.04   0
   1   1   4  132.48    2.03   0
   2   1   4  487.84    3.37   0
  -2  -1  -4  471.16    3.32   0
   3   1   4  411.21    3.09   0
  -3  -1  -4  407.30    3.60   0
  -3  -1  -4  405.15    3.01   0
   4   1   4   68.98    1.69   0
  -4  -1  -4   63.50    1.41   0
  -4  -1  -4   70.84    1.75   0
  -5  -1  -4   27.01    1.44   0
   5   1   4   26.41    1.47   0
  -5  -1  -4   28.95    1.49   0
  -6  -1  -4    1.23    1.21   0
  -6  -1  -4    1.21    1.29   0
   6   1   4    0.53    1.24   0
  -7  -1  -4    3.43    1.15   0
  -7  -1  -4    3.88    1.30   0
   7   1   4    3.34    1.36   0
   8   1   4    1.49    1.29   0
  -8  -1  -4    0.85    1.31   0
   9   1   4    2.35    1.49   0
  -9  -1  -4    2.01    1.49   0
  10   1   4    1.76    1.62   0
 -10  -1  -4    0.94    1.60   0
  11  -2  -4    0.56    1.56   0
  10  -2  -4    2.76    1.46   0
   9  -2  -4    4.70    1.35   0
   8  -2  -4    1.98    1.24   0
   7  -2  -4   19.48    1.37   0
   6  -2  -4  101.03    1.49   0
   5  -2  -4   74.78    1.56   0
  -5   2   4   72.37    3.70   0
  -5   2   4   71.99    3.64   0
  -4   2   4    8.99    1.65   0
   4  -2  -4    7.89    1.44   0
   3  -2  -4    5.42    1.18   0
  -3   2   4    5.78    1.23   0
   2  -2  -4  186.26    2.64   0
  -2   2   4  195.49    2.67   0
  -1   2   4   33.02    1.21   0
   1  -2  -4   32.90    1.41   0
   0  -2  -4   65.37    1.59   0
   0   2   4    8.52    1.12   0
  -1  -2  -4  655.32    3.67   0
   1   2   4  685.78    3.90   0
  -2  -2  -4  465.87    3.18   0
   2   2   4  444.41    2.98   0
  -3  -2  -4    2.74    1.07   0
   3   2   4    2.73    1.14   0
  -3  -2  -4    1.63    1.46   0
   4   2   4    8.52    1.20   0
  -4  -2  -4   15.99    1.54   0
  -4  -2  -4    7.88    1.24   0
  -5  -2  -4    5.56    1.24   0
  -5  -2  -4    5.03    1.24   0
   5   2   4    5.43    1.23   0
   6   2   4    7.53    1.29   0
  -6  -2  -4    8.13    1.36   0
  -6  -2  -4    9.00    1.25   0
  -7  -2  -4    1.89    1.29   0
   7   2   4    2.18    1.32   0
  -8  -2  -4    0.01    1.38   0
   8   2   4    0.45    1.44   0
  -9  -2  -4   -0.12    1.50   0
   9   2   4   -0.16    1.54   0
 -10  -2  -4    3.77    1.75   0
  10   2   4    2.34    1.75   0
  11  -3  -4   -0.19    1.11   0
  10  -3  -4    2.60    1.41   0
   9  -3  -4    1.86    1.32   0
   8  -3  -4    3.05    1.26   0
   7  -3  -4   14.53    1.34   0
  -6   3   4   12.43    2.64   0
  -6   3   4   12.45    2.67   0
   6  -3  -4   15.39    1.26   0
  -5   3   4    1.81    1.42   0
   5  -3  -4    1.61    1.16   0
  -5   3   4    2.26    1.63   0
  -4   3   4   12.46    1.22   0
   4  -3  -4   11.15    1.42   0
  -3   3   4    0.71    1.09   0
   3  -3  -4    0.88    1.07   0
   2  -3  -4   54.97    1.63   0
  -2   3   4   54.99    1.61   0
   1  -3  -4   31.61    1.31   0
  -1   3   4   34.23    1.35   0
   0  -3  -4   11.53    0.91   0
   0   3   4   11.71    1.16   0
   1   3   4  116.46    1.85   0
  -1  -3  -4  109.61    1.82   0
   2   3   4   76.08    1.60   0
  -2  -3  -4   76.46    2.37   0
  -2  -3  -4   74.40    1.57   0
  -3  -3  -4   59.75    2.09   0
   3   3   4   58.76    1.51   0
  -3  -3  -4   61.49    1.50   0
   4   3   4    0.21    1.12   0
  -4  -3  -4   -0.13    1.10   0
  -4  -3  -4    0.09    1.45   0
  -5  -3  -4    0.24    1.19   0
   5   3   4    0.42    1.18   0
  -5  -3  -4    0.28    1.15   0
   6   3   4    6.12    1.26   0
  -6  -3  -4    7.21    1.25   0
   7   3   4   -0.02    1.33   0
  -7  -3  -4    0.01    1.40   0
  -8  -3  -4    2.66    1.46   0
   8   3   4    3.77    1.81   0
  -9  -3  -4    5.64    1.69   0
   9   3   4    6.24    1.71   0
  11  -4  -4   -1.27    1.58   0
  10  -4  -4    1.61    1.45   0
   9  -4  -4    7.20    1.40   0
   8  -4  -4    0.78    1.35   0
  -7   4   4   32.70    3.81   0
  -7   4   4   33.69    3.80   0
   7  -4  -4   39.33    1.59   0
  -6   4   4   26.70    1.90   0
   6  -4  -4   29.81    1.45   0
  -6   4   4   26.60    1.86   0
  -5   4   4   -0.35    1.12   0
  -5   4   4   -0.23    1.36   0
   5  -4  -4   -0.64    0.84   0
   4  -4  -4    1.71    1.22   0
  -4   4   4    0.37    1.09   0
   3  -4  -4   18.17    1.64   0
  -3   4   4   18.03    1.32   0
   3  -4  -4   18.42    1.35   0
   2  -4  -4    1.37    1.15   0
  -2   4   4    1.69    1.14   0
   1  -4  -4   14.72    1.21   0
  -1   4   4   13.95    1.20   0
   0  -4  -4    4.06    0.78   0
   0   4   4    3.24    1.12   0
  -1  -4  -4    8.59    1.16   0
   1   4   4    6.79    0.91   0
  -2  -4  -4   93.02    1.64   0
  -2  -4  -4   99.46    3.64   0
   2   4   4   91.91    1.64   0
   3   4   4   -0.26    0.76   0
  -3  -4  -4    1.77    1.07   0
  -4  -4  -4    0.57    1.15   0
   4   4   4    1.53    1.17   0
  -5  -4  -4    1.12    1.27   0
   5   4   4   -0.56    1.27   0
  -6  -4  -4    0.52    0.87   0
   6   4   4    0.11    1.24   0
   7   4   4    1.65    1.41   0
  -7  -4  -4    0.96    1.41   0
   8   4   4    3.03    1.45   0
  -8  -4  -4    2.51    1.51   0
  -9  -4  -4    0.95    1.77   0
   9   4   4    3.52    1.74   0
  11  -5  -4    2.11    1.68   0
  10  -5  -4   -0.19    1.09   0
   9  -5  -4    0.08    1.40   0
   8  -5  -4    4.70    1.40   0
   7  -5  -4    7.47    1.38   0
  -7   5   4    6.39    1.94   0
  -7   5   4    5.43    1.97   0
   6  -5  -4    0.50    1.26   0
  -6   5   4    0.57    1.45   0
  -6   5   4    0.02    1.44   0
   5  -5  -4    2.59    1.23   0
  -5   5   4    1.08    1.44   0
  -5   5   4    2.27    1.43   0
   4  -5  -4   14.39    1.35   0
  -4   5   4   16.22    1.26   0
  -4   5   4   13.62    1.34   0
   3  -5  -4    3.15    1.18   0
   3  -5  -4    3.84    1.22   0
  -3   5   4    3.12    1.21   0
   2  -5  -4    3.24    1.14   0
   2  -5  -4    4.21    1.21   0
  -2   5   4    4.15    1.19   0
   1  -5  -4    2.51    1.45   0
   1  -5  -4    1.83    0.72   0
  -1   5   4    3.20    1.18   0
   0  -5  -4    0.37    2.24   0
   0  -5  -4   -0.75    1.02   0
   0   5   4    2.07    1.03   0
  -1  -5  -4   16.56    1.20   0
   1   5   4   18.00    1.20   0
  -2  -5  -4    0.35    1.11   0
   2   5   4    0.51    1.11   0
  -3  -5  -4    8.51    1.19   0
   3   5   4   11.29    1.23   0
   4   5   4   11.26    1.30   0
  -4  -5  -4    8.10    1.28   0
   5   5   4    7.45    1.38   0
  -5  -5  -4    8.38    1.41   0
  -6  -5  -4    3.07    1.32   0
   6   5   4    2.73    1.36   0
   7   5   4    1.11    1.48   0
  -7  -5  -4    0.89    1.47   0
   8   5   4    4.01    1.66   0
  -8  -5  -4    2.77    1.65   0
  10  -6  -4   -0.79    1.65   0
   9  -6  -4    1.82    1.55   0
  -8   6   4    0.54    2.07   0
  -8   6   4    0.79    2.05   0
   8  -6  -4    0.36    1.41   0
  -7   6   4    1.11    1.64   0
   7  -6  -4    3.46    1.36   0
  -7   6   4    2.74    1.60   0
  -6   6   4    5.50    1.31   0
   6  -6  -4    8.61    1.32   0
  -6   6   4    5.13    1.54   0
  -5   6   4    5.12    1.32   0
  -5   6   4    3.11    1.37   0
   5  -6  -4    5.13    1.42   0
  -4   6   4   10.16    1.34   0
   4  -6  -4    9.63    1.37   0
  -4   6   4    9.44    1.37   0
   3  -6  -4    3.64    1.52   0
  -3   6   4    1.82    1.26   0
  -3   6   4    3.40    1.21   0
   2  -6  -4   13.81    1.71   0
   2  -6  -4   14.50    1.24   0
  -2   6   4   14.71    1.31   0
   1  -6  -4    0.01    1.08   0
  -1   6   4    1.25    1.10   0
   1  -6  -4    1.10    2.07   0
   0  -6  -4    0.36    0.79   0
   0   6   4   -0.05    1.13   0
  -1  -6  -4    0.44    1.16   0
   1   6   4    0.40    1.17   0
  -2  -6  -4    3.93    1.17   0
   2   6   4    2.85    1.17   0
  -3  -6  -4    2.06    1.21   0
   3   6   4    3.94    1.14   0
  -4  -6  -4    3.51    0.91   0
   4   6   4    4.17    0.98   0
   5   6   4    1.07    1.38   0
  -5  -6  -4    0.35    1.36   0
   6   6   4   -0.14    1.41   0
  -6  -6  -4    3.17    1.45   0
  -7  -6  -4    3.39    1.64   0
   7   6   4    1.37    1.61   0
  10  -7  -4   -0.17    1.26   0
  -9   7   4    0.26    2.84   0
   9  -7  -4    0.21    1.60   0
  -9   7   4   -0.02    2.87   0
  -8   7   4    1.19    2.22   0
  -8   7   4    0.09    2.02   0
   8  -7  -4   -0.23    1.50   0
  -7   7   4    1.81    1.68   0
   7  -7  -4    2.87    1.46   0
  -7   7   4    0.92    1.70   0
  -6   7   4    1.48    1.30   0
   6  -7  -4    1.91    1.39   0
  -6   7   4   -0.07    1.63   0
  -5   7   4    2.16    1.65   0
  -5   7   4    1.70    1.27   0
   5  -7  -4    1.70    1.32   0
  -4   7   4   12.72    1.36   0
   4  -7  -4   13.41    1.75   0
  -4   7   4   13.88    1.37   0
  -3   7   4   -0.52    1.32   0
   3  -7  -4    0.68    1.55   0
  -3   7   4    1.73    1.26   0
  -2   7   4    6.90    1.30   0
  -2   7   4    4.52    1.33   0
   1  -7  -4    1.10    0.86   0
  -1   7   4    1.54    1.23   0
   0   7   4   -0.57    1.16   0
   0  -7  -4   -0.15    0.76   0
   1   7   4    2.42    1.17   0
  -1  -7  -4    5.55    1.14   0
  -2  -7  -4    1.47    1.26   0
   2   7   4    2.24    1.24   0
  -3  -7  -4    1.30    1.28   0
   3   7   4    1.30    1.28   0
   4   7   4    2.58    1.37   0
  -4  -7  -4    0.93    1.32   0
  -5  -7  -4    1.30    1.05   0
   5   7   4    1.71    1.02   0
   6   7   4    2.17    1.65   0
  -6  -7  -4    3.76    1.66   0
  -9   8   4    1.20    2.45   0
  -9   8   4    0.43    2.48   0
   9  -8  -4    0.79    1.70   0
  -8   8   4   -0.99    2.02   0
  -8   8   4   -0.76    1.98   0
   8  -8  -4    0.19    1.64   0
  -7   8   4    1.24    1.85   0
  -7   8   4    0.32    1.78   0
   7  -8  -4    1.69    1.55   0
  -6   8   4    2.94    1.76   0
   6  -8  -4    2.53    1.53   0
  -6   8   4    1.79    1.35   0
   5  -8  -4    0.44    1.45   0
  -5   8   4    1.03    1.33   0
  -5   8   4    0.16    1.38   0
   4  -8  -4    1.41    1.73   0
  -4   8   4    2.78    1.37   0
  -4   8   4    2.56    1.32   0
  -3   8   4    1.43    1.33   0
  -3   8   4    2.60    1.26   0
  -2   8   4   -0.85    0.93   0
  -2   8   4    0.61    1.29   0
  -1   8   4    1.99    1.30   0
  -1   8   4    0.51    1.32   0
   0   8   4    2.99    1.29   0
   1   8   4    0.26    0.90   0
   2   8   4    1.53    1.26   0
   3   8   4   -0.91    1.34   0
   4   8   4    1.49    1.48   0
   5   8   4   -1.10    1.60   0
  -8   9   4    1.05    2.05   0
  -8   9   4    1.27    2.07   0
  -7   9   4    1.51    1.64   0
  -7   9   4    0.18    1.62   0
  -6   9   4    2.20    1.57   0
  -6   9   4    0.76    1.59   0
  -5   9   4   -0.55    1.53   0
  -5   9   4    1.01    1.45   0
  -4   9   4    0.29    1.40   0
  -4   9   4    0.58    1.07   0
  -3   9   4    1.77    1.48   0
  -3   9   4    1.69    1.41   0
  -2   9   4    3.83    1.44   0
  -2   9   4    4.11    1.43   0
  -1   9   4    2.75    1.40   0
  -1   9   4    1.86    1.40   0
   0   9   4    2.03    1.46   0
   0   9   4    0.32    1.44   0
   1   9   4   -1.22    1.44   0
   1   9   4   -0.20    1.42   0
   2   9   4    2.34    1.45   0
   2   9   4    1.76    1.50   0
   3   9   4    1.33    1.49   0
   3   9   4    1.65    1.55   0
   4   9   4    1.87    1.63   0
   4   9   4   -0.39    1.68   0
  -6  10   4    1.11    1.72   0
  -6  10   4    0.39    1.70   0
  -5  10   4    1.86    1.58   0
  -5  10   4    0.34    1.61   0
  -4  10   4   -0.76    1.55   0
  -4  10   4    0.52    1.60   0
  -3  10   4    2.06    1.57   0
  -3  10   4    0.99    1.63   0
  -2  10   4    3.50    1.57   0
  -2  10   4    3.28    1.50   0
  -1  10   4    1.02    1.52   0
  -1  10   4    0.33    1.56   0
   0  10   4   -0.76    1.10   0
   0  10   4    0.78    1.54   0
   1  10   4   -0.27    1.12   0
   1  10   4    1.41    1.62   0
   2  10   4    2.71    1.66   0
   2  10   4    0.86    1.64   0
  -3  11   4    2.10    1.63   0
  -3  11   4   -0.42    1.74   0
  -2  11   4   -0.96    1.63   0
  -2  11   4    1.65    1.11   0
   1  12  -5    2.36    1.61   0
   1  12  -5   -0.73    1.63   0
   0  12  -5   -1.03    1.57   0
   0  12  -5    1.48    1.50   0
   0  12  -5    0.68    2.77   0
  -1  12  -5    0.15    1.54   0
  -1  12  -5   -0.12    2.05   0
  -1  12  -5    1.72    1.48   0
  -2  12  -5    0.93    1.52   0
  -2  12  -5   -0.31    2.01   0
  -2  12  -5   -0.19    1.52   0
  -3  12  -5   -0.77    1.56   0
  -3  12  -5   -0.69    1.64   0
  -3  12  -5    0.49    1.99   0
  -4  12  -5    1.58    1.55   0
  -4  12  -5    1.13    1.68   0
  -4  12  -5   -0.74    2.06   0
  -5  12  -5    1.14    1.69   0
  -5  12  -5   -0.32    1.64   0
  -5  12  -5    0.73    1.75   0
  -6  12  -5    0.94    2.20   0
   4  11  -5    0.34    1.64   0
   3  11  -5    1.34    1.63   0
   3  11  -5    0.24    1.60   0
   2  11  -5    1.78    1.45   0
   2  11  -5   -0.26    1.60   0
   2  11  -5    0.71    3.12   0
   1  11  -5    2.87    1.42   0
   1  11  -5    0.96    1.04   0
   1  11  -5    1.45    2.23   0
   0  11  -5    2.44    1.46   0
   0  11  -5    1.91    1.85   0
   0  11  -5    2.97    1.40   0
  -1  11  -5    0.16    0.94   0
  -1  11  -5    1.46    1.34   0
  -1  11  -5    0.72    1.88   0
  -2  11  -5   -0.03    1.33   0
  -2  11  -5    0.64    1.00   0
  -2  11  -5    0.65    1.84   0
  -3  11  -5   -0.16    1.74   0
  -3  11  -5    1.97    1.42   0
  -3  11  -5    2.44    1.44   0
  -4  11  -5    0.77    1.61   0
  -4  11  -5    1.53    1.52   0
  -4  11  -5    2.02    1.50   0
  -5  11  -5    0.77    1.46   0
  -5  11  -5    1.95    1.54   0
  -5  11  -5    0.67    1.52   0
  -6  11  -5    1.04    1.55   0
  -6  11  -5    1.11    1.13   0
  -6  11  -5    0.34    1.72   0
  -7  11  -5    0.71    1.57   0
  -7  11  -5    1.15    1.69   0
  -7  11  -5   -0.73    1.71   0
   5  10  -5   -0.06    1.60   0
   5  10  -5   -0.25    1.71   0
   5  10  -5   -0.56    2.50   0
   4  10  -5    1.85    1.53   0
   4  10  -5    0.03    1.56   0
   4  10  -5    0.38    2.35   0
   3  10  -5    3.77    1.53   0
   3  10  -5    1.07    1.01   0
   2  10  -5    0.35    1.44   0
   2  10  -5    3.06    1.39   0
   1  10  -5    0.92    1.37   0
   1  10  -5    1.41    1.30   0
   0  10  -5    1.21    1.27   0
   0  10  -5    0.58    1.72   0
   0  10  -5   -0.30    0.94   0
  -1  10  -5    5.31    1.29   0
  -1  10  -5    4.20    1.34   0
  -1  10  -5    2.27    1.37   0
  -2  10  -5    4.63    0.98   0
  -2  10  -5    4.25    1.39   0
  -2  10  -5    3.49    0.94   0
  -3  10  -5    3.11    1.29   0
  -3  10  -5    2.08    1.00   0
  -3  10  -5    3.17    1.42   0
  -4  10  -5    2.82    1.37   0
  -4  10  -5    4.49    1.53   0
  -5  10  -5    0.72    1.44   0
  -5  10  -5   -0.62    1.40   0
  -6  10  -5    1.37    1.44   0
  -6  10  -5    0.05    1.48   0
  -7  10  -5    1.00    1.48   0
  -7  10  -5    0.81    1.55   0
  -8  10  -5   -0.58    1.70   0
  -8  10  -5   -0.93    1.63   0
   6   9  -5    0.76    1.67   0
   6   9  -5   -0.23    1.59   0
   6   9  -5    1.46    2.38   0
   5   9  -5   -0.58    1.54   0
   5   9  -5   -0.44    1.49   0
   5   9  -5    0.34    1.93   0
   4   9  -5    0.67    1.42   0
   4   9  -5    2.12    1.44   0
   3   9  -5    3.19    1.41   0
   3   9  -5    1.68    1.06   0
   2   9  -5    4.42    1.32   0
   2   9  -5    5.35    1.43   0
   1   9  -5    1.64    0.85   0
   1   9  -5    3.34    1.25   0
   0   9  -5   -0.23    1.29   0
   0   9  -5    1.25    1.23   0
  -1   9  -5    1.85    1.20   0
  -2   9  -5   12.71    1.34   0
  -2   9  -5   11.70    1.51   0
   2  -9   5   12.00    1.26   0
  -3   9  -5   -0.40    1.33   0
  -3   9  -5    0.63    1.26   0
   3  -9   5   -0.07    1.27   0
  -4   9  -5    0.81    0.91   0
  -4   9  -5   -0.13    1.35   0
   4  -9   5    2.93    1.25   0
  -5   9  -5    0.76    1.28   0
  -5   9  -5    0.11    1.30   0
   5  -9   5    1.04    1.27   0
  -6   9  -5   -0.90    0.99   0
  -6   9  -5    1.11    1.39   0
   6  -9   5    1.27    1.39   0
  -7   9  -5   -0.54    1.37   0
  -7   9  -5    1.48    1.44   0
   7  -9   5   -0.01    1.43   0
  -8   9  -5    2.06    1.58   0
  -8   9  -5    1.06    1.54   0
   8  -9   5   -0.21    1.57   0
  -9   9  -5    2.19    1.68   0
  -9   9  -5    2.25    1.67   0
   9  -9   5    1.48    1.67   0
   7   8  -5    0.93    2.07   0
   7   8  -5    2.20    1.61   0
   7   8  -5    1.43    1.75   0
   6   8  -5    1.55    1.60   0
   6   8  -5    1.79    1.88   0
   6   8  -5    1.44    1.94   0
   5   8  -5    0.77    1.75   0
   5   8  -5    0.60    1.37   0
   4   8  -5   -0.72    1.27   0
   4   8  -5    0.64    1.25   0
   3   8  -5    1.32    1.32   0
   3   8  -5    0.66    1.25   0
   2   8  -5   16.02    1.39   0
   2   8  -5   16.55    1.36   0
   1   8  -5    6.49    1.27   0
   1   8  -5    5.25    1.22   0
   0   8  -5    4.14    1.20   0
  -1   8  -5    9.24    1.26   0
   1  -8   5   10.04    0.95   0
  -2   8  -5    3.18    0.83   0
   2  -8   5    1.73    0.86   0
   3  -8   5    0.25    1.20   0
  -3   8  -5    1.59    1.24   0
  -3   8  -5    0.66    1.19   0
  -4   8  -5    0.09    1.25   0
  -4   8  -5   -0.69    1.18   0
   4  -8   5    0.57    1.26   0
  -5   8  -5    0.48    1.30   0
   5  -8   5    1.97    1.24   0
  -5   8  -5    0.15    1.30   0
  -6   8  -5    1.87    1.35   0
   6  -8   5    2.98    1.33   0
  -6   8  -5    1.97    0.92   0
  -7   8  -5    1.91    1.37   0
   7  -8   5    2.96    1.51   0
  -7   8  -5    2.16    1.45   0
  -8   8  -5    1.55    1.45   0
  -8   8  -5   -1.58    1.88   0
   8  -8   5    1.20    1.52   0
  -9   8  -5    0.62    1.55   0
  -9   8  -5    1.09    1.63   0
   9  -8   5    1.09    1.58   0
 -10   8  -5   -0.14    1.72   0
  10  -8   5    0.26    1.70   0
 -10   8  -5    0.65    1.77   0
   8   7  -5    0.30    1.72   0
   8   7  -5    0.36    1.71   0
   8   7  -5    0.61    1.67   0
   7   7  -5    1.93    1.90   0
   7   7  -5    0.67    1.59   0
   7   7  -5    0.96    1.57   0
   6   7  -5   -0.45    1.46   0
   6   7  -5    0.55    1.43   0
   6   7  -5    1.03    1.78   0
   5   7  -5    1.82    1.43   0
   5   7  -5    1.68    1.34   0
   4   7  -5    3.37    1.34   0
   4   7  -5    2.80    1.26   0
   3   7  -5   -0.42    1.29   0
   3   7  -5    0.94    1.24   0
   2   7  -5    8.77    1.23   0
   2   7  -5    8.64    0.87   0
   1   7  -5    1.29    1.14   0
  -1  -7   5   -0.60    1.13   0
   0   7  -5   93.52    1.69   0
   0  -7   5   85.68    1.42   0
   1  -7   5   49.68    1.42   0
  -1   7  -5   48.97    1.46   0
  -2   7  -5    3.75    1.08   0
   2  -7   5    3.30    1.08   0
  -3   7  -5   -0.36    1.09   0
  -3   7  -5   -0.11    1.27   0
   3  -7   5   -0.24    1.08   0
  -4   7  -5    0.63    1.16   0
  -4   7  -5    0.89    0.83   0
   4  -7   5    2.01    1.18   0
  -5   7  -5   13.71    1.37   0
  -5   7  -5   14.03    1.36   0
   5  -7   5   14.01    1.32   0
  -6   7  -5    4.29    0.97   0
  -6   7  -5    3.36    1.28   0
   6  -7   5    1.73    1.27   0
  -7   7  -5    0.07    1.36   0
  -7   7  -5    0.15    1.34   0
   7  -7   5    0.92    1.35   0
  -8   7  -5   -0.30    1.32   0
  -8   7  -5    1.66    1.46   0
   8  -7   5    0.76    1.42   0
  -9   7  -5    2.44    1.38   0
  -9   7  -5    1.38    1.55   0
   9  -7   5    1.78    1.85   0
 -10   7  -5    0.86    1.66   0
 -10   7  -5    2.67    1.56   0
  10  -7   5    1.15    2.03   0
   9   6  -5    0.67    2.08   0
   9   6  -5   -0.92    1.61   0
   9   6  -5    0.68    1.76   0
   8   6  -5    0.27    1.55   0
   8   6  -5    0.62    1.60   0
   8   6  -5    0.54    1.87   0
   7   6  -5   -0.95    1.40   0
   7   6  -5    0.55    1.50   0
   7   6  -5    0.83    1.47   0
   6   6  -5    2.48    1.35   0
   6   6  -5    3.06    1.32   0
   5   6  -5    2.83    1.24   0
   5   6  -5    3.41    1.24   0
   4   6  -5   13.97    1.37   0
   4   6  -5   14.30    1.30   0
   3   6  -5   28.28    1.45   0
   3   6  -5   27.59    1.41   0
   2   6  -5   35.56    1.49   0
  -2  -6   5   35.21    1.45   0
   1   6  -5    0.93    1.12   0
  -1  -6   5   -1.31    1.06   0
   0   6  -5   64.85    1.48   0
   0  -6   5   67.25    1.51   0
  -1   6  -5   36.69    1.44   0
   1  -6   5   38.70    1.43   0
   2  -6   5    1.87    1.07   0
  -2   6  -5    1.36    1.16   0
   3  -6   5    8.52    1.18   0
  -3   6  -5    7.16    1.10   0
   4  -6   5   15.03    1.32   0
  -4   6  -5   13.77    0.98   0
  -4   6  -5   16.81    1.31   0
   5  -6   5   20.24    1.39   0
  -5   6  -5   21.34    1.39   0
  -5   6  -5   21.63    1.30   0
   6  -6   5   13.18    1.39   0
  -6   6  -5   11.39    1.28   0
  -6   6  -5   10.50    1.35   0
   7  -6   5    0.55    1.27   0
  -7   6  -5    0.82    1.21   0
  -7   6  -5    1.74    1.58   0
   8  -6   5    1.15    1.29   0
  -8   6  -5    1.20    1.32   0
  -8   6  -5    0.59    1.34   0
   9  -6   5   -0.26    1.35   0
  -9   6  -5    1.42    1.83   0
  -9   6  -5   -0.20    1.06   0
 -10   6  -5    0.15    1.54   0
 -10   6  -5   -0.38    1.95   0
  10  -6   5    0.70    1.99   0
   9   5  -5    1.45    1.96   0
   9   5  -5    1.19    1.64   0
   9   5  -5    2.08    1.97   0
   8   5  -5   11.70    1.97   0
   8   5  -5   10.83    1.93   0
   8   5  -5   11.32    1.82   0
   7   5  -5    0.31    1.65   0
   7   5  -5    0.46    1.67   0
   7   5  -5    1.12    1.37   0
   6   5  -5    9.55    1.40   0
   6   5  -5    8.17    1.30   0
   5   5  -5    0.81    1.30   0
   5   5  -5    2.06    1.49   0
   4   5  -5    9.25    1.25   0
   4   5  -5    9.09    1.21   0
   3   5  -5    1.07    1.27   0
   2   5  -5   52.54    1.55   0
  -2  -5   5   52.87    1.55   0
   1   5  -5   90.07    1.67   0
  -1  -5   5   90.50    1.68   0
   0   5  -5   -0.13    1.08   0
   0  -5   5    2.18    1.09   0
   1  -5   5   28.29    1.04   0
  -1   5  -5   30.13    1.29   0
   2  -5   5   14.70    1.21   0
  -2   5  -5   13.95    1.16   0
   3  -5   5    8.87    1.12   0
  -3   5  -5   10.23    0.88   0
   4  -5   5   -0.15    1.14   0
  -4   5  -5    0.65    1.08   0
  -4   5  -5    1.11    1.16   0
   5  -5   5   19.77    1.40   0
  -5   5  -5   18.99    1.39   0
  -5   5  -5   19.91    1.28   0
   6  -5   5   18.79    1.42   0
  -6   5  -5   20.02    1.38   0
  -6   5  -5   20.12    1.35   0
   7  -5   5   -0.08    1.32   0
  -7   5  -5   -1.05    0.89   0
  -7   5  -5    0.93    1.32   0
  -8   5  -5    0.77    1.63   0
   8  -5   5    1.07    1.35   0
  -8   5  -5    2.35    1.34   0
   9  -5   5    1.77    1.38   0
  -9   5  -5    1.34    1.75   0
  -9   5  -5    0.19    1.42   0
  10  -5   5    3.02    1.98   0
 -10   5  -5    2.46    1.54   0
 -10   5  -5    2.09    1.53   0
  11  -5   5    2.08    1.71   0
 -11   5  -5    1.04    2.14   0
  10   4  -5    2.10    1.75   0
   9   4  -5    3.88    1.70   0
   9   4  -5    3.91    2.22   0
   9   4  -5    3.57    2.29   0
   8   4  -5    5.92    1.94   0
   8   4  -5    5.87    1.74   0
   8   4  -5    4.83    1.48   0
   7   4  -5    0.34    1.59   0
   7   4  -5   -1.28    1.30   0
   7   4  -5   -0.26    1.50   0
   6   4  -5   30.61    1.77   0
   6   4  -5   33.47    1.72   0
   5   4  -5    4.75    1.20   0
   5   4  -5    6.93    1.18   0
   4   4  -5    0.07    1.15   0
   4   4  -5    0.54    1.10   0
  -3  -4   5    0.14    1.13   0
   3   4  -5    1.66    1.20   0
   2   4  -5   58.32    1.61   0
  -2  -4   5   58.13    1.58   0
  -1  -4   5   12.30    1.20   0
   1   4  -5   10.88    1.15   0
   0  -4   5    5.23    1.14   0
   0   4  -5    5.13    1.11   0
   1  -4   5   70.63    1.59   0
  -1   4  -5   75.06    1.63   0
   2  -4   5    0.47    1.08   0
  -2   4  -5    1.15    1.10   0
   3  -4   5  207.08    2.16   0
  -3   4  -5  228.06    2.39   0
   4  -4   5    8.21    0.87   0
  -4   4  -5    7.15    1.21   0
  -4   4  -5    8.97    1.28   0
  -5   4  -5   49.23    1.50   0
   5  -4   5   45.99    1.60   0
  -5   4  -5   50.55    1.57   0
  -6   4  -5   12.77    1.28   0
   6  -4   5   11.94    1.32   0
  -6   4  -5   13.99    1.32   0
  -7   4  -5    6.44    1.35   0
   7  -4   5    8.10    1.39   0
  -7   4  -5    7.49    0.88   0
  -8   4  -5    5.45    1.25   0
  -8   4  -5    3.17    1.37   0
   8  -4   5    3.46    1.41   0
  -9   4  -5   -0.02    1.31   0
   9  -4   5    0.75    1.43   0
  -9   4  -5   -0.50    1.70   0
  10  -4   5    0.64    1.87   0
 -10   4  -5    0.35    1.11   0
 -10   4  -5   -0.28    1.85   0
  11  -4   5    0.31    2.00   0
 -11   4  -5    1.02    2.14   0
  10   3  -5    3.12    1.66   0
   9   3  -5    1.71    1.48   0
   8   3  -5    0.68    2.11   0
   8   3  -5    1.16    2.13   0
   8   3  -5    0.06    1.34   0
   7   3  -5   29.00    1.94   0
   7   3  -5   28.42    1.47   0
   7   3  -5   30.72    2.15   0
   6   3  -5    1.84    1.42   0
   6   3  -5    1.21    1.42   0
   5   3  -5    0.93    1.04   0
   5   3  -5    1.05    1.32   0
   4   3  -5   30.39    1.43   0
   3   3  -5   35.60    1.72   0
  -3  -3   5   35.36    1.72   0
  -2  -3   5  970.72    5.12   0
   2   3  -5  923.51    4.97   0
  -1  -3   5   -0.20    1.10   0
   1   3  -5   -0.54    0.79   0
   0  -3   5   34.93    1.37   0
   0   3  -5   33.91    1.15   0
  -1   3  -5   14.28    1.14   0
   1  -3   5   15.71    1.16   0
  -2   3  -5   93.85    1.61   0
   2  -3   5  103.30    1.85   0
   3  -3   5   22.29    1.29   0
  -3   3  -5   22.28    1.28   0
  -4   3  -5    3.28    1.25   0
   4  -3   5    1.11    1.14   0
  -4   3  -5    2.68    1.17   0
   5  -3   5    1.43    1.24   0
  -5   3  -5    1.30    1.10   0
  -5   3  -5    1.58    1.23   0
  -6   3  -5    1.78    1.20   0
   6  -3   5    1.63    1.19   0
  -6   3  -5    0.66    1.17   0
  -7   3  -5    2.99    1.31   0
   7  -3   5    3.37    1.30   0
  -7   3  -5    3.87    1.24   0
  -8   3  -5    3.84    1.35   0
   8  -3   5    4.05    1.40   0
  -8   3  -5    4.83    1.33   0
   9  -3   5    1.51    1.40   0
  -9   3  -5    1.22    1.41   0
  -9   3  -5    1.34    1.49   0
  10  -3   5    0.95    1.83   0
 -10   3  -5    1.30    1.53   0
 -10   3  -5    0.79    1.90   0
  11  -3   5    1.48    2.15   0
 -11   3  -5    1.29    2.10   0
  10   2  -5    2.15    1.55   0
   9   2  -5    2.61    1.49   0
   8   2  -5    1.02    1.36   0
   7   2  -5   15.78    1.37   0
   7   2  -5   14.38    2.46   0
   7   2  -5   14.94    2.70   0
   6   2  -5    0.28    1.76   0
   6   2  -5    0.27    1.73   0
   5   2  -5    0.50    1.33   0
   5   2  -5    0.53    1.39   0
   4   2  -5   77.13    1.97   0
  -4  -2   5   77.10    1.99   0
  -3  -2   5  199.38    2.81   0
   3   2  -5  195.64    2.94   0
  -2  -2   5   80.69    1.96   0
   2   2  -5   82.99    2.06   0
  -1  -2   5    3.49    1.16   0
   1   2  -5    3.91    1.23   0
   0  -2   5  195.90    2.42   0
   0   2  -5  199.36    2.45   0
   1  -2   5   28.48    1.08   0
  -1   2  -5   28.83    1.11   0
   2  -2   5   30.29    1.33   0
  -2   2  -5   30.52    1.36   0
   3  -2   5   15.51    1.24   0
  -3   2  -5   13.78    0.97   0
  -4   2  -5    6.63    1.22   0
   4  -2   5    4.40    1.17   0
  -4   2  -5    5.70    1.16   0
  -5   2  -5    8.61    1.27   0
   5  -2   5    9.46    1.28   0
  -5   2  -5    9.36    1.18   0
  -6   2  -5    1.38    1.20   0
   6  -2   5    0.47    1.22   0
  -6   2  -5    0.35    1.12   0
  -7   2  -5    1.42    1.21   0
   7  -2   5    2.31    1.29   0
  -7   2  -5    4.50    1.29   0
   8  -2   5    5.53    1.36   0
  -8   2  -5    6.04    1.33   0
  -8   2  -5    6.97    1.66   0
   9  -2   5   13.78    1.59   0
  -9   2  -5   11.23    1.12   0
  -9   2  -5   13.27    1.62   0
 -10   2  -5    0.49    1.86   0
  10  -2   5    0.77    1.54   0
  11  -2   5    0.01    2.13   0
 -11   2  -5   -0.46    2.09   0
  11   1  -5    1.39    1.68   0
  10   1  -5    2.68    1.53   0
   9   1  -5    7.75    1.47   0
   8   1  -5    0.50    1.27   0
   7   1  -5   16.43    0.99   0
   5   1  -5   79.31    2.97   0
   5   1  -5   76.87    2.86   0
  -4  -1   5   73.69    2.34   0
   4   1  -5   76.45    2.44   0
  -3  -1   5  182.59    3.04   0
   3   1  -5  180.82    3.05   0
  -2  -1   5  931.04    5.87   0
   2   1  -5  961.13    5.84   0
  -1  -1   5   50.24    1.69   0
   1   1  -5   50.62    1.71   0
   0   1  -5  277.14    2.86   0
   0  -1   5  300.79    2.91   0
   1  -1   5   74.97    1.65   0
  -1   1  -5   75.17    1.65   0
  -2   1  -5   31.01    1.12   0
   2  -1   5   34.09    1.38   0
  -3   1  -5   89.17    1.54   0
   3  -1   5   93.54    1.77   0
  -4   1  -5   21.93    1.32   0
  -4   1  -5   22.98    1.30   0
   4  -1   5   19.90    1.27   0
  -5   1  -5    2.36    1.23   0
  -5   1  -5    1.71    1.19   0
   5  -1   5    1.07    1.23   0
  -6   1  -5    7.47    1.25   0
   6  -1   5    5.99    1.26   0
  -6   1  -5    9.24    1.30   0
  -7   1  -5    0.11    1.31   0
   7  -1   5    1.20    1.16   0
  -7   1  -5    0.51    1.28   0
   8  -1   5    9.12    1.40   0
  -8   1  -5    7.92    1.42   0
  -8   1  -5    8.04    1.03   0
  -9   1  -5    5.77    1.52   0
  -9   1  -5    5.79    1.47   0
   9  -1   5    5.52    1.78   0
  10  -1   5    0.66    1.93   0
 -10   1  -5    1.12    1.96   0
  11   0  -5    0.38    1.64   0
  10   0  -5   -0.31    1.51   0
   9   0  -5    0.22    0.95   0
   8   0  -5    3.13    1.15   0
   7   0  -5   43.25    1.17   0
  -4   0   5    2.92    1.56   0
   4   0  -5    2.50    1.56   0
   3   0  -5  275.45    3.70   0
  -3   0   5  269.85    3.53   0
   2   0  -5   14.52    1.40   0
  -2   0   5   13.51    1.35   0
   1   0  -5   34.40    1.54   0
  -1   0   5   36.14    1.61   0
   0   0  -5  514.26    3.72   0
   0   0   5  503.47    3.70   0
  -1   0  -5  463.94    3.35   0
   1   0   5  462.07    3.33   0
   2   0   5   51.75    1.50   0
  -2   0  -5   50.84    1.49   0
  -3   0  -5  141.22    1.95   0
   3   0   5  132.51    1.93   0
  -4   0  -5    1.78    1.10   0
   4   0   5    1.16    1.10   0
  -4   0  -5    0.19    1.25   0
  -5   0  -5    1.12    1.30   0
  -5   0  -5    1.77    1.21   0
   5   0   5    2.05    1.23   0
   6   0   5   35.85    1.48   0
  -6   0  -5   37.89    1.57   0
  -6   0  -5   38.66    1.54   0
  -7   0  -5    5.29    1.28   0
   7   0   5    4.40    1.39   0
  -7   0  -5    4.46    1.22   0
  -8   0  -5    2.99    1.32   0
  -8   0  -5    5.17    1.41   0
   8   0   5    2.96    1.32   0
  -9   0  -5    2.12    1.42   0
   9   0   5    0.92    1.44   0
 -10   0  -5    1.32    1.97   0
  10   0   5    0.01    1.61   0
  11  -1  -5    1.00    1.69   0
  10  -1  -5    2.51    1.47   0
   9  -1  -5   -1.00    0.93   0
   8  -1  -5    4.99    1.28   0
   7  -1  -5    1.08    1.23   0
  -5   1   5  170.42    6.19   0
   4  -1  -5    2.67    1.29   0
  -4   1   5    2.87    1.61   0
   3  -1  -5  110.49    2.32   0
  -3   1   5  106.11    2.29   0
   2  -1  -5    0.81    1.14   0
  -2   1   5    0.07    1.13   0
  -1   1   5    9.68    1.31   0
   1  -1  -5   10.94    1.21   0
   0   1   5  195.28    2.21   0
   0  -1  -5  212.51    2.41   0
  -1  -1  -5  209.40    2.30   0
   1   1   5  211.23    2.31   0
   2   1   5    2.17    1.12   0
  -2  -1  -5    1.37    0.79   0
   3   1   5  106.24    1.56   0
  -3  -1  -5  118.75    1.79   0
   4   1   5    0.71    1.14   0
  -4  -1  -5    1.27    1.23   0
  -4  -1  -5    2.40    1.12   0
  -5  -1  -5    0.57    1.22   0
  -5  -1  -5    0.96    1.19   0
   5   1   5    2.41    1.19   0
  -6  -1  -5   -0.22    1.20   0
  -6  -1  -5   -0.47    1.21   0
   6   1   5   -0.99    1.26   0
  -7  -1  -5    4.24    1.27   0
  -7  -1  -5    3.28    1.39   0
   7   1   5    4.09    1.32   0
   8   1   5    0.98    1.73   0
  -8  -1  -5    0.55    1.42   0
   9   1   5    0.19    1.50   0
  -9  -1  -5   -0.19    1.83   0
 -10  -1  -5    1.80    1.72   0
  10   1   5    0.87    1.66   0
  11  -2  -5    0.39    1.60   0
  10  -2  -5   -0.24    1.50   0
   9  -2  -5    0.62    1.35   0
   8  -2  -5    0.99    1.28   0
   7  -2  -5    2.23    0.87   0
   6  -2  -5   63.82    1.56   0
  -5   2   5    4.70    1.73   0
  -4   2   5    1.24    1.31   0
   4  -2  -5    0.98    1.01   0
  -3   2   5   31.64    1.71   0
   3  -2  -5   32.42    1.47   0
   2  -2  -5    1.98    1.14   0
  -2   2   5    2.78    1.14   0
  -1   2   5  419.05    3.27   0
   1  -2  -5  419.64    3.26   0
   0   2   5   47.08    1.44   0
   0  -2  -5   42.63    1.16   0
   1   2   5  295.11    2.61   0
  -1  -2  -5  293.52    2.61   0
   2   2   5  241.34    2.39   0
  -2  -2  -5  253.41    2.35   0
  -3  -2  -5   19.86    0.96   0
   3   2   5   18.32    0.94   0
  -3  -2  -5   19.56    1.43   0
   4   2   5   63.74    1.57   0
  -4  -2  -5   71.78    1.57   0
  -4  -2  -5   65.98    2.06   0
   5   2   5   37.33    1.49   0
  -5  -2  -5   34.92    1.11   0
  -5  -2  -5   36.60    1.60   0
   6   2   5    1.30    1.30   0
  -6  -2  -5    1.95    1.33   0
  -6  -2  -5    1.09    1.28   0
  -7  -2  -5    7.12    1.36   0
  -7  -2  -5    4.93    1.45   0
   7   2   5    6.38    1.45   0
   8   2   5    0.33    1.45   0
  -8  -2  -5   -0.90    1.73   0
   9   2   5    1.19    1.60   0
  -9  -2  -5    1.17    1.60   0
  11  -3  -5   -1.84    1.64   0
  10  -3  -5    0.24    1.00   0
   9  -3  -5    0.11    1.33   0
   8  -3  -5    0.57    1.24   0
   7  -3  -5    9.48    1.30   0
  -6   3   5    1.81    1.97   0
   6  -3  -5    2.17    1.15   0
  -6   3   5    1.77    1.97   0
  -5   3   5   11.00    1.53   0
  -5   3   5   10.19    1.55   0
   5  -3  -5   11.45    1.29   0
   4  -3  -5    0.39    1.09   0
  -4   3   5    0.59    1.12   0
   3  -3  -5  113.94    2.05   0
  -3   3   5  109.19    2.23   0
  -2   3   5    0.67    1.22   0
   2  -3  -5    0.84    1.12   0
   1  -3  -5  105.90    1.64   0
  -1   3   5  114.17    1.89   0
   0  -3  -5   35.27    1.34   0
   0   3   5   32.05    1.10   0
  -1  -3  -5   51.25    1.43   0
   1   3   5   53.53    1.51   0
   2   3   5    5.30    1.20   0
  -2  -3  -5    5.00    1.13   0
   3   3   5    9.20    0.86   0
  -3  -3  -5    9.02    1.21   0
  -3  -3  -5    9.70    1.66   0
   4   3   5   41.54    1.16   0
  -4  -3  -5   43.91    1.38   0
  -4  -3  -5   43.19    1.69   0
  -5  -3  -5    3.05    1.24   0
   5   3   5    3.07    1.25   0
  -5  -3  -5    2.45    1.54   0
   6   3   5    0.84    1.24   0
  -6  -3  -5    0.46    1.28   0
   7   3   5    2.12    1.30   0
  -7  -3  -5    0.82    1.44   0
  -8  -3  -5   -0.11    1.49   0
   8   3   5    1.96    1.49   0
  -9  -3  -5    1.37    1.67   0
   9   3   5    1.91    1.72   0
  11  -4  -5    1.51    1.73   0
  10  -4  -5   -1.41    1.11   0
   9  -4  -5    0.32    1.36   0
   8  -4  -5    2.00    1.36   0
  -7   4   5    2.46    2.55   0
  -7   4   5    2.47    2.56   0
   7  -4  -5    3.04    1.31   0
  -6   4   5    4.78    1.74   0
  -6   4   5    5.70    1.74   0
   6  -4  -5    4.83    1.28   0
  -5   4   5    0.35    1.40   0
   5  -4  -5   -0.81    0.85   0
  -5   4   5   -0.07    1.14   0
   4  -4  -5   10.17    1.30   0
   4  -4  -5    9.47    1.16   0
  -4   4   5    9.79    1.49   0
  -3   4   5  123.79    2.13   0
   3  -4  -5  120.99    2.08   0
   2  -4  -5  166.55    2.21   0
  -2   4   5  162.20    2.20   0
   1  -4  -5  103.11    1.83   0
  -1   4   5   98.82    1.80   0
   0   4   5    4.27    1.07   0
   0  -4  -5    2.42    0.77   0
   1   4   5   53.58    1.45   0
  -1  -4  -5   49.22    1.42   0
   2   4   5  109.58    1.76   0
  -2  -4  -5  113.42    3.26   0
  -2  -4  -5  115.52    1.78   0
   3   4   5   -0.32    1.16   0
  -3  -4  -5    1.95    1.17   0
  -3  -4  -5    0.80    1.78   0
   4   4   5    5.43    1.23   0
  -4  -4  -5    4.85    1.84   0
  -4  -4  -5    5.82    1.21   0
   5   4   5    2.54    1.28   0
  -5  -4  -5    4.14    1.29   0
   6   4   5    3.19    0.98   0
  -6  -4  -5    3.29    1.34   0
   7   4   5    0.13    1.41   0
  -7  -4  -5    2.40    1.32   0
  -8  -4  -5    2.68    1.53   0
   8   4   5    1.81    1.58   0
  10  -5  -5    0.64    1.64   0
   9  -5  -5    0.62    1.42   0
   8  -5  -5   -0.67    1.45   0
  -7   5   5    2.60    1.92   0
  -7   5   5    2.59    1.90   0
   7  -5  -5    2.14    0.94   0
  -6   5   5    1.20    1.48   0
   6  -5  -5    1.45    1.34   0
  -6   5   5    0.41    1.48   0
  -5   5   5    2.22    1.56   0
   5  -5  -5    0.29    1.23   0
  -5   5   5   -0.55    1.26   0
   4  -5  -5    0.17    1.25   0
  -4   5   5    0.31    1.22   0
  -3   5   5   21.92    1.40   0
   3  -5  -5   23.55    1.41   0
   3  -5  -5   22.65    1.38   0
   2  -5  -5    2.81    1.43   0
  -2   5   5    2.42    1.21   0
   2  -5  -5    1.96    1.21   0
   1  -5  -5    8.05    1.63   0
   1  -5  -5    7.78    1.17   0
  -1   5   5    6.65    0.87   0
   0  -5  -5    1.94    1.10   0
   0   5   5    1.87    1.14   0
  -1  -5  -5   14.67    1.26   0
   1   5   5   17.12    1.29   0
  -2  -5  -5    6.79    1.21   0
   2   5   5    8.96    1.24   0
  -3  -5  -5    1.96    1.20   0
   3   5   5   -0.01    1.12   0
   4   5   5    6.00    1.30   0
  -4  -5  -5    5.66    1.21   0
   5   5   5   -0.21    1.39   0
  -5  -5  -5    1.13    1.39   0
   6   5   5    2.25    1.43   0
  -6  -5  -5    1.67    1.40   0
  -7  -5  -5    1.69    1.57   0
   7   5   5    1.83    1.56   0
   8   5   5    0.73    1.69   0
  -8  -5  -5    2.41    1.67   0
  10  -6  -5    2.11    1.69   0
   9  -6  -5    0.56    1.15   0
  -8   6   5    0.14    2.08   0
  -8   6   5    0.32    2.06   0
   8  -6  -5   -0.01    1.42   0
   7  -6  -5    2.56    1.41   0
  -7   6   5    0.58    1.64   0
  -7   6   5    0.72    1.63   0
  -6   6   5    0.26    1.59   0
   6  -6  -5   -0.86    1.40   0
  -6   6   5   -0.77    1.60   0
  -5   6   5    3.65    1.63   0
   5  -6  -5    1.53    1.29   0
  -5   6   5    3.18    1.36   0
  -4   6   5    4.38    1.27   0
   4  -6  -5    5.78    1.41   0
  -4   6   5    5.78    1.30   0
   3  -6  -5   12.62    1.25   0
  -3   6   5   12.64    1.25   0
   3  -6  -5   10.47    1.69   0
   2  -6  -5    0.84    1.16   0
  -2   6   5   -0.31    1.22   0
   2  -6  -5    0.53    1.47   0
   1  -6  -5   12.92    1.28   0
   1  -6  -5   12.68    1.98   0
  -1   6   5   12.73    1.29   0
   0  -6  -5    5.49    1.21   0
   0   6   5    4.96    0.88   0
  -1  -6  -5    5.94    1.22   0
   1   6   5    4.18    1.25   0
   2   6   5   -0.12    1.19   0
  -2  -6  -5   -0.28    1.14   0
   3   6   5   -0.92    1.24   0
  -3  -6  -5    1.06    0.89   0
   4   6   5    3.36    1.36   0
  -4  -6  -5    3.93    0.98   0
  -5  -6  -5    0.89    1.40   0
   5   6   5   -1.20    1.42   0
   6   6   5   -0.40    1.04   0
  -6  -6  -5   -0.54    1.45   0
   7   6   5    2.34    1.67   0
  -7  -6  -5    3.80    1.67   0
   9  -7  -5   -1.62    1.75   0
  -9   7   5    0.50    3.41   0
  -9   7   5    0.31    3.41   0
  -8   7   5   -0.49    1.79   0
  -8   7   5    0.39    1.79   0
   8  -7  -5    0.39    1.11   0
  -7   7   5    0.28    1.51   0
  -7   7   5    1.44    1.75   0
   7  -7  -5   -0.58    1.44   0
  -6   7   5   -0.34    1.73   0
  -6   7   5    1.98    1.66   0
   6  -7  -5    1.84    1.42   0
   5  -7  -5    1.66    1.43   0
  -5   7   5    2.33    1.35   0
  -5   7   5    2.29    1.65   0
  -4   7   5    1.55    1.33   0
   4  -7  -5    1.07    1.62   0
  -4   7   5   -1.47    1.30   0
   3  -7  -5    2.65    1.62   0
  -3   7   5    1.27    1.32   0
  -3   7   5    1.72    1.30   0
   2  -7  -5    9.56    1.01   0
   2  -7  -5   10.73    1.88   0
  -2   7   5   11.77    1.39   0
  -1   7   5    0.36    0.85   0
   1  -7  -5    1.85    1.30   0
   0  -7  -5   15.82    1.32   0
   0   7   5   16.07    1.33   0
   1   7   5    4.34    1.27   0
  -1  -7  -5    6.32    1.26   0
   2   7   5    1.91    1.30   0
  -2  -7  -5    1.31    0.93   0
   3   7   5    3.07    1.31   0
  -3  -7  -5    1.21    1.32   0
   4   7   5   -0.24    1.42   0
  -4  -7  -5    0.52    1.40   0
   5   7   5    0.25    1.48   0
  -5  -7  -5   -0.03    1.48   0
   6   7   5    2.75    1.73   0
  -6  -7  -5    4.89    1.74   0
  -9   8   5    0.72    2.52   0
  -8   8   5    0.56    2.08   0
  -8   8   5    0.67    2.03   0
   8  -8  -5    0.87    1.63   0
  -7   8   5    1.23    1.51   0
  -7   8   5    0.12    1.53   0
   7  -8  -5    1.95    1.55   0
  -6   8   5    1.09    1.49   0
  -6   8   5    1.39    1.82   0
   6  -8  -5    1.57    1.55   0
  -5   8   5    1.55    1.47   0
  -5   8   5    1.57    1.44   0
   5  -8  -5    1.80    1.45   0
  -4   8   5    3.29    1.37   0
   4  -8  -5    3.01    1.74   0
  -4   8   5    3.74    1.53   0
  -3   8   5    1.67    0.93   0
  -3   8   5    0.36    1.39   0
  -2   8   5    2.21    1.42   0
  -2   8   5    1.74    1.34   0
  -1   8   5   -2.05    1.37   0
   0   8   5    0.43    1.32   0
   1   8   5    1.58    1.34   0
  -1  -8  -5   -0.79    0.96   0
  -2  -8  -5    1.06    1.37   0
   2   8   5    0.50    1.40   0
  -3  -8  -5    1.42    1.42   0
   3   8   5    0.85    1.43   0
   4   8   5    0.75    1.09   0
  -4  -8  -5    0.59    1.59   0
   5   8   5    1.04    1.69   0
  -7   9   5   -1.00    2.02   0
  -7   9   5    0.76    1.69   0
   7  -9  -5    0.37    1.82   0
  -6   9   5    2.28    1.63   0
  -6   9   5    0.22    1.60   0
   6  -9  -5    0.95    1.65   0
  -5   9   5    0.65    1.61   0
  -5   9   5    0.43    1.55   0
  -4   9   5    0.08    1.48   0
  -4   9   5    1.73    1.50   0
  -3   9   5    0.57    1.39   0
  -3   9   5    1.18    1.48   0
  -2   9   5    3.33    1.55   0
  -2   9   5    3.23    1.43   0
  -1   9   5    3.27    1.55   0
  -1   9   5    3.47    1.56   0
   0   9   5    2.67    1.39   0
   0   9   5   -0.25    1.43   0
   1   9   5    0.95    1.04   0
   1   9   5   -0.27    1.52   0
   2   9   5    1.11    1.10   0
   2   9   5    1.97    1.53   0
   3   9   5    2.78    1.58   0
   3   9   5    1.18    1.64   0
  -6  10   5   -0.61    1.77   0
  -6  10   5    0.83    1.83   0
  -5  10   5    0.54    1.67   0
  -5  10   5    1.05    1.74   0
  -4  10   5    0.56    1.58   0
  -4  10   5    0.02    1.57   0
  -3  10   5    2.58    1.58   0
  -3  10   5   -1.07    1.71   0
  -2  10   5    0.11    1.57   0
  -2  10   5   -0.15    1.61   0
  -1  10   5    1.56    1.63   0
  -1  10   5    1.36    1.55   0
   0  10   5    0.89    1.55   0
   0  10   5    1.95    1.66   0
   1  10   5   -0.29    1.59   0
   1  10   5   -1.02    1.18   0
   1  12  -6   -0.41    1.62   0
   1  12  -6   -0.63    2.76   0
   1  12  -6    0.21    1.65   0
   0  12  -6    0.30    1.57   0
   0  12  -6    0.21    2.41   0
   0  12  -6    0.83    1.62   0
  -1  12  -6    0.13    1.52   0
  -1  12  -6    0.17    2.02   0
  -1  12  -6   -0.48    1.07   0
  -2  12  -6    0.68    1.47   0
  -2  12  -6    1.24    1.45   0
  -2  12  -6   -0.87    1.99   0
  -3  12  -6    0.64    1.63   0
  -3  12  -6    2.18    1.09   0
  -3  12  -6    1.29    1.70   0
  -4  12  -6   -0.00    1.61   0
  -4  12  -6    0.53    1.63   0
  -4  12  -6   -0.21    2.10   0
  -5  12  -6    0.39    1.21   0
  -5  12  -6    0.44    1.58   0
  -5  12  -6    0.52    1.75   0
   4  11  -6    0.33    1.67   0
   4  11  -6    0.36    2.92   0
   3  11  -6    0.53    1.60   0
   3  11  -6    1.47    1.56   0
   2  11  -6    2.07    1.53   0
   2  11  -6    1.04    1.58   0
   1  11  -6    0.45    1.11   0
   1  11  -6   -0.10    1.46   0
   1  11  -6    1.31    1.49   0
   0  11  -6   -1.04    1.42   0
   0  11  -6   -1.32    1.45   0
   0  11  -6    0.19    1.91   0
  -1  11  -6   -0.55    1.38   0
  -1  11  -6    0.28    1.37   0
  -1  11  -6    0.38    1.81   0
  -2  11  -6   -0.34    0.96   0
  -2  11  -6    0.28    0.92   0
  -2  11  -6   -0.11    1.37   0
  -3  11  -6   -0.57    1.42   0
  -3  11  -6    1.04    1.05   0
  -3  11  -6    0.72    1.88   0
  -4  11  -6   -1.26    1.44   0
  -4  11  -6    0.66    1.52   0
  -5  11  -6   -0.23    1.51   0
  -5  11  -6   -1.97    2.07   0
  -6  11  -6   -0.21    1.66   0
  -6  11  -6    1.07    1.53   0
  -7  11  -6   -0.36    1.68   0
  -7  11  -6    1.22    1.68   0
   5  10  -6    2.22    1.73   0
   5  10  -6    0.80    2.51   0
   5  10  -6    0.64    1.61   0
   4  10  -6    1.45    1.63   0
   4  10  -6    0.98    1.49   0
   3  10  -6   -1.41    1.06   0
   3  10  -6    0.75    1.48   0
   2  10  -6   -0.38    1.40   0
   2  10  -6   -0.36    0.92   0
   1  10  -6   -0.90    1.37   0
   1  10  -6    3.01    1.34   0
   0  10  -6    0.14    1.33   0
   0  10  -6   -0.91    1.25   0
  -1  10  -6    0.72    1.30   0
  -1  10  -6   -0.29    1.42   0
  -1  10  -6    0.37    1.25   0
  -2  10  -6    2.46    1.33   0
  -2  10  -6    2.10    1.37   0
  -3  10  -6    4.33    1.31   0
  -3  10  -6    3.77    1.40   0
   3 -10   6    1.96    1.01   0
  -4  10  -6   -1.07    1.37   0
  -4  10  -6    0.65    1.43   0
   4 -10   6    0.76    1.38   0
  -5  10  -6    0.48    1.46   0
  -5  10  -6   -1.02    1.42   0
   5 -10   6    1.18    1.42   0
  -6  10  -6    2.59    1.47   0
  -6  10  -6    1.30    1.47   0
   6 -10   6   -0.19    1.07   0
  -7  10  -6    0.91    1.47   0
  -7  10  -6   -0.24    1.58   0
   7 -10   6   -0.24    1.46   0
  -8  10  -6    0.30    1.70   0
  -8  10  -6   -1.48    1.68   0
   8 -10   6    1.43    1.71   0
   6   9  -6    1.22    1.69   0
   6   9  -6    1.26    1.69   0
   6   9  -6    1.75    2.04   0
   5   9  -6    2.23    1.52   0
   5   9  -6    0.60    1.49   0
   4   9  -6    0.82    1.44   0
   4   9  -6    1.57    1.47   0
   3   9  -6    1.16    1.40   0
   3   9  -6    1.05    1.31   0
   2   9  -6   -0.66    1.30   0
   2   9  -6    1.49    1.32   0
   1   9  -6    1.34    1.23   0
   1   9  -6    3.43    1.20   0
   0   9  -6   -0.03    1.27   0
  -1   9  -6    3.98    1.23   0
   1  -9   6    3.14    1.27   0
  -2   9  -6    1.34    1.15   0
  -2   9  -6    2.18    1.34   0
   2  -9   6    3.21    1.16   0
  -3   9  -6    1.62    1.19   0
  -3   9  -6    2.11    1.34   0
   3  -9   6    1.36    1.25   0
  -4   9  -6   -1.19    1.28   0
  -4   9  -6    2.33    1.32   0
   4  -9   6   -0.54    1.30   0
  -5   9  -6   -0.92    1.34   0
  -5   9  -6    0.79    1.30   0
   5  -9   6   -0.06    1.36   0
   6  -9   6    2.85    1.41   0
  -6   9  -6    1.47    1.44   0
  -6   9  -6    3.00    1.40   0
  -7   9  -6   -0.11    1.48   0
  -7   9  -6    0.18    1.49   0
   7  -9   6   -0.73    1.45   0
  -8   9  -6    0.44    1.59   0
  -8   9  -6   -0.04    1.76   0
   8  -9   6   -0.12    1.70   0
  -9   9  -6    0.97    1.67   0
  -9   9  -6    1.07    1.72   0
   9  -9   6    1.48    2.12   0
   7   8  -6    2.95    1.76   0
   7   8  -6   -0.24    1.78   0
   7   8  -6    3.85    2.10   0
   6   8  -6    0.81    1.69   0
   6   8  -6    2.78    1.59   0
   6   8  -6    2.35    1.50   0
   5   8  -6    0.72    1.41   0
   5   8  -6    1.21    1.38   0
   4   8  -6    2.80    1.33   0
   4   8  -6    2.68    1.34   0
   3   8  -6    5.61    1.36   0
   3   8  -6    5.22    1.30   0
   2   8  -6   32.23    1.19   0
   2   8  -6   38.40    1.52   0
   1   8  -6    6.13    1.31   0
   0   8  -6    4.42    1.20   0
   0  -8   6    2.82    1.21   0
  -1   8  -6    9.87    1.29   0
   1  -8   6   10.22    1.30   0
  -2   8  -6    1.51    1.20   0
   2  -8   6   -0.20    1.19   0
  -3   8  -6    4.80    1.32   0
  -3   8  -6    8.22    1.29   0
   3  -8   6    3.87    0.91   0
  -4   8  -6    2.51    0.96   0
  -4   8  -6    2.41    1.29   0
   4  -8   6    1.68    1.31   0
  -5   8  -6   -0.16    1.26   0
  -5   8  -6   -0.30    1.28   0
   5  -8   6   -0.73    1.29   0
  -6   8  -6    0.59    1.28   0
  -6   8  -6    1.19    1.35   0
   6  -8   6    1.44    1.37   0
  -7   8  -6    3.17    1.39   0
  -7   8  -6    1.12    1.01   0
   7  -8   6    1.31    1.40   0
  -8   8  -6    2.28    1.56   0
  -8   8  -6   -1.33    1.49   0
   8  -8   6    0.56    1.49   0
  -9   8  -6    2.88    1.51   0
  -9   8  -6   -0.18    2.04   0
   9  -8   6    2.03    1.65   0
 -10   8  -6   -0.13    1.75   0
  10  -8   6    1.55    1.80   0
   8   7  -6    1.67    1.72   0
   8   7  -6    0.70    1.70   0
   8   7  -6    0.24    2.00   0
   7   7  -6    2.25    1.59   0
   7   7  -6    2.33    1.52   0
   7   7  -6    3.11    1.56   0
   6   7  -6    1.05    1.46   0
   6   7  -6   -0.45    1.40   0
   5   7  -6    0.61    1.34   0
   5   7  -6    2.09    1.30   0
   4   7  -6    1.78    1.25   0
   4   7  -6    1.55    1.29   0
   3   7  -6   37.52    1.53   0
   3   7  -6   34.93    1.14   0
  -2  -7   6    4.81    0.89   0
   2   7  -6    6.91    1.30   0
   1   7  -6    0.93    1.17   0
  -1  -7   6    2.85    1.15   0
   0   7  -6    8.59    0.86   0
   0  -7   6   10.10    0.89   0
  -1   7  -6    1.59    1.11   0
   1  -7   6    2.40    1.10   0
  -2   7  -6    1.72    1.12   0
   2  -7   6    0.01    1.11   0
  -3   7  -6    0.77    1.13   0
   3  -7   6    1.28    0.77   0
   4  -7   6   10.00    0.99   0
  -4   7  -6   11.57    1.31   0
  -4   7  -6    8.84    0.95   0
   5  -7   6   21.62    1.44   0
  -5   7  -6   19.01    1.09   0
  -5   7  -6   22.96    1.41   0
   6  -7   6    1.06    1.27   0
  -6   7  -6    0.33    1.28   0
  -6   7  -6    1.09    1.27   0
   7  -7   6    3.36    1.48   0
  -7   7  -6    3.28    1.35   0
  -7   7  -6    3.67    1.44   0
   8  -7   6    0.90    1.42   0
  -8   7  -6    1.53    1.39   0
  -8   7  -6    0.12    1.50   0
  -9   7  -6    1.40    1.45   0
  -9   7  -6    0.44    1.58   0
   9  -7   6   -0.30    1.92   0
 -10   7  -6    1.34    2.13   0
 -10   7  -6   -0.01    1.12   0
  10  -7   6    0.90    2.10   0
   9   6  -6   -1.80    1.77   0
   9   6  -6    0.48    2.12   0
   9   6  -6   -0.48    2.07   0
   8   6  -6    2.47    1.97   0
   8   6  -6    0.74    1.66   0
   8   6  -6    1.35    1.50   0
   7   6  -6    0.53    1.41   0
   7   6  -6    1.52    1.35   0
   7   6  -6    0.38    1.45   0
   6   6  -6    2.10    1.33   0
   6   6  -6    3.10    1.60   0
   5   6  -6    4.91    1.38   0
   5   6  -6    3.90    1.26   0
   4   6  -6    1.25    1.27   0
   4   6  -6    0.81    1.19   0
   3   6  -6    2.69    1.23   0
   2   6  -6  136.85    1.81   0
  -2  -6   6  146.00    2.10   0
   1   6  -6  122.91    1.92   0
  -1  -6   6  125.40    1.98   0
   0   6  -6   34.50    1.34   0
   0  -6   6   33.48    1.37   0
   1  -6   6   20.27    1.27   0
  -1   6  -6   17.02    0.96   0
   2  -6   6    2.26    1.10   0
  -2   6  -6    2.82    1.06   0
   3  -6   6    0.25    0.76   0
  -3   6  -6    0.12    1.06   0
   4  -6   6   43.44    1.15   0
  -4   6  -6   48.60    1.47   0
  -4   6  -6   44.08    1.49   0
  -5   6  -6   12.57    0.99   0
   5  -6   6   12.79    1.32   0
  -5   6  -6   14.32    1.31   0
   6  -6   6    3.38    1.22   0
  -6   6  -6    2.97    0.93   0
  -6   6  -6    4.36    1.30   0
   7  -6   6   -0.98    1.30   0
  -7   6  -6    1.77    1.31   0
  -7   6  -6   -0.17    1.36   0
   8  -6   6    4.53    1.49   0
  -8   6  -6    3.41    1.37   0
  -8   6  -6    2.45    1.42   0
  -9   6  -6    2.26    1.92   0
  -9   6  -6    0.92    1.42   0
   9  -6   6    0.12    1.58   0
  10  -6   6    1.03    2.01   0
 -10   6  -6    0.15    1.60   0
 -10   6  -6   -0.31    1.53   0
   9   5  -6    1.91    1.65   0
   9   5  -6    0.25    2.30   0
   9   5  -6    0.53    1.94   0
   8   5  -6    0.18    1.80   0
   8   5  -6    1.95    1.56   0
   8   5  -6    1.68    1.78   0
   7   5  -6    0.43    1.36   0
   7   5  -6    0.98    1.67   0
   6   5  -6    2.29    1.69   0
   6   5  -6    3.24    1.22   0
   5   5  -6    6.41    1.65   0
   5   5  -6    5.25    1.37   0
   4   5  -6    8.01    1.16   0
   4   5  -6    7.64    1.26   0
  -3  -5   6   35.28    1.53   0
   3   5  -6   35.18    1.49   0
   2   5  -6   55.69    1.53   0
  -2  -5   6   57.81    1.57   0
   1   5  -6   20.94    1.23   0
  -1  -5   6   18.91    1.22   0
   0  -5   6    4.91    1.18   0
   0   5  -6    6.01    1.08   0
   1  -5   6    5.24    1.18   0
  -1   5  -6    6.83    1.16   0
   2  -5   6    6.89    1.07   0
  -2   5  -6    6.52    1.07   0
  -3   5  -6   37.33    1.12   0
   3  -5   6   38.96    1.34   0
   4  -5   6   32.79    1.15   0
  -4   5  -6   33.95    1.17   0
   5  -5   6   20.44    1.40   0
  -5   5  -6   23.48    1.38   0
  -5   5  -6   24.19    1.38   0
  -6   5  -6    3.95    1.27   0
   6  -5   6    3.09    1.27   0
  -6   5  -6    3.59    0.89   0
   7  -5   6   10.71    1.43   0
  -7   5  -6    9.16    1.39   0
  -7   5  -6   11.60    1.44   0
  -8   5  -6    0.94    1.66   0
   8  -5   6    0.07    1.35   0
  -8   5  -6    0.41    1.34   0
   9  -5   6    2.02    1.87   0
  -9   5  -6    1.52    1.81   0
  -9   5  -6    4.11    1.41   0
  10  -5   6    0.06    1.62   0
 -10   5  -6    0.63    1.15   0
 -10   5  -6    0.29    1.57   0
  10   4  -6    0.21    1.73   0
   9   4  -6    9.13    2.70   0
   9   4  -6    9.13    1.63   0
   9   4  -6    9.10    2.90   0
   8   4  -6    5.07    1.86   0
   8   4  -6    4.49    1.49   0
   8   4  -6    5.38    2.10   0
   7   4  -6    0.34    1.54   0
   7   4  -6    0.61    1.57   0
   6   4  -6    7.74    1.50   0
   6   4  -6    6.75    1.59   0
   5   4  -6    0.80    1.20   0
   5   4  -6    0.08    1.19   0
   4   4  -6    2.75    1.15   0
  -4  -4   6    2.52    1.15   0
   3   4  -6    2.20    1.21   0
  -3  -4   6    1.89    1.17   0
  -2  -4   6    5.44    1.20   0
   2   4  -6    4.82    1.25   0
  -1  -4   6   51.25    1.48   0
   1   4  -6   51.42    1.48   0
   0  -4   6   10.55    1.14   0
   0   4  -6    9.99    1.11   0
   1  -4   6   27.09    1.26   0
  -1   4  -6   25.58    1.03   0
   2  -4   6    2.96    1.11   0
  -2   4  -6    3.22    1.14   0
   3  -4   6   22.30    1.27   0
  -3   4  -6   19.70    0.99   0
   4  -4   6  120.16    1.93   0
  -4   4  -6  124.43    2.00   0
   5  -4   6   24.37    1.41   0
  -5   4  -6   28.59    1.04   0
  -5   4  -6   30.01    1.47   0
  -6   4  -6    8.56    1.26   0
   6  -4   6    8.13    1.28   0
  -6   4  -6    7.23    1.26   0
  -7   4  -6    0.96    1.34   0
   7  -4   6    2.14    1.34   0
  -7   4  -6    1.81    0.83   0
  -8   4  -6    0.98    1.32   0
   8  -4   6    0.14    1.61   0
  -8   4  -6   -0.91    1.31   0
   9  -4   6    6.08    1.77   0
  -9   4  -6    4.79    1.47   0
  -9   4  -6    5.68    1.41   0
  10  -4   6    1.56    1.62   0
 -10   4  -6    2.31    1.57   0
 -10   4  -6    1.74    1.57   0
  10   3  -6   -1.43    1.72   0
   9   3  -6   -1.15    1.48   0
   8   3  -6    0.60    2.39   0
   8   3  -6    0.39    2.42   0
   8   3  -6    0.63    1.33   0
   7   3  -6   21.94    1.90   0
   7   3  -6   21.39    1.88   0
   6   3  -6   11.79    1.55   0
   6   3  -6   10.53    1.54   0
   5   3  -6    0.81    1.36   0
   5   3  -6    0.66    1.19   0
   4   3  -6   10.94    1.48   0
  -4  -3   6   10.76    1.46   0
  -3  -3   6    6.93    1.14   0
   3   3  -6    7.08    1.21   0
  -2  -3   6   53.02    1.59   0
   2   3  -6   52.10    1.79   0
  -1  -3   6   51.45    1.46   0
   1   3  -6   47.48    1.53   0
   0  -3   6  115.29    1.84   0
   0   3  -6  110.17    1.82   0
   1  -3   6  123.61    1.90   0
  -1   3  -6  115.95    1.69   0
   2  -3   6 1022.80    4.59   0
  -2   3  -6  977.27    4.58   0
   3  -3   6    1.11    1.12   0
  -3   3  -6   -0.47    1.11   0
   4  -3   6  195.39    2.29   0
  -4   3  -6  201.57    2.29   0
   5  -3   6    2.17    1.24   0
  -5   3  -6    2.14    0.79   0
  -5   3  -6    1.87    1.21   0
  -6   3  -6    4.71    1.32   0
   6  -3   6    5.73    1.35   0
  -6   3  -6    7.31    1.26   0
  -7   3  -6    7.09    1.43   0
   7  -3   6    6.96    1.57   0
  -7   3  -6    5.23    1.35   0
   8  -3   6    0.60    1.34   0
  -8   3  -6    0.83    1.35   0
  -8   3  -6    0.35    1.35   0
   9  -3   6    3.25    1.60   0
  -9   3  -6    1.17    1.36   0
  -9   3  -6    0.80    1.81   0
  10  -3   6    0.19    1.60   0
 -10   3  -6   -0.75    1.58   0
 -10   3  -6   -0.14    1.56   0
  10   2  -6    6.81    1.60   0
   9   2  -6   -0.23    1.46   0
   8   2  -6    0.86    1.42   0
   7   2  -6   16.47    3.27   0
   7   2  -6   15.78    3.27   0
   6   2  -6    2.28    1.66   0
   6   2  -6    2.30    1.69   0
   5   2  -6   26.67    1.92   0
   4   2  -6   10.12    1.28   0
  -4  -2   6   10.29    1.48   0
  -3  -2   6    2.77    1.13   0
   3   2  -6    3.40    1.17   0
  -2  -2   6  284.42    2.95   0
   2   2  -6  290.69    2.98   0
   1   2  -6  188.58    2.39   0
  -1  -2   6  199.83    2.43   0
   0  -2   6   51.93    1.53   0
   0   2  -6   52.22    1.50   0
   1  -2   6  173.82    2.16   0
  -1   2  -6  168.18    2.16   0
   2  -2   6  276.53    2.56   0
  -2   2  -6  290.41    2.64   0
   3  -2   6  250.01    2.30   0
  -3   2  -6  277.46    2.54   0
  -4   2  -6   69.82    1.38   0
   4  -2   6   71.77    1.66   0
  -5   2  -6   11.56    1.31   0
   5  -2   6   11.91    1.29   0
  -5   2  -6   12.26    1.28   0
  -6   2  -6    2.97    1.24   0
   6  -2   6    3.51    1.31   0
  -6   2  -6    5.25    1.25   0
  -7   2  -6   10.40    1.05   0
  -7   2  -6   12.44    1.40   0
   7  -2   6    9.16    1.38   0
   8  -2   6    1.77    1.62   0
  -8   2  -6    0.52    0.94   0
  -8   2  -6    1.89    1.38   0
   9  -2   6    2.74    1.48   0
  -9   2  -6    2.71    1.38   0
  -9   2  -6    1.50    1.38   0
 -10   2  -6   -0.25    1.65   0
  10  -2   6    0.70    1.90   0
 -10   2  -6    1.19    1.65   0
  11   1  -6    0.87    1.30   0
  10   1  -6    2.69    1.59   0
   9   1  -6    1.08    1.42   0
   8   1  -6    2.07    1.24   0
   5   1  -6   80.20    2.71   0
  -5  -1   6   83.86    2.76   0
  -4  -1   6    0.21    1.29   0
   4   1  -6    0.90    1.30   0
  -3  -1   6    7.09    1.47   0
   3   1  -6    7.99    1.45   0
  -2  -1   6    0.22    1.25   0
   2   1  -6    0.25    1.49   0
  -1  -1   6   39.72    1.33   0
   1   1  -6   43.64    1.60   0
   0  -1   6  260.27    2.64   0
   0   1  -6  242.69    2.57   0
  -1   1  -6  536.91    3.36   0
   1  -1   6  555.71    3.53   0
  -2   1  -6  143.09    2.02   0
   2  -1   6  152.00    2.03   0
  -3   1  -6    5.86    0.82   0
   3  -1   6    5.88    0.82   0
  -4   1  -6   23.68    1.33   0
   4  -1   6   22.04    1.30   0
  -5   1  -6    0.81    1.30   0
  -5   1  -6    1.85    1.24   0
   5  -1   6    1.64    1.22   0
  -6   1  -6   12.62    1.30   0
   6  -1   6   11.98    1.33   0
  -6   1  -6   10.50    1.31   0
   7  -1   6    5.04    1.27   0
  -7   1  -6    8.57    1.35   0
  -7   1  -6    5.12    1.29   0
   8  -1   6    1.11    1.33   0
  -8   1  -6    1.81    1.34   0
  -8   1  -6    1.88    1.33   0
  -9   1  -6    0.84    1.55   0
  -9   1  -6   -0.14    1.46   0
   9  -1   6    1.72    1.51   0
 -10   1  -6   -0.55    1.58   0
  10  -1   6    0.85    1.70   0
  11   0  -6    0.45    1.74   0
  10   0  -6    2.10    1.48   0
   9   0  -6    2.08    0.93   0
   8   0  -6    1.07    0.87   0
  -5   0   6   13.24    1.96   0
   5   0  -6   14.39    2.10   0
  -4   0   6    0.85    1.46   0
   4   0  -6   -0.30    1.24   0
   3   0  -6    1.86    1.37   0
  -3   0   6    1.92    1.38   0
   2   0  -6    0.71    1.16   0
  -2   0   6    1.45    1.47   0
   1   0  -6  172.75    2.33   0
  -1   0   6  165.79    2.32   0
   0   0  -6  146.45    2.07   0
   0   0   6  143.59    2.08   0
  -1   0  -6  339.38    2.82   0
   1   0   6  337.93    2.78   0
  -2   0  -6  100.18    1.74   0
   2   0   6  104.87    1.77   0
  -3   0  -6   24.39    1.26   0
   3   0   6   22.67    1.22   0
  -4   0  -6    9.75    1.28   0
  -4   0  -6   10.75    1.34   0
   4   0   6   10.95    1.19   0
  -5   0  -6  158.05    2.09   0
  -5   0  -6  147.99    2.22   0
   5   0   6  149.57    2.06   0
  -6   0  -6    4.77    1.31   0
   6   0   6    3.63    1.25   0
  -6   0  -6    2.73    1.26   0
  -7   0  -6    0.68    1.28   0
   7   0   6   -0.23    1.34   0
  -7   0  -6    0.73    1.25   0
  -8   0  -6   -0.57    1.44   0
  -8   0  -6    0.34    1.48   0
   8   0   6    0.61    1.41   0
  -9   0  -6    0.49    1.50   0
  -9   0  -6    0.93    1.52   0
   9   0   6    1.32    1.53   0
  10   0   6   -1.16    1.70   0
 -10   0  -6    0.59    1.69   0
  11  -1  -6    4.93    1.65   0
  10  -1  -6   -0.91    1.46   0
   9  -1  -6    0.72    1.30   0
   8  -1  -6    3.81    1.28   0
   7  -1  -6    2.29    1.18   0
  -5   1   6   67.25    2.70   0
   5  -1  -6   70.49    2.70   0
   4  -1  -6    8.14    1.34   0
  -4   1   6    7.57    1.40   0
   3  -1  -6   51.50    1.65   0
  -3   1   6   51.10    1.66   0
   2  -1  -6  338.61    3.18   0
  -2   1   6  317.29    3.08   0
  -1   1   6  579.06    3.78   0
   1  -1  -6  601.69    3.78   0
   0   1   6   81.01    1.48   0
   0  -1  -6   84.41    1.64   0
   1   1   6    5.44    1.13   0
  -1  -1  -6    4.29    0.81   0
   2   1   6   61.18    1.59   0
  -2  -1  -6   65.04    1.56   0
   3   1   6    8.24    1.12   0
  -3  -1  -6    9.89    0.87   0
  -4  -1  -6    1.49    1.24   0
  -4  -1  -6    2.29    1.22   0
   4   1   6    1.45    1.24   0
  -5  -1  -6   18.56    1.01   0
  -5  -1  -6   19.76    1.48   0
   5   1   6   18.83    1.36   0
  -6  -1  -6   13.90    1.36   0
  -6  -1  -6   14.86    1.51   0
   6   1   6   13.45    1.36   0
  -7  -1  -6    4.10    1.35   0
  -7  -1  -6    3.96    1.45   0
   7   1   6    3.90    1.39   0
  -8  -1  -6    1.61    1.41   0
  -8  -1  -6    0.28    1.48   0
   8   1   6    0.08    1.39   0
   9   1   6   -0.96    1.58   0
  -9  -1  -6    1.82    1.91   0
 -10  -1  -6    2.93    1.83   0
  10   1   6   -0.62    1.76   0
  11  -2  -6    0.38    1.71   0
  10  -2  -6   -1.01    1.48   0
   9  -2  -6    1.19    1.38   0
   8  -2  -6    0.71    1.34   0
   7  -2  -6    0.88    0.85   0
   5  -2  -6   14.16    1.85   0
  -5   2   6   12.64    1.66   0
   4  -2  -6    1.54    1.07   0
  -4   2   6    2.87    1.41   0
  -3   2   6    1.70    1.12   0
   3  -2  -6    0.83    1.08   0
   2  -2  -6   30.94    1.48   0
  -2   2   6   29.21    1.43   0
   1  -2  -6   48.12    1.48   0
  -1   2   6   42.58    1.49   0
   0   2   6    7.51    1.12   0
   0  -2  -6    7.47    1.11   0
   1   2   6    2.19    1.13   0
  -1  -2  -6    1.42    1.08   0
   2   2   6    0.86    0.85   0
  -2  -2  -6    0.97    1.14   0
  -3  -2  -6  336.46    2.57   0
   3   2   6  346.50    2.64   0
   4   2   6    5.05    1.19   0
  -4  -2  -6    3.57    0.86   0
  -4  -2  -6    7.14    1.24   0
   5   2   6   16.15    1.03   0
  -5  -2  -6   20.56    1.39   0
  -5  -2  -6   19.53    1.81   0
  -6  -2  -6    0.44    1.30   0
  -6  -2  -6    1.12    1.73   0
   6   2   6    1.82    1.23   0
  -7  -2  -6    0.55    1.32   0
  -7  -2  -6   -1.11    1.42   0
   7   2   6    1.11    1.36   0
  -8  -2  -6    0.36    1.44   0
   8   2   6    1.06    1.47   0
  -9  -2  -6    2.65    1.70   0
   9   2   6    0.96    1.68   0
  11  -3  -6    3.38    1.73   0
  10  -3  -6    1.27    1.52   0
   9  -3  -6    4.17    1.39   0
   8  -3  -6    2.46    0.94   0
   7  -3  -6   12.11    1.30   0
   6  -3  -6   22.55    1.38   0
  -6   3   6   20.72    2.28   0
  -6   3   6   21.35    2.07   0
  -5   3   6    7.26    1.54   0
   5  -3  -6    6.25    1.49   0
  -4   3   6    2.21    1.13   0
   4  -3  -6    2.20    1.15   0
  -3   3   6   22.38    1.40   0
   3  -3  -6   22.66    1.35   0
  -2   3   6   70.12    1.73   0
   2  -3  -6   75.87    1.70   0
  -1   3   6   87.83    1.78   0
   1  -3  -6   85.89    1.71   0
   0  -3  -6   13.34    1.14   0
   0   3   6   11.61    1.16   0
  -1  -3  -6   13.18    1.17   0
   1   3   6   14.87    1.24   0
   2   3   6   13.08    0.94   0
  -2  -3  -6   14.16    1.24   0
   3   3   6    3.91    0.86   0
  -3  -3  -6    4.77    1.20   0
  -3  -3  -6    4.88    1.60   0
   4   3   6   11.45    1.29   0
  -4  -3  -6   13.26    1.29   0
  -4  -3  -6   10.14    1.67   0
   5   3   6   -0.76    1.22   0
  -5  -3  -6    1.51    1.27   0
  -5  -3  -6   -0.56    1.23   0
   6   3   6   -0.10    1.28   0
  -6  -3  -6    0.36    1.32   0
  -6  -3  -6    0.67    1.80   0
  -7  -3  -6    1.85    1.35   0
   7   3   6    1.28    1.43   0
  -8  -3  -6    1.32    1.61   0
   8   3   6    1.44    1.64   0
  -9  -3  -6   -0.23    1.71   0
   9   3   6    1.24    1.68   0
  10  -4  -6    1.18    1.51   0
   9  -4  -6   -0.37    1.50   0
   8  -4  -6    0.76    1.43   0
  -7   4   6    0.70    2.27   0
   7  -4  -6    0.64    1.29   0
  -7   4   6    0.74    2.29   0
  -6   4   6    1.51    1.59   0
   6  -4  -6    0.49    1.28   0
  -6   4   6    0.40    1.46   0
  -5   4   6   17.91    1.70   0
   5  -4  -6   18.58    1.41   0
   4  -4  -6    4.47    1.19   0
  -4   4   6    5.14    1.23   0
   3  -4  -6    3.09    1.22   0
  -3   4   6    4.72    1.24   0
   2  -4  -6    1.86    1.19   0
  -2   4   6    0.72    1.25   0
  -1   4   6   39.93    1.46   0
   1  -4  -6   40.52    1.42   0
   0   4   6   10.51    1.13   0
   0  -4  -6    9.47    1.18   0
   1   4   6   50.87    1.46   0
  -1  -4  -6   46.03    1.45   0
   2   4   6  154.18    2.06   0
  -2  -4  -6  156.01    2.03   0
  -2  -4  -6  153.00    3.39   0
   3   4   6    0.51    1.16   0
  -3  -4  -6    0.64    1.16   0
  -3  -4  -6    0.72    1.54   0
   4   4   6   -0.26    1.19   0
  -4  -4  -6    2.01    1.61   0
  -4  -4  -6    0.87    1.24   0
   5   4   6    0.57    1.37   0
  -5  -4  -6    0.76    1.30   0
   6   4   6    1.45    0.99   0
  -6  -4  -6    3.17    1.44   0
   7   4   6    1.06    1.46   0
  -7  -4  -6    2.26    1.44   0
  -8  -4  -6    1.17    1.66   0
   8   4   6    2.84    1.66   0
  10  -5  -6    2.75    1.68   0
   9  -5  -6    0.01    1.51   0
   8  -5  -6    3.39    1.45   0
  -7   5   6    1.69    1.87   0
  -7   5   6    0.97    1.88   0
   7  -5  -6    1.52    1.30   0
  -6   5   6    3.39    1.66   0
   6  -5  -6    4.39    1.36   0
  -6   5   6    2.92    1.67   0
   5  -5  -6   15.60    1.45   0
  -5   5   6   15.94    1.58   0
  -5   5   6   14.52    1.85   0
   4  -5  -6    7.98    1.39   0
   4  -5  -6   10.22    1.34   0
  -4   5   6   10.03    1.39   0
   3  -5  -6   22.08    1.38   0
   3  -5  -6   21.38    1.76   0
  -3   5   6   19.61    1.36   0
   2  -5  -6    0.51    0.77   0
  -2   5   6    0.55    1.16   0
   1  -5  -6    1.13    1.15   0
  -1   5   6   -0.56    1.13   0
   0  -5  -6    7.79    1.19   0
   0   5   6    8.83    1.24   0
  -1  -5  -6    2.88    1.25   0
   1   5   6    0.99    0.91   0
  -2  -5  -6    4.89    1.25   0
   2   5   6    3.30    0.93   0
  -2  -5  -6    4.72    2.85   0
  -3  -5  -6   13.24    1.30   0
   3   5   6   10.51    1.32   0
  -4  -5  -6    1.90    1.28   0
   4   5   6    0.22    1.29   0
   5   5   6    2.55    1.36   0
  -5  -5  -6   -0.52    1.33   0
   6   5   6    0.39    1.47   0
  -6  -5  -6    2.24    1.48   0
   7   5   6    1.63    1.59   0
  -7  -5  -6    1.07    1.13   0
  10  -6  -6   -0.53    1.74   0
   9  -6  -6    0.57    1.64   0
  -8   6   6    0.58    2.14   0
   8  -6  -6   -1.38    1.50   0
  -8   6   6   -0.17    2.10   0
  -7   6   6    1.50    1.73   0
  -7   6   6    0.30    1.72   0
   7  -6  -6    1.17    1.42   0
  -6   6   6    0.50    1.68   0
   6  -6  -6    1.74    1.45   0
  -6   6   6    2.01    1.40   0
  -5   6   6    1.31    1.37   0
   5  -6  -6    2.05    1.40   0
  -5   6   6    1.27    1.35   0
  -4   6   6    2.15    1.30   0
   4  -6  -6    1.09    1.36   0
   3  -6  -6    3.16    1.19   0
  -3   6   6    4.30    1.24   0
   3  -6  -6    4.29    1.31   0
  -2   6   6    3.11    1.25   0
   2  -6  -6    2.04    1.23   0
   2  -6  -6    3.04    1.55   0
   1  -6  -6    9.57    2.08   0
  -1   6   6    9.22    1.36   0
   1  -6  -6    8.61    0.99   0
   0   6   6   27.86    1.17   0
   0  -6  -6   31.23    3.81   0
   0  -6  -6   35.62    1.52   0
  -1  -6  -6   19.44    1.32   0
   1   6   6   15.51    1.30   0
  -2  -6  -6    1.80    0.94   0
   2   6   6    2.58    1.33   0
   3   6   6    0.24    1.30   0
  -3  -6  -6   -0.19    1.28   0
   4   6   6   -0.61    1.34   0
  -4  -6  -6   -0.01    1.32   0
   5   6   6    1.76    1.52   0
  -5  -6  -6    0.95    1.48   0
   6   6   6    2.25    1.54   0
  -6  -6  -6    0.29    1.53   0
   9  -7  -6   -0.58    1.73   0
  -8   7   6   -0.39    1.99   0
  -8   7   6    0.14    2.06   0
   8  -7  -6   -0.01    1.61   0
  -7   7   6    0.29    1.79   0
  -7   7   6    0.27    1.82   0
   7  -7  -6   -0.48    1.52   0
  -6   7   6    2.44    1.45   0
   6  -7  -6    2.32    1.49   0
  -6   7   6    1.43    1.48   0
  -5   7   6    0.60    1.37   0
   5  -7  -6   -0.47    1.45   0
  -5   7   6    1.33    1.38   0
   4  -7  -6    7.70    1.49   0
  -4   7   6    5.82    1.42   0
  -4   7   6    7.39    1.52   0
  -3   7   6    3.62    1.34   0
   3  -7  -6    2.73    1.38   0
  -2   7   6    0.73    1.31   0
   2  -7  -6    1.53    1.28   0
   2  -7  -6   -0.02    1.67   0
   1  -7  -6    4.09    1.32   0
  -1   7   6    5.11    0.96   0
   0  -7  -6   -0.46    1.27   0
   0   7   6    0.29    1.32   0
  -1  -7  -6    0.63    1.26   0
   1   7   6    1.15    1.27   0
  -2  -7  -6    1.60    1.33   0
   2   7   6    0.20    1.33   0
   3   7   6    0.64    1.40   0
  -3  -7  -6    0.21    1.38   0
   4   7   6    1.53    1.49   0
  -4  -7  -6   -0.95    1.49   0
   5   7   6   -0.51    1.09   0
  -5  -7  -6   -0.41    1.55   0
  -8   8   6    1.41    2.13   0
  -8   8   6    0.11    1.70   0
   8  -8  -6    2.75    1.73   0
  -7   8   6    0.70    1.96   0
  -7   8   6    0.54    1.93   0
   7  -8  -6   -0.12    1.69   0
  -6   8   6    0.73    1.55   0
  -6   8   6    1.83    1.89   0
   6  -8  -6    2.35    1.61   0
   5  -8  -6   -0.46    1.48   0
  -5   8   6    1.23    1.47   0
  -5   8   6   -0.12    1.56   0
  -4   8   6   -0.91    1.41   0
   4  -8  -6    0.35    1.54   0
  -4   8   6    0.61    1.43   0
  -3   8   6    0.53    1.41   0
   3  -8  -6    1.26    2.07   0
  -3   8   6    1.70    1.51   0
  -2   8   6    5.76    1.40   0
   1  -8  -6   12.68    1.49   0
  -1   8   6   11.51    1.51   0
   0   8   6    1.00    0.94   0
   0  -8  -6    1.99    1.33   0
   1   8   6    0.90    1.45   0
  -1  -8  -6   -0.88    1.34   0
  -2  -8  -6   -0.15    1.40   0
   2   8   6    1.26    1.42   0
  -3  -8  -6    1.65    1.51   0
   3   8   6    0.84    1.09   0
  -4  -8  -6    0.27    1.19   0
   4   8   6    0.64    1.69   0
  -7   9   6   -1.65    1.75   0
  -7   9   6    0.86    1.71   0
   7  -9  -6    1.18    1.80   0
  -6   9   6    0.88    1.73   0
  -6   9   6    1.88    1.68   0
   6  -9  -6    1.40    2.08   0
  -5   9   6    0.22    1.56   0
   5  -9  -6    1.64    2.02   0
  -5   9   6    2.69    1.64   0
  -4   9   6   -1.79    1.48   0
  -4   9   6    0.43    1.48   0
  -3   9   6    0.59    1.55   0
  -3   9   6   -1.41    1.66   0
  -2   9   6   -1.46    1.46   0
  -2   9   6    0.19    1.51   0
  -1   9   6   -0.52    1.52   0
  -1   9   6    0.66    1.56   0
   0   9   6    1.55    1.50   0
   0   9   6    0.53    1.53   0
   1   9   6   -0.26    1.07   0
   2   9   6    1.37    1.10   0
  -4  10   6    0.08    1.68   0
  -4  10   6    1.20    1.75   0
  -3  10   6    0.56    1.71   0
  -3  10   6    2.37    1.71   0
  -2  10   6    3.22    1.73   0
  -2  10   6    0.54    1.68   0
  -1  10   6    0.41    1.20   0
  -1  10   6    0.37    1.76   0
   1  12  -7    1.88    1.67   0
   1  12  -7    1.59    1.64   0
   1  12  -7    0.54    2.16   0
   0  12  -7   -0.23    1.53   0
   0  12  -7   -0.54    1.59   0
   0  12  -7    0.48    2.14   0
  -1  12  -7    0.91    1.58   0
  -1  12  -7    0.42    1.49   0
  -1  12  -7   -0.64    2.04   0
  -2  12  -7   -0.20    1.51   0
  -2  12  -7    0.57    1.57   0
  -2  12  -7   -0.16    2.01   0
  -3  12  -7   -1.39    1.55   0
  -3  12  -7   -0.30    1.60   0
  -3  12  -7    0.35    2.10   0
  -4  12  -7    3.01    1.58   0
  -4  12  -7    1.17    1.61   0
  -4  12  -7    1.71    1.68   0
  -5  12  -7    0.81    1.66   0
  -5  12  -7   -1.10    1.73   0
  -5  12  -7   -0.62    1.77   0
   3  11  -7    1.40    1.19   0
   3  11  -7    0.57    1.69   0
   2  11  -7    0.54    1.49   0
   2  11  -7    0.33    1.53   0
   1  11  -7    1.03    1.43   0
   1  11  -7    3.65    1.50   0
   0  11  -7    2.49    1.37   0
   0  11  -7    0.70    1.41   0
  -1  11  -7    1.08    1.42   0
  -1  11  -7   -0.83    1.77   0
  -1  11  -7    0.66    0.99   0
  -2  11  -7    0.16    1.01   0
  -2  11  -7    0.07    1.86   0
  -3  11  -7    0.81    1.07   0
  -3  11  -7   -0.36    1.54   0
  -4  11  -7   -0.39    1.48   0
  -4  11  -7    0.41    1.58   0
   4 -11   7   -0.73    1.50   0
  -5  11  -7   -0.30    1.54   0
  -5  11  -7    0.07    1.58   0
   5 -11   7    2.80    1.55   0
  -6  11  -7    0.72    1.60   0
  -6  11  -7    0.78    1.68   0
   6 -11   7   -0.57    1.60   0
  -7  11  -7    0.95    1.70   0
  -7  11  -7    1.97    1.76   0
   7 -11   7    1.23    1.18   0
   5  10  -7    2.01    1.68   0
   5  10  -7    0.18    1.66   0
   4  10  -7    0.40    1.16   0
   4  10  -7    0.10    1.69   0
   3  10  -7   -0.69    1.46   0
   3  10  -7    1.13    1.01   0
   2  10  -7    1.35    1.03   0
   2  10  -7    1.50    1.42   0
   1  10  -7   -0.10    1.36   0
   1  10  -7    1.06    1.27   0
   0  10  -7   -0.41    1.30   0
   0  10  -7    0.66    0.88   0
  -1  10  -7    1.80    0.90   0
   1 -10   7    0.92    1.33   0
  -2  10  -7    1.83    1.38   0
  -2  10  -7    1.56    1.42   0
   2 -10   7    2.15    1.31   0
  -3  10  -7    0.37    0.97   0
  -3  10  -7   -0.09    1.44   0
   3 -10   7    0.75    1.32   0
  -4  10  -7    0.10    1.36   0
  -4  10  -7    0.03    1.41   0
   4 -10   7    0.80    1.39   0
  -5  10  -7    0.42    1.40   0
  -5  10  -7    0.52    1.52   0
   5 -10   7    0.39    1.40   0
  -6  10  -7    3.83    1.58   0
  -6  10  -7    6.82    1.56   0
   6 -10   7    4.69    1.57   0
  -7  10  -7    2.98    1.64   0
  -7  10  -7    0.59    1.63   0
   7 -10   7   -0.44    1.57   0
  -8  10  -7    2.13    1.69   0
  -8  10  -7   -0.30    1.68   0
   8 -10   7    0.84    1.74   0
   6   9  -7    2.33    1.71   0
   6   9  -7    3.12    1.65   0
   6   9  -7    2.55    2.10   0
   5   9  -7    0.98    1.52   0
   5   9  -7    4.19    1.57   0
   4   9  -7    1.14    1.40   0
   4   9  -7   -0.81    1.44   0
   3   9  -7    0.48    1.38   0
   3   9  -7   -1.22    1.40   0
   2   9  -7    1.87    1.39   0
   2   9  -7    2.34    0.92   0
   1   9  -7    0.84    1.31   0
   0   9  -7    2.36    1.23   0
   0  -9   7    0.42    1.24   0
  -1   9  -7   -0.31    1.24   0
   1  -9   7   -0.46    1.26   0
  -2   9  -7    4.95    1.29   0
   2  -9   7    4.52    1.25   0
  -3   9  -7   -0.42    1.23   0
  -3   9  -7    1.03    1.32   0
   3  -9   7    0.09    1.25   0
  -4   9  -7    0.79    0.91   0
  -4   9  -7    0.32    1.26   0
   4  -9   7   -0.55    1.32   0
  -5   9  -7    1.72    1.37   0
  -5   9  -7    2.05    1.33   0
   5  -9   7    2.59    1.38   0
  -6   9  -7    1.20    1.47   0
  -6   9  -7    1.50    1.45   0
   6  -9   7    1.77    1.45   0
  -7   9  -7    1.90    1.15   0
  -7   9  -7    2.73    1.52   0
   7  -9   7    5.81    1.56   0
  -8   9  -7   -1.32    1.65   0
  -8   9  -7    0.91    1.57   0
   8  -9   7    0.39    1.61   0
  -9   9  -7    0.63    1.72   0
  -9   9  -7    1.34    1.69   0
   9  -9   7    3.39    1.73   0
   7   8  -7    2.53    1.74   0
   7   8  -7    1.86    1.70   0
   7   8  -7   -0.08    1.70   0
   6   8  -7    1.26    1.55   0
   6   8  -7    0.50    1.59   0
   5   8  -7   -0.58    1.35   0
   5   8  -7   -0.70    1.34   0
   4   8  -7    1.48    1.29   0
   4   8  -7   -0.18    1.33   0
   3   8  -7    0.58    1.29   0
   3   8  -7   -1.03    1.27   0
   2   8  -7    4.53    1.30   0
   1   8  -7    0.57    1.28   0
  -1  -8   7   -0.22    1.30   0
   0   8  -7   20.77    1.32   0
   0  -8   7   20.27    1.03   0
  -1   8  -7    1.59    0.83   0
   1  -8   7   -0.13    1.22   0
  -2   8  -7    3.61    1.23   0
   2  -8   7    3.79    1.16   0
  -3   8  -7    4.67    1.27   0
   3  -8   7    4.05    0.97   0
  -4   8  -7    1.24    0.85   0
  -4   8  -7    1.05    1.32   0
   4  -8   7    1.85    1.24   0
  -5   8  -7   10.08    1.38   0
  -5   8  -7    9.46    1.38   0
   5  -8   7    7.13    1.35   0
   6  -8   7    1.25    1.36   0
  -6   8  -7    1.74    1.30   0
  -6   8  -7    0.43    1.43   0
  -7   8  -7    0.31    0.97   0
  -7   8  -7    0.09    1.44   0
   7  -8   7    1.07    1.01   0
  -8   8  -7   -0.26    1.64   0
  -8   8  -7    1.26    1.44   0
   8  -8   7    0.44    1.61   0
  -9   8  -7    2.25    1.68   0
  -9   8  -7    2.33    1.68   0
   9  -8   7    2.79    1.68   0
   8   7  -7    0.21    2.05   0
   8   7  -7    1.23    2.16   0
   8   7  -7    0.43    1.67   0
   7   7  -7    6.94    1.97   0
   7   7  -7    7.57    1.60   0
   6   7  -7    0.58    1.45   0
   6   7  -7    0.53    1.42   0
   5   7  -7    1.96    1.31   0
   5   7  -7    0.41    1.27   0
   4   7  -7    3.38    1.29   0
   4   7  -7    3.21    1.28   0
   3   7  -7    4.24    1.25   0
   2   7  -7    2.19    1.25   0
  -2  -7   7    2.22    1.23   0
   1   7  -7   21.81    1.43   0
  -1  -7   7   19.25    1.31   0
   0   7  -7    2.30    1.19   0
   0  -7   7    1.98    1.16   0
  -1   7  -7    7.45    0.86   0
   1  -7   7    6.11    1.18   0
   2  -7   7   -0.14    1.19   0
  -2   7  -7    0.20    1.13   0
   3  -7   7    2.43    1.20   0
  -3   7  -7    2.33    1.19   0
   4  -7   7    0.74    0.84   0
  -4   7  -7   -0.27    1.26   0
  -4   7  -7    0.18    1.20   0
   5  -7   7    4.68    0.98   0
  -5   7  -7    9.56    1.35   0
  -5   7  -7   10.39    1.38   0
  -6   7  -7    5.90    1.37   0
   6  -7   7    4.81    1.33   0
  -6   7  -7    5.29    1.28   0
   7  -7   7    1.24    1.32   0
  -7   7  -7   -0.48    1.30   0
  -7   7  -7   -0.97    1.40   0
   8  -7   7    2.38    1.51   0
  -8   7  -7    4.75    1.46   0
  -8   7  -7    1.70    1.54   0
  -9   7  -7    1.33    1.64   0
   9  -7   7    2.84    2.05   0
  -9   7  -7    3.56    1.61   0
 -10   7  -7    0.69    1.73   0
  10  -7   7    0.21    1.75   0
 -10   7  -7    0.46    1.67   0
   9   6  -7   -0.45    2.19   0
   9   6  -7    1.43    2.50   0
   8   6  -7    0.74    1.91   0
   8   6  -7    0.81    1.89   0
   8   6  -7   -0.07    1.62   0
   7   6  -7    1.33    1.43   0
   7   6  -7    1.84    1.79   0
   6   6  -7    3.24    1.35   0
   6   6  -7    1.86    1.41   0
   5   6  -7    3.92    1.37   0
   5   6  -7    4.00    1.39   0
   4   6  -7    0.27    1.15   0
   4   6  -7    0.78    1.16   0
   3   6  -7    2.95    1.23   0
  -3  -6   7    1.94    1.26   0
   2   6  -7   34.01    1.46   0
  -2  -6   7   32.38    1.43   0
   1   6  -7   23.94    1.04   0
  -1  -6   7   25.04    1.34   0
   0  -6   7   39.50    1.39   0
   0   6  -7   41.52    1.36   0
   1  -6   7   21.03    1.24   0
  -1   6  -7   22.86    1.25   0
   2  -6   7   32.54    1.31   0
  -2   6  -7   33.42    1.33   0
   3  -6   7   43.53    1.42   0
  -3   6  -7   42.80    1.44   0
   4  -6   7   51.77    1.52   0
  -4   6  -7   52.04    1.53   0
   5  -6   7    1.65    1.26   0
  -5   6  -7    2.62    1.24   0
  -5   6  -7    1.77    0.91   0
   6  -6   7   13.85    1.08   0
  -6   6  -7   14.73    0.96   0
  -6   6  -7   15.79    1.35   0
   7  -6   7    1.89    1.29   0
  -7   6  -7    2.05    1.35   0
  -7   6  -7    2.30    1.40   0
   8  -6   7    2.53    1.45   0
  -8   6  -7    2.75    1.41   0
  -8   6  -7    4.02    1.47   0
   9  -6   7    2.92    2.00   0
  -9   6  -7    2.63    1.60   0
  -9   6  -7    1.09    1.54   0
  10  -6   7    1.93    2.07   0
 -10   6  -7    1.11    1.71   0
 -10   6  -7    1.94    1.64   0
   9   5  -7    0.45    2.27   0
   9   5  -7    0.79    2.33   0
   9   5  -7    0.07    1.70   0
   8   5  -7    3.10    1.78   0
   8   5  -7    2.78    1.10   0
   8   5  -7    1.43    1.83   0
   7   5  -7    1.01    1.40   0
   7   5  -7    1.69    1.31   0
   6   5  -7    8.12    1.36   0
   6   5  -7    8.77    1.67   0
   5   5  -7    0.84    1.27   0
   5   5  -7    2.45    1.62   0
   4   5  -7    1.44    1.26   0
  -4  -5   7    1.26    1.25   0
   3   5  -7   18.47    1.34   0
  -3  -5   7   17.14    1.36   0
   2   5  -7   31.72    1.48   0
  -2  -5   7   34.43    1.48   0
  -1  -5   7   37.89    1.41   0
   1   5  -7   39.67    1.46   0
   0  -5   7    1.03    1.07   0
   0   5  -7    0.83    1.02   0
   1  -5   7   20.82    1.28   0
  -1   5  -7   20.69    0.99   0
   2  -5   7    1.68    1.15   0
  -2   5  -7    1.21    1.14   0
   3  -5   7    9.46    1.20   0
  -3   5  -7    9.23    1.12   0
  -4   5  -7   11.71    1.22   0
   4  -5   7   12.77    1.24   0
  -5   5  -7    2.71    1.21   0
   5  -5   7    2.33    1.20   0
  -5   5  -7    1.97    1.23   0
   6  -5   7    0.98    1.24   0
  -6   5  -7    2.38    1.25   0
  -6   5  -7    1.30    1.25   0
   7  -5   7   50.37    1.72   0
  -7   5  -7   47.95    1.34   0
  -7   5  -7   47.62    1.81   0
  -8   5  -7    4.26    1.80   0
   8  -5   7    4.32    1.49   0
  -8   5  -7    4.48    1.35   0
   9  -5   7    1.12    1.53   0
  -9   5  -7    1.13    1.53   0
  -9   5  -7    0.50    1.45   0
 -10   5  -7    1.84    1.66   0
  10  -5   7    0.97    1.66   0
 -10   5  -7    2.55    1.63   0
   9   4  -7    2.76    1.60   0
   8   4  -7    2.19    1.52   0
   8   4  -7    2.05    2.03   0
   8   4  -7    1.53    2.04   0
   7   4  -7    5.80    1.67   0
   7   4  -7    4.42    1.61   0
   6   4  -7    0.41    1.45   0
   6   4  -7   -0.60    1.38   0
   5   4  -7    5.49    1.54   0
   4   4  -7   10.42    1.22   0
  -4  -4   7   10.32    1.24   0
   3   4  -7   13.28    1.36   0
  -3  -4   7   17.00    1.35   0
  -2  -4   7    6.33    1.27   0
   2   4  -7    8.37    1.28   0
  -1  -4   7   24.16    1.26   0
   1   4  -7   21.16    1.26   0
   0  -4   7    0.67    1.04   0
   0   4  -7    1.35    1.03   0
   1  -4   7    0.15    1.11   0
  -1   4  -7    0.34    1.13   0
   2  -4   7   77.75    1.67   0
  -2   4  -7   82.14    1.66   0
   3  -4   7   62.49    1.52   0
  -3   4  -7   60.82    1.50   0
   4  -4   7    1.62    1.16   0
  -4   4  -7    2.04    1.17   0
   5  -4   7    0.49    1.17   0
  -5   4  -7    1.24    1.12   0
  -5   4  -7   -0.30    0.84   0
  -6   4  -7   23.60    1.44   0
   6  -4   7   18.97    1.41   0
  -6   4  -7   19.34    1.05   0
  -7   4  -7    7.39    1.36   0
   7  -4   7    6.34    1.37   0
  -7   4  -7    5.69    1.38   0
  -8   4  -7   18.02    1.53   0
   8  -4   7   16.49    1.52   0
  -8   4  -7   13.77    1.12   0
  -9   4  -7    0.92    1.45   0
   9  -4   7    1.60    1.87   0
  -9   4  -7    0.83    1.87   0
 -10   4  -7    2.20    1.63   0
 -10   4  -7    0.53    1.59   0
  10  -4   7    1.44    1.67   0
  10   3  -7    1.63    1.75   0
   9   3  -7    6.86    1.58   0
   8   3  -7    0.45    3.05   0
   8   3  -7   -0.06    1.00   0
   8   3  -7    0.25    3.20   0
   7   3  -7    9.62    1.95   0
   7   3  -7    8.17    1.96   0
   6   3  -7    4.60    1.50   0
   6   3  -7    5.18    1.47   0
   5   3  -7   60.77    1.98   0
  -5  -3   7   58.21    1.97   0
   4   3  -7   11.94    1.26   0
  -4  -3   7   12.07    1.22   0
  -3  -3   7    8.64    1.20   0
   3   3  -7    8.63    1.50   0
  -2  -3   7   56.69    1.63   0
   2   3  -7   57.70    1.63   0
  -1  -3   7    0.50    1.11   0
   1   3  -7    2.34    1.09   0
   0  -3   7  125.66    1.87   0
   0   3  -7  119.26    1.82   0
   1  -3   7   19.70    1.23   0
  -1   3  -7   18.57    0.99   0
   2  -3   7    0.91    1.15   0
  -2   3  -7    1.41    1.10   0
   3  -3   7    4.32    1.10   0
  -3   3  -7    4.86    1.11   0
   4  -3   7   20.20    1.27   0
  -4   3  -7   21.50    1.35   0
  -5   3  -7   33.74    1.43   0
   5  -3   7   29.07    1.41   0
  -5   3  -7   29.26    1.42   0
  -6   3  -7  181.56    2.28   0
  -6   3  -7  181.14    2.33   0
   6  -3   7  179.57    2.28   0
  -7   3  -7    1.10    1.37   0
   7  -3   7    1.40    1.29   0
  -7   3  -7    1.11    0.92   0
   8  -3   7    1.26    1.42   0
  -8   3  -7   -0.79    1.41   0
  -8   3  -7    1.76    1.07   0
  -9   3  -7    2.72    1.45   0
   9  -3   7   -0.59    1.58   0
  -9   3  -7    1.27    1.87   0
  10  -3   7    0.80    1.62   0
 -10   3  -7    0.73    1.64   0
 -10   3  -7    0.65    2.02   0
  10   2  -7    3.97    1.65   0
   9   2  -7    2.27    1.46   0
   7   2  -7   13.76    3.25   0
   7   2  -7   13.54    3.16   0
   6   2  -7   20.85    1.71   0
   6   2  -7   20.70    1.92   0
   5   2  -7   11.04    1.58   0
  -5  -2   7    8.94    1.55   0
  -4  -2   7    0.49    1.11   0
   4   2  -7    0.80    1.16   0
  -3  -2   7    4.54    1.14   0
   3   2  -7    5.55    1.40   0
  -2  -2   7   71.07    1.70   0
   2   2  -7   68.94    1.71   0
  -1  -2   7  144.64    2.10   0
   1   2  -7  148.39    2.10   0
   0  -2   7  243.44    2.40   0
   0   2  -7  241.07    2.38   0
   1  -2   7  122.41    1.90   0
  -1   2  -7  125.60    1.91   0
   2  -2   7    4.91    1.13   0
  -2   2  -7    5.10    1.10   0
  -3   2  -7    6.74    1.14   0
   3  -2   7    5.28    1.09   0
  -4   2  -7   17.39    1.32   0
   4  -2   7   16.96    1.31   0
  -5   2  -7   17.17    1.38   0
   5  -2   7   13.55    1.35   0
  -5   2  -7   13.57    0.99   0
  -6   2  -7   65.48    1.70   0
  -6   2  -7   70.91    1.73   0
   6  -2   7   60.21    1.66   0
  -7   2  -7   36.81    1.56   0
   7  -2   7   38.03    1.60   0
  -7   2  -7   38.26    1.61   0
   8  -2   7    1.03    1.77   0
  -8   2  -7    1.89    1.37   0
  -8   2  -7    1.87    1.45   0
   9  -2   7    1.24    1.55   0
  -9   2  -7    0.50    1.48   0
  -9   2  -7    1.77    1.55   0
 -10   2  -7    0.44    1.66   0
  10  -2   7    0.18    1.67   0
 -10   2  -7   -0.42    1.68   0
  10   1  -7    3.76    1.59   0
   9   1  -7    2.00    1.44   0
   8   1  -7    1.88    1.32   0
   6   1  -7   13.73    2.35   0
   6   1  -7   14.44    2.28   0
  -5  -1   7   48.27    2.28   0
   5   1  -7   47.63    2.05   0
   4   1  -7    0.68    1.34   0
  -4  -1   7    0.34    1.10   0
   3   1  -7    1.23    1.10   0
  -3  -1   7    1.97    1.33   0
   2   1  -7   31.56    1.46   0
  -2  -1   7   30.10    1.44   0
   1   1  -7   15.49    0.96   0
  -1  -1   7   15.64    1.27   0
   0   1  -7   15.39    1.17   0
   0  -1   7   14.92    1.17   0
  -1   1  -7   44.27    1.39   0
   1  -1   7   46.11    1.42   0
  -2   1  -7    4.10    1.12   0
   2  -1   7    5.34    0.83   0
  -3   1  -7   42.93    1.11   0
   3  -1   7   47.92    1.38   0
  -4   1  -7  287.90    2.56   0
   4  -1   7  282.40    2.57   0
  -5   1  -7  152.78    2.03   0
   5  -1   7  152.76    2.04   0
  -5   1  -7  154.70    2.16   0
  -6   1  -7    1.29    1.26   0
   6  -1   7    0.54    1.27   0
  -6   1  -7   -0.07    1.32   0
  -7   1  -7    4.99    1.38   0
   7  -1   7    3.60    1.36   0
  -7   1  -7    6.71    1.35   0
   8  -1   7    2.77    1.72   0
  -8   1  -7    1.09    1.39   0
  -8   1  -7    1.84    1.42   0
  -9   1  -7    1.19    1.53   0
  -9   1  -7    1.98    1.55   0
   9  -1   7    1.46    1.54   0
 -10   1  -7    0.80    1.75   0
  10  -1   7    1.12    2.15   0
 -10   1  -7    1.11    1.68   0
  10   0  -7    1.16    1.59   0
   9   0  -7    1.86    1.45   0
   8   0  -7    4.37    1.34   0
  -5   0   7   37.30    2.21   0
   5   0  -7   39.16    2.18   0
  -4   0   7   84.26    2.04   0
   4   0  -7   82.92    2.21   0
   3   0  -7   25.16    1.61   0
  -3   0   7   23.62    1.40   0
   2   0  -7  112.70    2.02   0
  -2   0   7  116.70    2.06   0
   1   0  -7   60.83    1.59   0
  -1   0   7   60.16    1.62   0
   0   0  -7   39.02    1.37   0
   0   0   7   39.46    1.14   0
  -1   0  -7   94.07    1.70   0
   1   0   7   90.47    1.70   0
  -2   0  -7   25.93    1.08   0
   2   0   7   29.80    1.35   0
  -3   0  -7    3.50    1.08   0
   3   0   7    3.86    1.20   0
  -4   0  -7   16.77    0.99   0
   4   0   7   16.58    1.28   0
  -5   0  -7   53.47    1.67   0
  -5   0  -7   55.34    1.56   0
   5   0   7   51.12    1.56   0
  -6   0  -7   14.41    1.41   0
   6   0   7   15.08    1.38   0
  -6   0  -7   16.49    1.40   0
  -7   0  -7    2.77    1.41   0
   7   0   7    0.59    1.38   0
  -7   0  -7    1.01    1.29   0
  -8   0  -7    1.77    1.43   0
  -8   0  -7    1.49    1.43   0
   8   0   7    1.25    1.45   0
  -9   0  -7    2.56    1.59   0
  -9   0  -7   -0.88    1.59   0
   9   0   7    1.91    1.55   0
  10   0   7   -0.93    1.77   0
  11  -1  -7   -0.72    1.64   0
  10  -1  -7   -1.10    1.50   0
   9  -1  -7    2.14    1.41   0
   8  -1  -7    1.37    0.95   0
  -6   1   7   23.14    3.34   0
   5  -1  -7   19.00    1.75   0
  -5   1   7   18.54    2.00   0
  -4   1   7    1.69    1.42   0
   4  -1  -7    1.39    1.37   0
   3  -1  -7    3.20    1.17   0
  -3   1   7    3.20    1.23   0
   2  -1  -7  158.86    2.26   0
  -2   1   7  154.45    2.25   0
   1  -1  -7    8.66    1.16   0
  -1   1   7    8.66    1.28   0
   0  -1  -7   17.85    1.22   0
   0   1   7   18.13    1.21   0
  -1  -1  -7    6.29    1.11   0
   1   1   7    6.65    1.10   0
  -2  -1  -7   11.76    1.24   0
   2   1   7   12.60    0.93   0
  -3  -1  -7  350.58    2.65   0
   3   1   7  339.32    2.41   0
  -4  -1  -7  182.64    2.10   0
  -4  -1  -7  179.77    2.43   0
   4   1   7  175.17    2.06   0
  -5  -1  -7    0.99    1.32   0
   5   1   7   -1.12    1.27   0
  -5  -1  -7    1.15    1.24   0
  -6  -1  -7    5.80    0.91   0
  -6  -1  -7    5.53    1.36   0
   6   1   7    6.96    1.29   0
  -7  -1  -7   -0.90    1.33   0
  -7  -1  -7    1.43    1.35   0
   7   1   7    1.32    1.36   0
  -8  -1  -7    1.05    1.48   0
  -8  -1  -7    1.57    1.97   0
   8   1   7   -0.10    1.50   0
  -9  -1  -7    1.19    1.63   0
   9   1   7   -0.03    1.61   0
  10  -2  -7    0.03    1.52   0
   9  -2  -7    1.27    1.48   0
   8  -2  -7    3.89    0.99   0
   7  -2  -7    5.18    1.29   0
  -6   2   7    0.33    1.96   0
   5  -2  -7   14.38    1.63   0
  -5   2   7   13.58    1.66   0
   4  -2  -7   48.89    1.81   0
  -4   2   7   46.28    1.64   0
   3  -2  -7   20.51    1.35   0
  -3   2   7   20.77    1.60   0
  -2   2   7    2.07    1.22   0
   2  -2  -7    1.06    1.18   0
  -1   2   7   18.29    1.31   0
   1  -2  -7   20.84    1.31   0
   0   2   7    4.57    1.14   0
   0  -2  -7    7.52    1.08   0
   1   2   7   40.48    1.30   0
  -1  -2  -7   41.31    1.39   0
   2   2   7    9.14    1.20   0
  -2  -2  -7    6.20    1.18   0
  -3  -2  -7   21.45    1.39   0
   3   2   7   23.30    1.38   0
   4   2   7  107.68    1.81   0
  -4  -2  -7  113.51    1.84   0
  -4  -2  -7  106.34    2.23   0
  -5  -2  -7    4.20    1.30   0
  -5  -2  -7    5.41    1.38   0
   5   2   7    7.20    1.34   0
  -6  -2  -7    2.94    1.28   0
  -6  -2  -7    2.58    1.35   0
   6   2   7    1.21    1.28   0
  -7  -2  -7    3.15    1.42   0
  -7  -2  -7    3.09    1.79   0
   7   2   7    0.95    1.44   0
  -8  -2  -7   -0.47    1.41   0
   8   2   7   -0.18    1.49   0
   9   2   7   -1.02    1.68   0
  -9  -2  -7    2.04    1.68   0
  10  -3  -7    1.51    1.52   0
   9  -3  -7    4.75    1.48   0
   8  -3  -7    0.45    1.39   0
   7  -3  -7    3.57    1.31   0
  -6   3   7    0.00    1.86   0
  -6   3   7    0.15    1.84   0
   5  -3  -7   33.43    1.81   0
  -5   3   7   30.39    1.84   0
  -4   3   7    1.22    1.21   0
   4  -3  -7    1.64    1.16   0
  -3   3   7    7.33    1.28   0
   3  -3  -7    6.84    1.25   0
  -2   3   7   34.35    1.47   0
   2  -3  -7   34.12    1.46   0
  -1   3   7   44.60    1.50   0
   1  -3  -7   42.32    1.44   0
   0   3   7   -0.88    1.07   0
   0  -3  -7    0.27    1.10   0
   1   3   7   73.78    1.57   0
  -1  -3  -7   73.95    1.58   0
   2   3   7  353.96    2.54   0
  -2  -3  -7  400.32    2.88   0
   3   3   7    1.50    1.21   0
  -3  -3  -7    2.01    1.19   0
  -3  -3  -7    2.05    1.63   0
   4   3   7    7.20    0.94   0
  -4  -3  -7    9.42    1.32   0
  -4  -3  -7    7.69    1.60   0
   5   3   7   -1.08    1.28   0
  -5  -3  -7    1.02    1.28   0
  -5  -3  -7    0.92    1.63   0
  -6  -3  -7    2.91    1.79   0
  -6  -3  -7   -0.22    1.02   0
   6   3   7    1.32    1.35   0
  -7  -3  -7    0.55    1.48   0
   7   3   7    0.98    1.46   0
  -8  -3  -7    0.37    1.61   0
   8   3   7   -0.29    1.55   0
  10  -4  -7   -0.06    1.71   0
   9  -4  -7    2.16    1.55   0
   8  -4  -7   -0.08    1.46   0
  -7   4   7    1.57    2.10   0
   7  -4  -7    0.72    0.98   0
  -7   4   7    0.77    1.91   0
   6  -4  -7    2.48    1.34   0
  -6   4   7    2.91    1.66   0
  -6   4   7    2.67    1.70   0
  -5   4   7    0.56    1.53   0
   5  -4  -7    1.65    1.56   0
  -4   4   7   -0.20    1.23   0
   4  -4  -7    1.37    1.21   0
   3  -4  -7    1.36    1.45   0
  -3   4   7    1.94    1.19   0
  -2   4   7   33.42    1.42   0
   2  -4  -7   34.10    1.43   0
  -1   4   7    1.62    1.18   0
   1  -4  -7   -0.04    1.14   0
   0   4   7   16.97    1.27   0
   0  -4  -7   15.82    0.93   0
   1   4   7    0.19    0.91   0
  -1  -4  -7   -0.73    1.24   0
   2   4   7    0.65    1.23   0
  -2  -4  -7    0.14    1.22   0
   3   4   7   14.13    1.30   0
  -3  -4  -7   14.76    2.03   0
  -3  -4  -7   15.99    1.30   0
   4   4   7    3.73    0.96   0
  -4  -4  -7    4.37    1.71   0
  -4  -4  -7    4.07    1.29   0
   5   4   7    0.02    1.41   0
  -5  -4  -7   -0.05    1.68   0
  -5  -4  -7   -0.72    1.36   0
   6   4   7   -0.02    1.43   0
  -6  -4  -7   -0.54    1.44   0
  -7  -4  -7    2.15    1.61   0
   7   4   7    0.62    1.68   0
  10  -5  -7    2.92    1.85   0
   9  -5  -7    0.42    1.55   0
   8  -5  -7   -0.28    1.41   0
  -7   5   7    0.25    1.72   0
   7  -5  -7    2.88    1.42   0
  -7   5   7    0.49    2.04   0
   6  -5  -7    1.26    1.32   0
  -6   5   7    0.89    1.69   0
  -6   5   7   -0.16    1.36   0
  -5   5   7    4.86    1.75   0
   5  -5  -7    4.59    1.37   0
  -4   5   7    2.37    1.36   0
   4  -5  -7    3.11    1.33   0
   4  -5  -7    3.47    1.36   0
  -3   5   7    1.91    1.50   0
   3  -5  -7    0.97    1.16   0
   2  -5  -7    1.93    1.19   0
  -2   5   7    1.00    0.85   0
   1  -5  -7   -0.24    1.21   0
  -1   5   7   -0.69    1.23   0
   0  -5  -7  117.73    2.02   0
   0   5   7  118.29    1.93   0
   1   5   7   57.18    1.61   0
  -1  -5  -7   51.49    1.25   0
   2   5   7    5.80    1.36   0
  -2  -5  -7    4.05    2.30   0
  -2  -5  -7    4.77    0.95   0
  -3  -5  -7   11.11    1.39   0
   3   5   7    7.32    1.28   0
  -3  -5  -7   10.64    2.58   0
  -4  -5  -7    0.52    1.32   0
   4   5   7    0.02    1.32   0
   5   5   7    1.51    1.47   0
  -5  -5  -7    1.32    1.46   0
   6   5   7    1.27    1.54   0
  -6  -5  -7    1.18    1.49   0
   7   5   7    2.00    1.73   0
  -7  -5  -7    2.01    1.73   0
   9  -6  -7   -0.49    1.26   0
  -8   6   7    0.41    2.29   0
   8  -6  -7    0.75    1.59   0
  -8   6   7    1.38    2.58   0
  -7   6   7   -0.89    1.86   0
  -7   6   7    0.73    1.81   0
   7  -6  -7   -0.40    1.52   0
  -6   6   7    1.52    1.78   0
   6  -6  -7    1.47    1.43   0
  -6   6   7    1.41    1.80   0
  -5   6   7   -0.91    1.30   0
   5  -6  -7    1.54    1.68   0
  -5   6   7    0.06    1.61   0
  -4   6   7    1.49    1.33   0
   4  -6  -7   -0.39    1.37   0
   4  -6  -7    0.19    1.30   0
  -3   6   7    0.45    1.24   0
   3  -6  -7    0.23    1.20   0
   3  -6  -7    0.20    1.58   0
   2  -6  -7    8.66    1.31   0
  -2   6   7    8.11    1.34   0
   2  -6  -7    8.58    1.77   0
  -1   6   7    0.57    1.30   0
   1  -6  -7    0.96    1.97   0
   1  -6  -7   -0.98    1.27   0
   0   6   7   -0.66    1.32   0
   0  -6  -7    0.67    1.31   0
   0  -6  -7    0.35    2.24   0
   1   6   7    1.99    1.28   0
  -1  -6  -7   -1.13    1.28   0
   2   6   7    3.13    1.30   0
  -2  -6  -7    2.13    1.29   0
   3   6   7   -0.06    1.36   0
  -3  -6  -7   -0.32    0.96   0
   4   6   7    1.16    1.42   0
  -4  -6  -7    1.12    1.00   0
   5   6   7    2.61    1.56   0
  -5  -6  -7   -0.88    1.56   0
  -6  -6  -7    0.83    1.57   0
   6   6   7    0.60    1.56   0
  -8   7   7    1.64    2.06   0
  -8   7   7    0.76    2.12   0
   8  -7  -7   -0.18    1.67   0
  -7   7   7    0.97    1.55   0
  -7   7   7    0.75    1.91   0
   7  -7  -7    2.02    1.56   0
  -6   7   7    0.52    1.46   0
   6  -7  -7    1.25    1.56   0
  -6   7   7    0.07    1.84   0
  -5   7   7    0.43    1.45   0
   5  -7  -7    0.70    1.61   0
  -5   7   7    0.22    1.46   0
  -4   7   7    2.29    1.68   0
   4  -7  -7    0.76    1.47   0
  -4   7   7    0.13    1.40   0
  -3   7   7    1.74    1.31   0
   3  -7  -7    2.48    1.71   0
   3  -7  -7    3.28    1.34   0
   2  -7  -7    7.00    1.34   0
  -2   7   7    6.05    1.36   0
   2  -7  -7    5.08    1.83   0
  -1   7   7   11.31    1.51   0
   1  -7  -7   11.44    1.43   0
   1  -7  -7    8.87    3.05   0
   0  -7  -7   -0.55    0.97   0
   0   7   7    2.27    1.38   0
  -1  -7  -7    0.01    1.31   0
   1   7   7    0.90    0.97   0
  -2  -7  -7    0.48    0.95   0
   2   7   7    2.29    1.41   0
  -3  -7  -7    0.60    1.47   0
   3   7   7    0.74    1.47   0
   4   7   7   -0.52    1.58   0
  -4  -7  -7   -0.54    1.09   0
   5   7   7    1.73    1.66   0
  -5  -7  -7    1.75    1.74   0
  -7   8   7    1.41    2.05   0
  -7   8   7    0.45    2.03   0
   7  -8  -7    1.70    2.10   0
  -6   8   7   -0.11    1.62   0
   6  -8  -7    0.44    1.65   0
  -6   8   7    0.17    1.64   0
  -5   8   7    1.34    1.53   0
   5  -8  -7    0.19    1.62   0
  -5   8   7    1.13    1.62   0
  -4   8   7    0.21    1.53   0
   4  -8  -7    1.62    1.94   0
  -4   8   7    2.19    1.59   0
  -3   8   7    1.75    1.37   0
   3  -8  -7    0.77    1.85   0
  -3   8   7    2.07    1.51   0
  -2   8   7    0.48    1.00   0
  -1   8   7    2.80    1.48   0
   1  -8  -7    2.59    1.45   0
   0   8   7    1.40    1.45   0
   0  -8  -7    0.20    1.49   0
  -1  -8  -7    2.74    1.07   0
   1   8   7    1.35    1.47   0
  -2  -8  -7   -0.95    1.51   0
   2   8   7   -0.84    1.54   0
   3   8   7    1.22    1.66   0
  -3  -8  -7   -0.74    1.61   0
  -6   9   7    0.61    1.78   0
   6  -9  -7    2.65    1.71   0
  -6   9   7    1.25    1.81   0
  -5   9   7    1.02    1.73   0
   5  -9  -7    0.94    2.15   0
  -5   9   7    0.68    1.73   0
  -4   9   7    0.90    1.63   0
  -4   9   7   -1.33    1.68   0
  -3   9   7    0.67    1.65   0
  -3   9   7    1.73    1.68   0
  -2   9   7    3.15    1.62   0
  -2   9   7    1.83    1.71   0
  -1   9   7    1.15    1.59   0
  -1   9   7    2.03    1.68   0
   0   9   7    2.08    1.56   0
   1   9   7    0.27    1.22   0
   1  12  -8    0.12    1.67   0
   1  12  -8   -2.13    1.76   0
   0  12  -8    2.29    1.64   0
   0  12  -8    1.57    1.51   0
   0  12  -8    1.01    2.06   0
  -1  12  -8    1.92    1.58   0
  -1  12  -8    1.90    1.52   0
  -1  12  -8   -0.90    1.73   0
  -2  12  -8    0.50    1.59   0
  -2  12  -8   -1.17    2.03   0
  -2  12  -8   -1.83    1.55   0
  -3  12  -8    1.23    1.61   0
  -3  12  -8    0.02    1.72   0
  -4  12  -8   -0.55    1.64   0
  -4  12  -8    0.51    1.78   0
  -5  12  -8   -0.65    1.70   0
  -5  12  -8   -0.64    1.81   0
   3  11  -8    0.56    1.17   0
   3  11  -8   -1.14    1.15   0
   2  11  -8    0.02    1.56   0
   2  11  -8   -1.06    1.61   0
   1  11  -8    5.92    1.59   0
   1  11  -8    0.67    1.00   0
   0  11  -8    0.83    1.45   0
   0  11  -8    0.83    1.42   0
  -1  11  -8    0.30    1.48   0
  -2  11  -8    0.41    1.00   0
  -2  11  -8    0.72    1.58   0
   2 -11   8    0.80    1.41   0
  -3  11  -8   -0.20    1.44   0
  -3  11  -8    1.04    1.57   0
   3 -11   8    0.68    1.43   0
  -4  11  -8    2.86    1.51   0
  -4  11  -8    0.01    1.64   0
   4 -11   8    1.22    1.06   0
  -5  11  -8    1.17    1.60   0
  -5  11  -8    0.56    1.59   0
   5 -11   8    1.28    1.09   0
  -6  11  -8    1.38    1.68   0
  -6  11  -8   -0.44    1.64   0
   6 -11   8   -0.15    1.68   0
   7 -11   8    2.07    1.75   0
   5  10  -8    0.82    1.73   0
   5  10  -8    2.72    1.70   0
   4  10  -8    2.03    1.65   0
   4  10  -8    0.03    1.60   0
   3  10  -8    1.42    1.47   0
   3  10  -8    2.39    1.51   0
   2  10  -8    2.13    1.44   0
   2  10  -8    2.56    1.48   0
   1  10  -8    1.94    1.35   0
   1  10  -8    2.02    1.38   0
   0  10  -8    0.17    1.30   0
   0 -10   8    0.18    1.28   0
  -1  10  -8   -0.22    1.30   0
   1 -10   8    0.77    1.28   0
  -2  10  -8    0.38    0.97   0
   2 -10   8    0.30    0.91   0
  -3  10  -8   -0.23    1.32   0
  -3  10  -8   -0.47    1.47   0
   3 -10   8    1.84    1.30   0
  -4  10  -8   -0.85    1.07   0
  -4  10  -8    0.53    1.45   0
   4 -10   8    0.50    1.42   0
  -5  10  -8    1.81    1.45   0
  -5  10  -8    0.20    1.52   0
   5 -10   8    1.77    1.44   0
  -6  10  -8    0.01    1.57   0
  -6  10  -8   -0.19    1.59   0
   6 -10   8   -0.24    1.56   0
  -7  10  -8    0.98    1.60   0
  -7  10  -8    0.60    1.66   0
   7 -10   8   -0.26    1.61   0
  -8  10  -8    1.06    1.70   0
  -8  10  -8    0.31    1.77   0
   8 -10   8   -0.19    1.72   0
   6   9  -8   -0.78    1.71   0
   6   9  -8   -0.39    1.70   0
   5   9  -8    0.67    1.62   0
   5   9  -8    1.28    1.64   0
   4   9  -8    2.00    1.46   0
   4   9  -8    0.71    1.49   0
   3   9  -8   -0.76    1.40   0
   3   9  -8    0.27    1.42   0
   2   9  -8    1.99    1.39   0
   1   9  -8    0.77    1.35   0
  -1  -9   8    0.52    0.99   0
   0   9  -8    7.03    1.37   0
   0  -9   8    6.18    1.37   0
  -1   9  -8   -0.44    0.93   0
   1  -9   8   -0.06    1.28   0
  -2   9  -8   -0.19    1.29   0
   2  -9   8    0.73    0.89   0
  -3   9  -8    0.86    1.28   0
   3  -9   8    1.20    1.29   0
  -4   9  -8    2.60    1.29   0
  -4   9  -8    3.23    1.27   0
   4  -9   8    3.23    1.28   0
  -5   9  -8    5.56    1.44   0
  -5   9  -8    5.05    1.48   0
   5  -9   8    5.42    1.44   0
  -6   9  -8    4.17    1.49   0
  -6   9  -8    3.66    1.44   0
   6  -9   8    1.75    1.43   0
  -7   9  -8   -0.61    1.48   0
  -7   9  -8   -0.61    1.54   0
   7  -9   8   -1.15    1.52   0
  -8   9  -8    0.64    1.60   0
  -8   9  -8    0.69    1.62   0
   8  -9   8    1.34    1.59   0
   7   8  -8    0.56    1.75   0
   7   8  -8    1.23    1.71   0
   6   8  -8    3.58    1.98   0
   6   8  -8    5.78    1.63   0
   5   8  -8    0.82    1.43   0
   5   8  -8    1.87    1.45   0
   4   8  -8    3.62    1.31   0
   4   8  -8    0.39    1.38   0
   3   8  -8    1.66    1.31   0
   2   8  -8    0.85    1.27   0
  -2  -8   8    1.31    1.29   0
   1   8  -8   -0.03    1.28   0
  -1  -8   8    2.15    1.22   0
   0   8  -8   13.99    1.30   0
   0  -8   8   14.63    1.35   0
  -1   8  -8    0.07    1.18   0
   1  -8   8    2.58    1.15   0
  -2   8  -8    4.49    1.24   0
   2  -8   8    3.43    1.25   0
   3  -8   8    1.15    1.21   0
  -3   8  -8    0.71    1.18   0
   4  -8   8   -1.40    1.25   0
  -4   8  -8    0.49    1.24   0
  -4   8  -8   -0.34    1.26   0
   5  -8   8   -0.41    1.33   0
  -5   8  -8    2.58    1.31   0
  -5   8  -8    1.18    0.91   0
   6  -8   8    1.61    1.45   0
  -6   8  -8   -0.31    1.41   0
  -6   8  -8   -0.97    1.31   0
   7  -8   8    1.55    1.37   0
  -7   8  -8   -0.02    1.44   0
  -7   8  -8    1.12    1.45   0
   8  -8   8    6.02    1.66   0
  -8   8  -8    5.38    1.55   0
  -8   8  -8    7.64    1.61   0
  -9   8  -8    3.34    1.75   0
  -9   8  -8    5.89    1.76   0
   9  -8   8    3.22    1.80   0
   8   7  -8    2.45    2.08   0
   8   7  -8    0.52    1.77   0
   8   7  -8    0.31    1.90   0
   7   7  -8    1.83    1.53   0
   7   7  -8    2.72    2.04   0
   6   7  -8    2.24    1.51   0
   6   7  -8    2.67    1.52   0
   5   7  -8    2.20    1.38   0
   5   7  -8    4.48    1.68   0
   4   7  -8    0.60    1.31   0
   4   7  -8    0.86    1.31   0
   3   7  -8    4.85    1.26   0
  -3  -7   8    2.67    1.28   0
   2   7  -8   38.20    1.55   0
  -2  -7   8   43.26    1.54   0
   1   7  -8   46.11    1.54   0
  -1  -7   8   41.91    1.21   0
   0   7  -8   -0.46    1.16   0
   0  -7   8    0.29    1.20   0
   1  -7   8   33.32    1.38   0
  -1   7  -8   32.30    1.39   0
   2  -7   8   -0.27    1.20   0
  -2   7  -8    1.54    1.17   0
   3  -7   8    7.86    1.23   0
  -3   7  -8    6.04    1.22   0
   4  -7   8    4.75    1.22   0
  -4   7  -8    3.91    1.30   0
   5  -7   8    8.49    1.36   0
  -5   7  -8    4.53    1.32   0
  -5   7  -8    8.17    1.34   0
   6  -7   8   -1.14    1.30   0
  -6   7  -8    0.84    1.29   0
  -6   7  -8    1.91    1.30   0
   7  -7   8   -0.95    1.38   0
  -7   7  -8   -0.02    0.92   0
  -7   7  -8   -1.30    1.40   0
  -8   7  -8    0.80    1.48   0
   8  -7   8    1.98    1.55   0
  -8   7  -8    3.72    1.53   0
  -9   7  -8    4.92    1.70   0
   9  -7   8    4.50    1.74   0
  -9   7  -8    4.80    1.15   0
   8   6  -8    2.19    1.68   0
   8   6  -8    1.70    2.01   0
   8   6  -8    3.15    1.68   0
   7   6  -8    2.49    1.87   0
   7   6  -8    1.15    1.83   0
   6   6  -8    1.43    1.77   0
   6   6  -8    1.88    1.75   0
   5   6  -8    0.05    1.31   0
   5   6  -8   -0.35    1.35   0
   4   6  -8   13.15    1.41   0
  -4  -6   8   12.45    1.36   0
   3   6  -8   -0.10    1.25   0
  -3  -6   8    2.12    1.23   0
   2   6  -8    0.79    1.19   0
  -2  -6   8    2.73    1.19   0
  -1  -6   8    3.59    0.84   0
   1   6  -8    3.74    1.18   0
   0  -6   8   27.82    1.03   0
   0   6  -8   33.28    1.07   0
   1  -6   8   30.44    1.05   0
  -1   6  -8   30.50    1.37   0
   2  -6   8   28.33    1.06   0
  -2   6  -8   27.22    1.06   0
   3  -6   8    3.05    1.17   0
  -3   6  -8    3.71    1.16   0
   4  -6   8    0.63    0.81   0
  -4   6  -8    1.03    1.21   0
   5  -6   8    0.91    1.26   0
  -5   6  -8    0.08    1.26   0
  -5   6  -8    0.39    1.22   0
   6  -6   8   -0.95    1.30   0
  -6   6  -8    0.05    1.33   0
  -6   6  -8   -0.35    1.30   0
   7  -6   8   26.75    1.61   0
  -7   6  -8   23.12    1.52   0
  -7   6  -8   27.90    1.64   0
  -8   6  -8   16.91    1.68   0
   8  -6   8   14.36    1.96   0
  -8   6  -8   14.11    1.53   0
   9  -6   8    3.06    2.04   0
  -9   6  -8   -0.12    1.62   0
  -9   6  -8    2.70    1.44   0
  10  -6   8   -0.54    1.74   0
 -10   6  -8   -1.21    1.79   0
 -10   6  -8    0.09    1.71   0
   9   5  -8    1.24    1.20   0
   9   5  -8    1.32    2.74   0
   9   5  -8    2.03    2.81   0
   8   5  -8    0.67    2.15   0
   8   5  -8    0.65    1.81   0
   7   5  -8    0.32    1.66   0
   7   5  -8    0.65    1.40   0
   6   5  -8    4.24    1.62   0
   6   5  -8    3.10    1.34   0
   5   5  -8    1.49    1.68   0
   4   5  -8   54.53    1.71   0
  -4  -5   8   54.60    1.73   0
   3   5  -8    7.00    1.27   0
  -3  -5   8    6.60    1.25   0
  -2  -5   8   11.13    1.35   0
   2   5  -8   12.65    1.01   0
  -1  -5   8  206.58    2.29   0
   1   5  -8  202.26    2.06   0
   0  -5   8    2.00    1.17   0
   0   5  -8    2.67    1.20   0
   1  -5   8   42.57    1.38   0
  -1   5  -8   42.54    1.37   0
   2  -5   8   13.74    1.20   0
  -2   5  -8   12.98    0.91   0
   3  -5   8    7.44    1.12   0
  -3   5  -8    9.14    1.17   0
   4  -5   8    7.87    1.19   0
  -4   5  -8    7.23    1.18   0
   5  -5   8    5.76    1.26   0
  -5   5  -8    5.83    1.28   0
  -5   5  -8    6.53    1.26   0
   6  -5   8    0.01    1.29   0
  -6   5  -8   -0.22    1.30   0
  -6   5  -8    1.50    1.19   0
  -7   5  -8    5.15    1.33   0
   7  -5   8    4.90    1.37   0
  -7   5  -8    5.44    1.40   0
  -8   5  -8   14.75    1.97   0
   8  -5   8   13.82    1.55   0
  -8   5  -8   13.39    1.46   0
   9  -5   8    0.59    1.64   0
  -9   5  -8    3.03    1.62   0
  -9   5  -8    3.90    1.55   0
  10  -5   8    1.77    2.17   0
 -10   5  -8    1.07    1.75   0
 -10   5  -8   -0.40    1.66   0
   9   4  -8    2.37    1.49   0
   8   4  -8    0.70    2.05   0
   8   4  -8    0.17    2.07   0
   7   4  -8    5.05    1.64   0
   7   4  -8    5.65    1.62   0
   6   4  -8   10.80    1.62   0
   6   4  -8   10.13    1.59   0
   5   4  -8    0.11    1.55   0
  -5  -4   8    0.99    1.32   0
   4   4  -8    2.76    1.27   0
  -4  -4   8    3.84    1.27   0
  -3  -4   8    2.15    1.19   0
   3   4  -8    2.30    1.23   0
  -2  -4   8   15.05    1.37   0
   2   4  -8   14.21    1.32   0
  -1  -4   8   35.37    1.38   0
   1   4  -8   33.45    1.39   0
   0  -4   8    0.91    1.02   0
   0   4  -8    0.40    0.72   0
   1  -4   8    4.35    1.04   0
  -1   4  -8    2.64    1.09   0
   2  -4   8   19.28    1.26   0
  -2   4  -8   23.29    1.30   0
   3  -4   8   44.09    1.38   0
  -3   4  -8   45.93    1.39   0
   4  -4   8    3.81    1.15   0
  -4   4  -8    6.35    1.14   0
   5  -4   8   10.83    1.29   0
  -5   4  -8   12.21    1.28   0
  -5   4  -8   12.55    1.26   0
  -6   4  -8  116.25    2.03   0
  -6   4  -8  121.89    1.94   0
   6  -4   8  114.19    2.00   0
  -7   4  -8   20.66    1.52   0
   7  -4   8   16.61    1.55   0
  -7   4  -8   19.31    1.49   0
  -8   4  -8    3.93    1.42   0
   8  -4   8    0.37    1.47   0
  -8   4  -8    2.23    1.39   0
   9  -4   8    0.42    1.62   0
  -9   4  -8    0.04    1.62   0
  -9   4  -8   -0.23    1.57   0
  10  -4   8   -0.19    1.77   0
 -10   4  -8    1.05    1.64   0
 -10   4  -8    0.74    1.77   0
  10   3  -8   -1.06    1.84   0
   9   3  -8    0.89    1.10   0
   7   3  -8    3.95    1.90   0
   7   3  -8    2.87    1.86   0
   6   3  -8    3.25    1.50   0
   6   3  -8    1.57    1.47   0
   5   3  -8   -0.13    1.17   0
  -5  -3   8    0.07    1.19   0
  -4  -3   8    6.28    1.43   0
   4   3  -8    6.39    1.47   0
  -3  -3   8    5.92    1.10   0
   3   3  -8    6.34    1.20   0
  -2  -3   8   12.90    1.30   0
   2   3  -8   13.26    1.30   0
  -1  -3   8   35.03    1.44   0
   1   3  -8   37.02    1.44   0
   0  -3   8   44.13    1.43   0
   0   3  -8   41.65    1.16   0
   1  -3   8    2.26    1.08   0
  -1   3  -8    2.46    1.17   0
   2  -3   8   83.79    1.66   0
  -2   3  -8   75.47    1.66   0
   3  -3   8   23.04    1.24   0
  -3   3  -8   20.41    0.95   0
  -4   3  -8    4.83    1.13   0
   4  -3   8    4.59    1.15   0
  -5   3  -8    0.26    1.23   0
   5  -3   8    0.98    1.21   0
  -5   3  -8    0.91    1.27   0
  -6   3  -8    0.67    1.32   0
   6  -3   8    2.00    1.37   0
  -6   3  -8    1.69    1.05   0
  -7   3  -8   21.25    1.50   0
  -7   3  -8   18.03    1.57   0
   7  -3   8   15.87    1.54   0
   8  -3   8    0.40    1.42   0
  -8   3  -8   -0.18    1.43   0
  -8   3  -8   -0.37    1.42   0
   9  -3   8    3.68    1.54   0
  -9   3  -8    2.93    1.70   0
  -9   3  -8    3.85    1.57   0
  10  -3   8    0.47    1.75   0
 -10   3  -8    1.10    1.24   0
 -10   3  -8    0.20    1.74   0
  10   2  -8    0.90    1.67   0
   9   2  -8   -0.09    1.10   0
   7   2  -8    0.33    2.47   0
   7   2  -8    0.73    2.44   0
   6   2  -8   45.39    2.35   0
   5   2  -8   11.67    1.56   0
  -5  -2   8   11.89    1.32   0
  -4  -2   8    4.81    1.41   0
   4   2  -8    3.46    1.45   0
  -3  -2   8    7.30    1.48   0
   3   2  -8    7.14    1.23   0
  -2  -2   8   18.34    1.35   0
   2   2  -8   17.15    1.33   0
  -1  -2   8   76.89    1.49   0
   1   2  -8   75.77    1.69   0
   0  -2   8  200.52    2.18   0
   0   2  -8  200.80    2.19   0
   1  -2   8   16.17    0.96   0
  -1   2  -8   16.51    0.89   0
  -2   2  -8   11.11    1.22   0
   2  -2   8   11.05    0.88   0
  -3   2  -8   28.06    1.26   0
   3  -2   8   30.19    0.99   0
  -4   2  -8   82.07    1.65   0
   4  -2   8   72.62    1.35   0
  -5   2  -8  205.32    2.38   0
   5  -2   8  210.33    2.32   0
  -5   2  -8  211.71    2.40   0
  -6   2  -8    7.17    1.38   0
   6  -2   8    7.94    0.98   0
  -6   2  -8    9.70    1.39   0
  -7   2  -8    3.33    1.31   0
   7  -2   8    3.54    1.39   0
  -7   2  -8    3.33    1.35   0
   8  -2   8    0.60    1.39   0
  -8   2  -8    0.25    1.46   0
  -8   2  -8   -0.89    1.41   0
   9  -2   8    1.99    1.49   0
  -9   2  -8    0.48    1.63   0
  -9   2  -8    1.14    1.54   0
 -10   2  -8    0.54    1.82   0
  10  -2   8    1.23    1.77   0
 -10   2  -8    0.41    1.75   0
  10   1  -8    1.30    1.64   0
   9   1  -8    3.94    1.50   0
   6   1  -8   76.10    2.97   0
  -6  -1   8   76.71    2.86   0
  -5  -1   8   49.07    2.23   0
   5   1  -8   50.22    2.02   0
   4   1  -8   24.20    1.60   0
  -4  -1   8   23.21    1.64   0
   3   1  -8   13.54    1.28   0
  -3  -1   8   13.74    1.27   0
   2   1  -8   30.63    1.39   0
  -2  -1   8   32.26    1.47   0
   1   1  -8   77.24    1.76   0
  -1  -1   8   77.72    1.75   0
   0   1  -8   -0.06    1.06   0
   0  -1   8    0.60    1.07   0
  -1   1  -8    2.78    1.11   0
   1  -1   8    1.71    1.07   0
  -2   1  -8    5.15    1.15   0
   2  -1   8    5.66    0.86   0
  -3   1  -8    3.17    0.77   0
   3  -1   8    4.10    1.05   0
  -4   1  -8    8.88    1.24   0
   4  -1   8    6.36    0.92   0
  -5   1  -8   43.77    1.55   0
   5  -1   8   43.02    1.57   0
  -5   1  -8   43.21    1.63   0
   6  -1   8    6.30    0.99   0
  -6   1  -8    7.60    1.29   0
  -6   1  -8    7.91    1.34   0
   7  -1   8    2.92    1.30   0
  -7   1  -8    5.85    1.39   0
  -7   1  -8    3.85    1.01   0
   8  -1   8    5.21    1.45   0
  -8   1  -8    3.47    1.56   0
  -8   1  -8    3.62    1.47   0
  -9   1  -8    1.11    2.01   0
   9  -1   8    1.02    1.63   0
  -9   1  -8    2.58    1.65   0
  10   0  -8   -0.01    1.06   0
   9   0  -8    3.02    1.44   0
  -6   0   8   21.00    2.36   0
   6   0  -8   21.57    2.27   0
  -5   0   8    0.08    1.51   0
   5   0  -8    0.33    1.68   0
  -4   0   8  126.16    2.48   0
   4   0  -8  128.16    2.45   0
   3   0  -8   10.89    1.48   0
  -3   0   8    9.08    1.50   0
  -2   0   8    5.87    1.27   0
   2   0  -8    5.83    1.25   0
   1   0  -8    9.35    1.21   0
  -1   0   8    9.03    1.32   0
   0   0  -8   43.09    1.16   0
   0   0   8   46.43    1.44   0
  -1   0  -8   50.71    1.36   0
   1   0   8   48.57    1.43   0
  -2   0  -8    6.33    1.13   0
   2   0   8    4.20    1.14   0
  -3   0  -8  213.40    2.20   0
   3   0   8  190.25    1.89   0
  -4   0  -8   38.78    1.43   0
   4   0   8   35.20    1.13   0
  -5   0  -8    3.33    1.26   0
   5   0   8    1.43    1.26   0
  -5   0  -8    2.29    1.31   0
  -6   0  -8   -0.30    1.37   0
   6   0   8   -0.03    1.28   0
  -6   0  -8    1.59    1.27   0
  -7   0  -8    3.93    1.46   0
   7   0   8    3.07    1.41   0
  -7   0  -8    4.77    1.40   0
  -8   0  -8    0.44    1.50   0
  -8   0  -8    1.16    1.54   0
   8   0   8    1.91    1.47   0
  -9   0  -8    1.73    2.07   0
  -9   0  -8    0.87    1.67   0
   9   0   8    0.36    1.68   0
  10  -1  -8    1.02    1.54   0
   9  -1  -8    3.93    1.47   0
   8  -1  -8    6.48    1.36   0
  -6   1   8   15.22    2.33   0
   6  -1  -8   15.36    2.25   0
   5  -1  -8   18.87    1.67   0
  -5   1   8   19.35    1.72   0
  -4   1   8   19.70    1.69   0
   4  -1  -8   21.24    1.37   0
   3  -1  -8    0.46    1.11   0
  -3   1   8    0.86    1.48   0
   2  -1  -8    1.62    1.23   0
  -2   1   8    3.22    1.26   0
   1  -1  -8    0.24    1.14   0
  -1   1   8    0.52    1.16   0
   0  -1  -8   53.91    1.44   0
   0   1   8   57.01    1.48   0
  -1  -1  -8    0.29    1.08   0
   1   1   8    1.56    1.05   0
  -2  -1  -8   10.68    1.14   0
   2   1   8    8.87    1.22   0
  -3  -1  -8    2.61    1.20   0
   3   1   8    0.43    1.24   0
  -4  -1  -8    2.36    1.22   0
  -4  -1  -8    0.56    1.38   0
   4   1   8    1.78    0.89   0
   5   1   8    2.78    0.93   0
  -5  -1  -8    4.22    1.36   0
  -5  -1  -8    4.41    1.29   0
  -6  -1  -8    0.80    1.32   0
  -6  -1  -8    0.33    1.67   0
   6   1   8   -0.41    1.32   0
  -7  -1  -8    5.64    1.49   0
  -7  -1  -8    3.48    1.61   0
   7   1   8    3.28    1.48   0
  -8  -1  -8    2.94    1.64   0
  -8  -1  -8    2.93    2.02   0
   8   1   8    2.17    1.60   0
  -9  -1  -8    1.79    1.66   0
  -9  -1  -8    0.50    1.77   0
   9   1   8    0.87    1.69   0
  10  -2  -8    2.87    1.63   0
   9  -2  -8    6.77    1.53   0
   8  -2  -8    2.88    0.95   0
  -6   2   8   -0.18    1.81   0
   6  -2  -8    0.18    1.83   0
  -5   2   8   22.83    1.74   0
   5  -2  -8   24.04    1.71   0
   4  -2  -8   19.19    1.42   0
  -4   2   8   20.81    1.45   0
   3  -2  -8    4.43    1.19   0
  -3   2   8    3.10    1.24   0
  -2   2   8    0.15    1.23   0
   2  -2  -8    0.66    1.16   0
  -1   2   8   -0.43    1.18   0
   1  -2  -8    1.82    1.12   0
   0   2   8    1.41    1.18   0
   0  -2  -8    3.65    1.09   0
   1   2   8   13.87    1.18   0
  -1  -2  -8   16.76    1.20   0
   2   2   8   81.08    1.68   0
  -2  -2  -8   83.21    1.70   0
   3   2   8   27.63    1.35   0
  -3  -2  -8   26.54    1.04   0
  -4  -2  -8    2.36    0.81   0
  -4  -2  -8    2.18    1.69   0
   4   2   8    3.69    1.29   0
  -5  -2  -8    1.40    1.25   0
  -5  -2  -8    3.29    1.40   0
   5   2   8    1.57    1.27   0
  -6  -2  -8    0.72    1.39   0
  -6  -2  -8    0.35    1.45   0
   6   2   8   -0.76    1.42   0
  -7  -2  -8   -0.12    1.50   0
  -7  -2  -8    1.14    1.53   0
   7   2   8    1.73    1.45   0
  -8  -2  -8   -0.23    1.66   0
  -8  -2  -8    1.72    1.62   0
   8   2   8    2.11    1.69   0
  10  -3  -8   -0.69    1.64   0
   9  -3  -8    0.20    1.51   0
   8  -3  -8    0.45    1.43   0
  -7   3   8   -0.36    2.59   0
  -7   3   8    0.35    2.34   0
   7  -3  -8    0.60    1.41   0
   6  -3  -8   -0.05    1.62   0
  -6   3   8    0.01    1.62   0
   5  -3  -8   79.89    2.01   0
  -5   3   8   76.66    2.27   0
   4  -3  -8    2.50    1.28   0
  -4   3   8    2.55    1.31   0
  -3   3   8    2.66    1.52   0
   3  -3  -8    3.89    1.22   0
  -2   3   8    1.69    1.20   0
   2  -3  -8    2.17    1.19   0
  -1   3   8    6.93    1.26   0
   1  -3  -8    7.07    1.20   0
   0   3   8   15.07    1.22   0
   0  -3  -8   13.57    1.19   0
   1   3   8    1.88    1.16   0
  -1  -3  -8    1.81    1.20   0
   2   3   8    5.92    1.28   0
  -2  -3  -8    3.74    0.89   0
   3   3   8    6.08    1.15   0
  -3  -3  -8    4.76    0.81   0
  -3  -3  -8    3.37    1.35   0
   4   3   8    6.26    1.33   0
  -4  -3  -8    6.49    1.26   0
  -4  -3  -8    6.01    1.64   0
  -5  -3  -8    4.05    1.34   0
  -5  -3  -8    4.18    1.76   0
   5   3   8    2.88    1.46   0
  -6  -3  -8   15.18    1.49   0
  -6  -3  -8   12.54    1.67   0
   6   3   8   13.65    1.53   0
  -7  -3  -8   -0.34    1.87   0
  -7  -3  -8    2.52    1.48   0
   7   3   8    0.46    1.55   0
   8   3   8    0.15    1.73   0
  -8  -3  -8   -0.71    1.67   0
  10  -4  -8   -0.14    1.24   0
   9  -4  -8    2.86    1.62   0
   8  -4  -8   -0.77    1.53   0
   7  -4  -8    1.84    0.95   0
  -7   4   8    0.99    2.04   0
  -7   4   8    0.64    2.05   0
   6  -4  -8   19.01    1.16   0
  -6   4   8   20.81    1.90   0
  -5   4   8    1.27    1.32   0
   5  -4  -8    0.46    1.52   0
  -4   4   8    8.66    1.47   0
   4  -4  -8    8.13    1.70   0
   3  -4  -8    2.37    1.47   0
  -3   4   8    2.55    1.26   0
  -2   4   8    2.65    1.23   0
   2  -4  -8    2.79    1.20   0
  -1   4   8    2.83    1.25   0
   1  -4  -8    3.31    1.25   0
   0   4   8    8.56    1.26   0
   0  -4  -8    8.13    0.92   0
   1   4   8    7.09    1.24   0
  -1  -4  -8    7.53    1.26   0
   2   4   8    3.73    1.22   0
  -2  -4  -8    2.33    1.20   0
   3   4   8   -0.34    1.24   0
  -3  -4  -8    1.12    1.19   0
  -3  -4  -8    0.23    1.67   0
   4   4   8    1.79    1.33   0
  -4  -4  -8    1.39    0.89   0
  -4  -4  -8    0.67    1.72   0
   5   4   8    0.29    1.41   0
  -5  -4  -8    0.40    1.87   0
  -5  -4  -8   -0.27    1.42   0
  -6  -4  -8    1.93    1.03   0
   6   4   8   -0.48    1.51   0
  -7  -4  -8    1.70    1.63   0
   7   4   8    0.36    1.17   0
   9  -5  -8    0.69    1.68   0
  -8   5   8    0.44    3.25   0
  -8   5   8    0.14    3.22   0
   8  -5  -8   -0.80    1.62   0
   7  -5  -8    9.60    1.51   0
  -7   5   8    6.62    1.88   0
  -7   5   8    6.54    2.22   0
  -6   5   8    4.27    1.77   0
   6  -5  -8    3.81    1.44   0
  -6   5   8    3.92    1.48   0
  -5   5   8    1.69    1.38   0
   5  -5  -8    2.45    1.41   0
   5  -5  -8    2.74    1.35   0
   4  -5  -8    3.65    1.64   0
  -4   5   8    2.31    1.34   0
  -3   5   8   -0.54    1.29   0
   3  -5  -8    0.75    1.22   0
   2  -5  -8    3.20    1.24   0
  -2   5   8    1.78    1.28   0
   1  -5  -8    0.67    1.28   0
  -1   5   8    0.61    1.30   0
   0   5   8   12.05    1.33   0
   0  -5  -8   15.39    1.38   0
   1   5   8   15.04    1.35   0
  -1  -5  -8   15.90    1.00   0
   2   5   8   -0.41    0.89   0
  -2  -5  -8   -0.39    1.94   0
  -2  -5  -8    0.67    0.89   0
   3   5   8    0.41    0.94   0
  -3  -5  -8    0.80    2.41   0
  -3  -5  -8    0.03    1.28   0
  -4  -5  -8    5.63    1.46   0
   4   5   8    3.55    1.51   0
   5   5   8    2.36    1.50   0
  -5  -5  -8    1.04    1.49   0
   6   5   8    2.35    1.63   0
  -6  -5  -8    1.05    1.61   0
   9  -6  -8    2.09    1.83   0
  -8   6   8    1.04    2.37   0
   8  -6  -8    1.33    1.69   0
  -8   6   8    1.09    2.40   0
   7  -6  -8   -0.05    1.60   0
  -7   6   8    2.25    1.82   0
  -7   6   8    0.96    1.87   0
  -6   6   8    0.74    1.52   0
   6  -6  -8    2.85    1.46   0
  -6   6   8    1.56    1.81   0
  -5   6   8    1.65    1.50   0
   5  -6  -8    0.89    1.50   0
  -4   6   8    2.62    1.42   0
   4  -6  -8    1.31    1.35   0
   4  -6  -8    1.37    1.43   0
  -3   6   8    1.07    1.33   0
   3  -6  -8   -0.34    1.26   0
   3  -6  -8    0.94    1.48   0
   2  -6  -8    0.57    1.38   0
  -2   6   8    1.81    1.26   0
   2  -6  -8    2.00    1.30   0
  -1   6   8    5.12    1.36   0
   1  -6  -8    7.29    1.37   0
   1  -6  -8    6.09    1.75   0
   0   6   8    0.20    0.94   0
   0  -6  -8    0.95    1.29   0
   0  -6  -8    1.68    2.09   0
   1   6   8    1.61    0.99   0
  -1  -6  -8    4.55    1.28   0
   2   6   8    0.76    1.42   0
  -2  -6  -8    0.64    1.41   0
   3   6   8   -0.48    1.45   0
  -3  -6  -8    0.37    1.42   0
   4   6   8    0.48    1.46   0
  -4  -6  -8    0.72    1.51   0
   5   6   8    1.68    1.64   0
  -5  -6  -8    2.30    1.64   0
  -8   7   8    1.18    2.59   0
   8  -7  -8    5.17    1.79   0
  -8   7   8    2.72    2.12   0
  -7   7   8    0.28    2.03   0
   7  -7  -8    1.26    1.72   0
  -7   7   8    0.62    1.66   0
  -6   7   8    1.33    2.03   0
   6  -7  -8    1.02    1.68   0
  -6   7   8   -0.66    1.69   0
  -5   7   8    1.45    1.52   0
   5  -7  -8    0.40    1.89   0
  -5   7   8    1.36    1.54   0
  -4   7   8   -0.26    1.45   0
   4  -7  -8    0.46    1.86   0
  -3   7   8    0.82    1.42   0
   3  -7  -8    2.33    1.87   0
   3  -7  -8    0.30    1.44   0
  -2   7   8   -0.92    1.40   0
   2  -7  -8   -0.54    2.06   0
   2  -7  -8    1.98    1.38   0
  -1   7   8    5.38    1.46   0
   1  -7  -8    1.86    1.45   0
   1  -7  -8    3.35    2.46   0
   0  -7  -8    1.21    1.38   0
   0   7   8    0.83    1.02   0
   1   7   8   -0.10    0.95   0
  -1  -7  -8   -0.08    0.94   0
   2   7   8    0.74    1.41   0
  -2  -7  -8    1.51    1.03   0
  -3  -7  -8    2.39    1.55   0
   3   7   8    2.79    1.52   0
   4   7   8    1.36    1.61   0
  -4  -7  -8   -0.56    1.65   0
  -6   8   8    1.01    2.05   0
   6  -8  -8    1.00    1.78   0
  -6   8   8    1.69    1.70   0
  -5   8   8    0.56    1.62   0
   5  -8  -8    0.18    1.64   0
  -5   8   8    2.23    1.64   0
  -4   8   8    0.89    1.56   0
   4  -8  -8    0.93    1.97   0
  -4   8   8    2.88    1.60   0
  -3   8   8    0.22    1.58   0
   3  -8  -8   -0.69    2.33   0
  -2   8   8    1.36    1.51   0
   2  -8  -8   -0.39    1.07   0
  -1   8   8   -0.59    1.51   0
   1  -8  -8    0.90    1.03   0
   0  -8  -8   -0.08    1.55   0
   0   8   8    0.87    1.55   0
   1   8   8    0.21    1.58   0
  -1  -8  -8    2.56    1.06   0
   2   8   8   -0.56    1.59   0
  -2  -8  -8   -0.66    1.12   0
  -4   9   8    1.33    1.68   0
  -4   9   8    0.77    1.65   0
  -3   9   8   -1.11    1.67   0
  -3   9   8   -1.26    1.73   0
  -2   9   8    1.89    1.73   0
  -2   9   8    1.41    1.75   0
  -1   9   8    0.88    1.66   0
   0  12  -9    0.43    1.67   0
   0  12  -9    1.84    1.58   0
  -1  12  -9    1.27    1.14   0
  -1  12  -9    0.92    1.76   0
  -1  12  -9    0.43    1.55   0
  -2  12  -9    1.10    1.61   0
  -2  12  -9   -0.78    2.21   0
  -3  12  -9   -0.04    1.69   0
  -3  12  -9    0.43    1.77   0
   3 -12   9   -1.18    1.67   0
  -4  12  -9    1.55    1.79   0
  -4  12  -9   -1.07    1.88   0
   4 -12   9   -0.42    1.79   0
   3  11  -9    0.49    1.74   0
   3  11  -9   -1.14    1.69   0
   2  11  -9    0.91    1.66   0
   2  11  -9    0.23    1.54   0
   1  11  -9    0.26    1.58   0
   1  11  -9    1.34    1.09   0
   0  11  -9    0.40    1.52   0
  -1  11  -9    2.71    1.47   0
   1 -11   9    3.31    1.40   0
  -2  11  -9    0.28    1.06   0
   2 -11   9   -0.58    1.48   0
  -3  11  -9    1.38    1.60   0
  -3  11  -9    2.72    1.56   0
   3 -11   9    2.17    1.54   0
  -4  11  -9    0.61    1.13   0
  -4  11  -9    1.63    1.65   0
   4 -11   9    1.71    1.11   0
  -5  11  -9   -1.03    1.59   0
  -5  11  -9    0.46    1.54   0
   5 -11   9    2.04    1.16   0
  -6  11  -9    1.07    1.19   0
  -6  11  -9    2.18    1.73   0
   6 -11   9   -0.16    1.69   0
   4  10  -9   -1.14    1.66   0
   4  10  -9    1.79    1.64   0
   3  10  -9    0.66    1.56   0
   3  10  -9   -0.56    1.54   0
   2  10  -9    0.57    1.50   0
   2  10  -9    2.07    1.46   0
   1  10  -9    5.79    1.49   0
  -1 -10   9    3.44    1.08   0
   0  10  -9    1.37    1.48   0
   0 -10   9    0.90    1.42   0
  -1  10  -9    1.54    1.42   0
   1 -10   9    0.91    1.35   0
  -2  10  -9   -0.35    1.48   0
   2 -10   9   -0.05    1.47   0
  -3  10  -9    3.37    1.43   0
   3 -10   9    0.99    1.48   0
  -4  10  -9    0.80    0.97   0
  -4  10  -9    0.92    1.41   0
   4 -10   9    1.55    1.44   0
  -5  10  -9    0.13    1.46   0
  -5  10  -9    0.31    1.11   0
   5 -10   9   -0.77    1.51   0
  -6  10  -9    0.63    1.60   0
  -6  10  -9    0.05    1.61   0
   6 -10   9    0.10    1.06   0
  -7  10  -9    1.65    1.67   0
  -7  10  -9    0.44    1.68   0
   7 -10   9   -1.54    1.66   0
   6   9  -9    1.09    2.15   0
   6   9  -9    0.98    1.74   0
   5   9  -9    0.23    1.65   0
   5   9  -9   -0.43    1.58   0
   4   9  -9    1.87    1.53   0
   4   9  -9    0.72    1.50   0
   3   9  -9    1.56    1.40   0
   3   9  -9    0.81    1.01   0
   2   9  -9    3.88    1.39   0
  -2  -9   9    2.87    1.41   0
   1   9  -9    0.12    1.30   0
  -1  -9   9    2.93    1.39   0
   0   9  -9   -0.18    1.30   0
   0  -9   9    1.28    1.28   0
  -1   9  -9    2.54    1.29   0
   1  -9   9    1.86    1.29   0
  -2   9  -9    0.42    1.32   0
   2  -9   9    1.71    0.93   0
  -3   9  -9    3.51    1.31   0
   3  -9   9    1.88    1.32   0
  -4   9  -9    0.77    1.36   0
  -4   9  -9    0.79    0.99   0
   4  -9   9    1.04    1.34   0
  -5   9  -9    0.99    1.43   0
  -5   9  -9    0.43    1.46   0
   5  -9   9    0.95    1.45   0
   6  -9   9   -0.62    1.52   0
  -6   9  -9   -0.06    1.47   0
  -6   9  -9   -0.04    1.52   0
  -7   9  -9   -0.35    1.56   0
  -7   9  -9    1.88    1.57   0
   7  -9   9    0.00    1.59   0
  -8   9  -9    3.15    1.63   0
  -8   9  -9    1.79    1.70   0
   8  -9   9    1.72    1.70   0
   7   8  -9    0.99    1.70   0
   7   8  -9    1.07    2.10   0
   6   8  -9    4.41    1.93   0
   6   8  -9    0.94    1.65   0
   5   8  -9    2.59    1.48   0
   5   8  -9    1.84    1.52   0
   4   8  -9   -0.11    1.42   0
   4   8  -9    0.22    1.39   0
   3   8  -9    0.72    1.34   0
  -3  -8   9    1.17    0.91   0
   2   8  -9    2.49    1.31   0
  -2  -8   9    3.58    1.37   0
   1   8  -9   14.21    1.37   0
  -1  -8   9   13.46    1.37   0
   0   8  -9    3.29    1.26   0
   0  -8   9    0.51    1.25   0
  -1   8  -9   -0.48    1.25   0
   1  -8   9    2.20    1.25   0
   2  -8   9   -0.67    1.21   0
  -2   8  -9    0.93    1.20   0
   3  -8   9    1.25    1.27   0
  -3   8  -9    1.98    1.27   0
   4  -8   9   -1.31    1.34   0
  -4   8  -9   -0.32    1.32   0
   5  -8   9    2.09    1.39   0
  -5   8  -9    0.58    1.41   0
  -5   8  -9   -0.85    1.41   0
   6  -8   9    2.63    1.43   0
  -6   8  -9    1.81    1.45   0
  -6   8  -9    2.10    0.96   0
   7  -8   9    1.21    1.50   0
  -7   8  -9   -0.30    1.53   0
  -7   8  -9    1.11    1.50   0
   8  -8   9    1.47    1.65   0
  -8   8  -9    0.99    1.14   0
  -8   8  -9    2.18    1.61   0
   9  -8   9   -0.33    1.78   0
  -9   8  -9   -1.64    1.67   0
   7   7  -9    0.47    1.58   0
   7   7  -9    0.73    1.54   0
   6   7  -9    1.37    1.54   0
   6   7  -9    0.65    1.50   0
   5   7  -9    2.59    1.44   0
   5   7  -9    3.83    1.49   0
   4   7  -9    0.64    1.38   0
   3   7  -9    3.97    1.36   0
  -3  -7   9    3.13    1.39   0
   2   7  -9    1.63    1.27   0
  -2  -7   9    1.34    1.30   0
   1   7  -9   17.03    1.40   0
  -1  -7   9   15.50    1.35   0
   0  -7   9    1.45    1.18   0
   0   7  -9    1.16    1.19   0
   1  -7   9   78.51    1.69   0
  -1   7  -9   69.85    1.33   0
   2  -7   9   11.26    1.32   0
  -2   7  -9   13.75    1.29   0
   3  -7   9    0.13    1.15   0
  -3   7  -9    1.92    1.21   0
   4  -7   9    2.32    1.30   0
  -4   7  -9    3.07    1.21   0
   5  -7   9   -0.18    0.95   0
  -5   7  -9    0.42    1.33   0
  -5   7  -9    1.77    1.35   0
   6  -7   9    1.80    1.31   0
  -6   7  -9    0.84    1.32   0
  -6   7  -9    2.04    1.34   0
   7  -7   9    7.27    1.53   0
  -7   7  -9    7.32    1.50   0
  -7   7  -9    7.74    1.52   0
   8  -7   9    7.55    1.59   0
  -8   7  -9    6.87    1.16   0
  -8   7  -9    9.25    1.59   0
   9  -7   9    1.81    1.70   0
  -9   7  -9    2.87    1.72   0
  -9   7  -9    0.83    1.19   0
   8   6  -9    0.95    2.06   0
   8   6  -9    0.68    2.08   0
   7   6  -9    2.51    1.88   0
   7   6  -9    0.00    1.75   0
   6   6  -9    7.06    1.55   0
   6   6  -9    7.42    1.51   0
   5   6  -9    1.07    1.31   0
   4   6  -9    0.69    1.31   0
  -4  -6   9    0.04    1.28   0
   3   6  -9   29.82    1.46   0
  -3  -6   9   31.72    1.48   0
   2   6  -9   -0.71    1.25   0
  -2  -6   9    0.34    1.23   0
  -1  -6   9   17.77    1.29   0
   1   6  -9   16.34    1.34   0
   0  -6   9    4.15    1.21   0
   0   6  -9    2.73    1.19   0
   1  -6   9   12.12    0.95   0
  -1   6  -9   14.78    1.28   0
   2  -6   9    0.93    0.86   0
  -2   6  -9   -0.18    0.84   0
   3  -6   9    1.16    0.79   0
  -3   6  -9   -0.15    0.83   0
   4  -6   9   -0.21    1.20   0
  -4   6  -9   -0.43    1.22   0
   5  -6   9    0.67    1.26   0
  -5   6  -9    0.22    1.26   0
  -5   6  -9    0.62    1.20   0
   6  -6   9   -1.49    1.32   0
  -6   6  -9    1.03    1.34   0
  -6   6  -9    1.20    0.92   0
   7  -6   9    4.05    1.43   0
  -7   6  -9    0.97    0.97   0
  -7   6  -9    1.55    1.47   0
  -8   6  -9    0.47    1.55   0
   8  -6   9    1.10    1.53   0
  -8   6  -9    0.22    1.47   0
   9  -6   9    0.44    1.63   0
  -9   6  -9    0.54    1.63   0
  -9   6  -9   -1.19    1.59   0
   9   5  -9    2.24    1.67   0
   9   5  -9    1.19    3.02   0
   9   5  -9   -0.12    3.04   0
   8   5  -9   -0.32    1.96   0
   8   5  -9    0.04    1.99   0
   7   5  -9   -0.01    1.91   0
   7   5  -9    0.56    1.81   0
   6   5  -9    0.29    1.61   0
   6   5  -9    0.18    1.35   0
   5   5  -9   20.61    1.50   0
  -5  -5   9   18.51    1.51   0
   4   5  -9   36.75    1.63   0
  -4  -5   9   31.27    1.62   0
   3   5  -9    3.81    1.23   0
  -3  -5   9    2.93    1.25   0
  -2  -5   9   14.06    1.32   0
   2   5  -9   14.32    1.28   0
  -1  -5   9  149.40    2.11   0
   1   5  -9  149.20    2.04   0
   0  -5   9    4.08    1.11   0
   0   5  -9    3.53    1.15   0
   1  -5   9    9.31    1.18   0
  -1   5  -9   10.52    1.20   0
   2  -5   9   17.57    0.99   0
  -2   5  -9   17.32    0.99   0
   3  -5   9   16.91    0.96   0
  -3   5  -9   18.72    0.99   0
   4  -5   9    2.36    1.16   0
  -4   5  -9    1.91    1.18   0
   5  -5   9   -0.46    1.26   0
  -5   5  -9    0.37    1.28   0
   6  -5   9   11.74    1.38   0
  -6   5  -9   11.17    1.39   0
  -6   5  -9   12.20    1.37   0
  -7   5  -9   30.22    1.58   0
   7  -5   9   27.99    1.60   0
  -7   5  -9   21.87    1.59   0
  -8   5  -9    1.19    1.86   0
   8  -5   9    3.08    1.52   0
  -8   5  -9    1.59    1.43   0
   9  -5   9   -0.59    1.64   0
  -9   5  -9    1.02    1.62   0
  -9   5  -9   -1.04    1.15   0
   9   4  -9   -1.13    1.73   0
   8   4  -9    0.86    2.14   0
   8   4  -9    1.38    2.22   0
   7   4  -9    0.39    1.62   0
   7   4  -9    0.25    1.67   0
   6   4  -9   -0.08    1.63   0
   5   4  -9   48.01    1.76   0
  -5  -4   9   47.45    1.94   0
   4   4  -9   21.12    1.48   0
  -4  -4   9   23.28    1.46   0
  -3  -4   9    9.87    1.30   0
   3   4  -9   10.31    1.29   0
  -2  -4   9    1.66    1.26   0
   2   4  -9    2.27    1.24   0
  -1  -4   9   41.70    1.48   0
   1   4  -9   41.36    1.52   0
   0  -4   9   54.15    1.54   0
   0   4  -9   53.56    1.54   0
   1  -4   9    7.70    1.16   0
  -1   4  -9    8.97    1.13   0
   2  -4   9   20.49    1.28   0
  -2   4  -9   17.57    0.95   0
   3  -4   9    8.09    1.19   0
  -3   4  -9    7.14    1.20   0
   4  -4   9    5.93    1.23   0
  -4   4  -9    8.27    0.90   0
  -5   4  -9    9.59    1.36   0
   5  -4   9    9.21    1.32   0
  -6   4  -9    5.42    1.36   0
   6  -4   9    3.22    1.36   0
  -6   4  -9    5.82    1.32   0
  -7   4  -9    2.58    1.34   0
   7  -4   9    2.69    1.40   0
  -7   4  -9    2.36    0.97   0
   8  -4   9    4.36    1.49   0
  -8   4  -9   -0.19    1.54   0
  -8   4  -9    2.52    1.07   0
   9  -4   9   -0.17    1.66   0
  -9   4  -9   -0.72    1.64   0
  -9   4  -9   -1.31    1.60   0
   9   3  -9    0.54    1.61   0
   7   3  -9   16.14    2.22   0
   7   3  -9   16.54    2.27   0
  -6  -3   9    4.90    1.63   0
   6   3  -9    5.98    1.67   0
   5   3  -9    1.71    1.47   0
  -5  -3   9    0.85    1.24   0
  -4  -3   9   19.80    1.68   0
   4   3  -9   18.28    1.62   0
  -3  -3   9   28.59    1.46   0
   3   3  -9   28.28    1.43   0
  -2  -3   9   73.49    1.76   0
   2   3  -9   78.75    1.80   0
  -1  -3   9   18.52    1.35   0
   1   3  -9   18.35    1.37   0
   0  -3   9  201.99    2.24   0
   0   3  -9  196.68    2.18   0
   1  -3   9   11.31    0.84   0
  -1   3  -9   11.76    1.17   0
   2  -3   9   12.54    1.17   0
  -2   3  -9   11.67    0.85   0
   3  -3   9    2.46    1.15   0
  -3   3  -9    1.15    1.15   0
  -4   3  -9    0.62    1.18   0
   4  -3   9    1.25    1.13   0
  -5   3  -9   15.90    1.41   0
   5  -3   9   13.51    1.40   0
  -6   3  -9   14.42    1.44   0
   6  -3   9   15.76    1.04   0
  -6   3  -9   15.76    1.45   0
  -7   3  -9    1.33    1.40   0
   7  -3   9    0.81    1.31   0
  -7   3  -9    2.86    1.46   0
   8  -3   9    1.63    1.49   0
  -8   3  -9    0.50    1.49   0
  -8   3  -9    0.51    1.00   0
   9  -3   9   -0.23    1.67   0
  -9   3  -9    1.58    1.58   0
  -9   3  -9    1.53    2.00   0
  10   2  -9   -1.50    1.24   0
   9   2  -9    2.40    1.58   0
   7   2  -9    2.43    2.34   0
   7   2  -9    2.24    2.13   0
   6   2  -9    0.21    1.62   0
  -6  -2   9    0.03    1.65   0
   5   2  -9   10.50    1.53   0
  -5  -2   9   11.26    1.58   0
  -4  -2   9   16.08    1.36   0
   4   2  -9   17.18    1.38   0
  -3  -2   9   16.25    1.58   0
   3   2  -9   17.97    1.37   0
  -2  -2   9  157.28    2.21   0
   2   2  -9  146.43    2.19   0
  -1  -2   9    1.93    1.20   0
   1   2  -9    0.49    1.22   0
   0  -2   9   32.08    1.30   0
   0   2  -9   33.21    1.41   0
  -1   2  -9   21.83    1.22   0
   1  -2   9   20.84    1.18   0
  -2   2  -9   12.70    1.17   0
   2  -2   9   11.43    1.18   0
  -3   2  -9    3.77    1.16   0
   3  -2   9    3.33    1.16   0
  -4   2  -9   34.82    1.40   0
   4  -2   9   31.06    1.39   0
  -5   2  -9   48.68    1.63   0
   5  -2   9   50.97    1.63   0
  -6   2  -9    9.62    1.37   0
   6  -2   9    7.11    1.37   0
  -6   2  -9    8.64    1.42   0
   7  -2   9    1.22    0.97   0
  -7   2  -9    2.78    1.38   0
  -7   2  -9    2.64    1.39   0
   8  -2   9    5.74    1.56   0
  -8   2  -9    5.52    1.57   0
  -8   2  -9    3.96    1.60   0
   9  -2   9    1.99    1.62   0
  -9   2  -9    2.68    1.66   0
  -9   2  -9    1.78    1.64   0
  10   1  -9    0.73    1.66   0
   9   1  -9    1.60    1.48   0
   6   1  -9   22.50    2.14   0
  -6  -1   9   23.94    2.22   0
  -5  -1   9    3.03    1.48   0
   5   1  -9    1.58    1.19   0
   4   1  -9    9.95    1.33   0
  -4  -1   9   10.74    1.69   0
   3   1  -9   16.18    1.36   0
  -3  -1   9   16.92    1.30   0
   2   1  -9  178.52    2.33   0
  -2  -1   9  183.47    2.38   0
   1   1  -9   12.62    1.27   0
  -1  -1   9   12.64    1.28   0
   0   1  -9   15.79    1.21   0
   0  -1   9   16.66    1.32   0
  -1   1  -9   48.39    1.16   0
   1  -1   9   50.52    1.38   0
  -2   1  -9   44.13    1.40   0
   2  -1   9   42.42    1.13   0
  -3   1  -9   12.16    0.92   0
   3  -1   9    9.06    1.22   0
  -4   1  -9   21.15    1.06   0
   4  -1   9   19.28    1.35   0
  -5   1  -9   24.85    1.43   0
   5  -1   9   23.88    1.42   0
  -5   1  -9   24.68    1.44   0
  -6   1  -9    2.59    1.32   0
   6  -1   9    0.39    1.32   0
  -6   1  -9    2.18    1.33   0
   7  -1   9   -0.12    1.37   0
  -7   1  -9    0.74    1.43   0
  -7   1  -9   -0.84    1.36   0
   8  -1   9    0.85    1.50   0
  -8   1  -9    0.90    1.59   0
  -8   1  -9   -0.74    1.47   0
  -9   1  -9    2.48    1.64   0
   9  -1   9    0.58    1.67   0
  -9   1  -9    1.39    1.71   0
  10   0  -9    1.96    1.65   0
   9   0  -9    0.34    1.50   0
  -6   0   9   14.88    1.90   0
   6   0  -9   16.46    2.11   0
  -5   0   9   20.71    1.74   0
   5   0  -9   20.95    1.67   0
  -4   0   9  256.50    3.03   0
   4   0  -9  270.98    3.01   0
   3   0  -9  118.52    2.25   0
  -3   0   9  115.54    2.12   0
   2   0  -9    1.07    1.21   0
  -2   0   9    0.49    1.26   0
   1   0  -9   22.90    1.36   0
  -1   0   9   19.00    1.37   0
   0   0  -9   11.96    0.94   0
   0   0   9   12.71    1.26   0
  -1   0  -9   26.79    0.97   0
   1   0   9   26.89    1.25   0
  -2   0  -9    5.28    1.17   0
   2   0   9    8.22    1.20   0
  -3   0  -9   26.85    1.03   0
   3   0   9   24.42    1.02   0
  -4   0  -9   16.63    1.35   0
   4   0   9   16.29    1.33   0
   5   0   9   -0.54    1.29   0
  -5   0  -9    0.63    1.30   0
  -5   0  -9    0.94    1.28   0
   6   0   9   -0.97    1.43   0
  -6   0  -9    1.26    1.38   0
  -6   0  -9    0.81    1.33   0
   7   0   9   16.01    1.58   0
  -7   0  -9   12.37    1.65   0
  -7   0  -9   14.75    1.50   0
  -8   0  -9    4.47    1.60   0
   8   0   9    2.45    1.54   0
  -8   0  -9    2.97    1.69   0
  -9   0  -9    1.88    1.76   0
   9   0   9    1.98    1.69   0
  -9   0  -9    2.73    1.75   0
  10  -1  -9   -0.94    1.64   0
   9  -1  -9   -0.68    1.51   0
  -6   1   9   14.95    2.13   0
   6  -1  -9   14.60    2.07   0
   5  -1  -9    6.07    1.54   0
  -5   1   9    6.42    1.64   0
  -4   1   9  212.55    2.97   0
   4  -1  -9  219.70    2.73   0
  -3   1   9   38.36    1.83   0
   3  -1  -9   41.63    1.79   0
   2  -1  -9   -0.08    1.23   0
  -2   1   9    1.13    1.22   0
   1  -1  -9   43.28    1.47   0
  -1   1   9   38.23    1.42   0
   0  -1  -9    2.16    1.10   0
   0   1   9    0.90    1.09   0
  -1  -1  -9    0.22    1.10   0
   1   1   9    0.79    1.12   0
  -2  -1  -9   -0.57    0.81   0
   2   1   9    0.94    1.13   0
  -3  -1  -9    1.38    1.22   0
   3   1   9    1.77    1.20   0
  -4  -1  -9    1.11    0.81   0
   4   1   9    2.71    1.30   0
  -5  -1  -9    1.05    1.39   0
   5   1   9    0.19    1.28   0
  -5  -1  -9    1.96    1.30   0
  -6  -1  -9    0.85    1.34   0
  -6  -1  -9    1.16    1.50   0
   6   1   9    1.23    1.34   0
  -7  -1  -9    1.22    1.50   0
  -7  -1  -9   -0.43    1.63   0
   7   1   9    1.45    1.51   0
  -8  -1  -9    0.58    1.59   0
  -8  -1  -9   -0.78    1.81   0
   8   1   9    0.27    1.60   0
  10  -2  -9   -0.61    1.20   0
   9  -2  -9   -0.16    1.52   0
   8  -2  -9    1.79    1.43   0
  -7   2   9    1.27    3.31   0
  -7   2   9    1.36    3.28   0
  -6   2   9   36.79    2.32   0
   6  -2  -9   34.63    2.08   0
   5  -2  -9   32.73    1.58   0
  -5   2   9   32.34    1.84   0
   4  -2  -9   23.62    1.52   0
  -4   2   9   25.14    1.56   0
   3  -2  -9    0.63    1.24   0
  -3   2   9    0.37    1.19   0
  -2   2   9    3.47    1.23   0
   2  -2  -9    3.19    1.22   0
   1  -2  -9   20.48    1.29   0
  -1   2   9   21.04    1.31   0
   0  -2  -9    4.77    1.14   0
   0   2   9    2.56    1.15   0
  -1  -2  -9    1.61    1.18   0
   1   2   9    1.42    0.87   0
  -2  -2  -9   34.75    1.40   0
   2   2   9   36.75    1.44   0
  -3  -2  -9   30.97    1.40   0
   3   2   9   34.60    1.43   0
  -4  -2  -9    0.62    0.83   0
  -4  -2  -9    0.26    1.40   0
   4   2   9    0.29    0.84   0
  -5  -2  -9    0.66    1.32   0
  -5  -2  -9    0.62    1.42   0
   5   2   9    0.85    0.94   0
  -6  -2  -9    4.73    1.05   0
  -6  -2  -9    4.66    1.59   0
   6   2   9    3.98    1.43   0
  -7  -2  -9   -0.08    1.54   0
   7   2   9    1.43    1.54   0
  -7  -2  -9    2.12    2.06   0
  -8  -2  -9    2.09    2.14   0
  -8  -2  -9    0.00    1.68   0
   8   2   9    1.14    1.66   0
   9  -3  -9    0.66    1.19   0
   8  -3  -9    1.54    1.09   0
  -7   3   9    1.40    2.38   0
  -7   3   9    1.10    2.40   0
   6  -3  -9    2.99    1.62   0
  -6   3   9    3.07    1.90   0
   5  -3  -9   20.40    1.77   0
  -5   3   9   18.47    1.51   0
   4  -3  -9    5.67    1.76   0
  -4   3   9    6.33    1.35   0
   3  -3  -9   26.58    1.50   0
  -3   3   9   26.10    1.57   0
  -2   3   9   13.33    1.30   0
   2  -3  -9   13.71    1.30   0
  -1   3   9    1.54    0.86   0
   1  -3  -9    2.12    1.19   0
   0   3   9    1.35    1.25   0
   0  -3  -9    0.44    1.18   0
   1   3   9   -0.01    1.16   0
  -1  -3  -9   -1.25    1.14   0
   2   3   9    1.57    1.26   0
  -2  -3  -9    2.27    1.19   0
   3   3   9    1.29    1.27   0
  -3  -3  -9    0.49    1.23   0
  -4  -3  -9    0.05    1.26   0
  -4  -3  -9   -0.02    1.37   0
   4   3   9    1.33    1.29   0
  -5  -3  -9    1.70    1.48   0
  -5  -3  -9    3.01    1.61   0
   5   3   9    3.92    1.45   0
  -6  -3  -9    0.56    1.07   0
  -6  -3  -9    2.07    1.59   0
   6   3   9    1.06    1.52   0
  -7  -3  -9   -0.23    2.12   0
  -7  -3  -9   -0.02    1.63   0
   7   3   9    0.19    1.64   0
   9  -4  -9    0.32    1.19   0
   8  -4  -9    0.68    1.57   0
   7  -4  -9   19.36    1.61   0
  -7   4   9   18.75    2.10   0
  -7   4   9   16.99    2.09   0
   6  -4  -9   33.90    1.72   0
  -6   4   9   29.84    1.75   0
   5  -4  -9    4.94    1.39   0
  -5   4   9    4.78    1.76   0
  -4   4   9    3.92    1.70   0
   4  -4  -9    3.36    1.66   0
  -3   4   9    1.81    1.24   0
   3  -4  -9   -0.91    1.27   0
  -2   4   9   -0.07    1.26   0
   2  -4  -9    1.01    1.22   0
  -1   4   9    0.20    1.26   0
   1  -4  -9    0.00    1.23   0
   0   4   9    2.41    1.25   0
   0  -4  -9   -0.12    1.16   0
   1   4   9    9.78    1.38   0
  -1  -4  -9    7.42    0.98   0
   2   4   9    1.70    1.32   0
  -2  -4  -9    3.35    1.29   0
   3   4   9    4.00    1.33   0
  -3  -4  -9    2.66    1.30   0
  -3  -4  -9    3.09    1.79   0
   4   4   9    6.10    1.49   0
  -4  -4  -9    7.71    1.51   0
  -4  -4  -9    7.29    1.93   0
  -5  -4  -9    3.34    2.06   0
  -5  -4  -9    5.83    1.50   0
   5   4   9    4.97    1.51   0
  -6  -4  -9   -0.66    2.05   0
  -6  -4  -9    0.40    1.58   0
   6   4   9    0.59    1.57   0
   9  -5  -9    1.63    1.78   0
  -8   5   9    0.58    3.13   0
  -8   5   9   -0.37    2.92   0
   8  -5  -9    0.50    1.66   0
   7  -5  -9   -0.72    1.57   0
  -7   5   9   -0.57    1.89   0
  -7   5   9    0.11    1.84   0
   6  -5  -9    4.82    1.53   0
  -6   5   9    6.02    1.92   0
   5  -5  -9    3.19    1.71   0
  -5   5   9    2.17    1.48   0
   5  -5  -9    2.78    1.48   0
  -4   5   9    0.36    1.28   0
   4  -5  -9    0.47    1.28   0
  -3   5   9    3.27    1.43   0
   3  -5  -9    1.87    1.34   0
   2  -5  -9    0.88    0.92   0
  -2   5   9    2.08    1.35   0
  -1   5   9    1.74    1.30   0
   1  -5  -9    0.87    0.91   0
   0   5   9    0.57    1.00   0
   0  -5  -9    1.11    1.36   0
   1   5   9    0.24    1.27   0
  -1  -5  -9   -0.60    1.28   0
   2   5   9    1.44    1.33   0
  -2  -5  -9    0.29    2.04   0
  -2  -5  -9    0.63    1.34   0
   3   5   9    1.16    1.39   0
  -3  -5  -9    0.00    2.16   0
  -3  -5  -9    1.91    1.02   0
  -4  -5  -9    3.26    1.44   0
   4   5   9    1.77    1.57   0
  -4  -5  -9    2.47    2.62   0
   5   5   9   -0.76    1.66   0
  -5  -5  -9    1.20    1.55   0
  -8   6   9    4.92    2.60   0
   8  -6  -9    5.23    1.78   0
  -8   6   9    4.18    2.57   0
   7  -6  -9    3.72    1.62   0
  -7   6   9    3.15    2.05   0
  -7   6   9    1.74    2.05   0
  -6   6   9    0.41    1.92   0
   6  -6  -9    0.65    1.53   0
  -6   6   9   -0.98    1.57   0
  -5   6   9   -0.29    1.53   0
   5  -6  -9    1.41    1.53   0
   5  -6  -9    1.57    1.48   0
  -4   6   9    1.74    1.43   0
   4  -6  -9    2.03    1.52   0
   4  -6  -9    2.04    1.42   0
   3  -6  -9    1.80    1.40   0
  -3   6   9    1.58    1.40   0
   3  -6  -9    1.73    1.45   0
  -2   6   9    1.43    1.35   0
   2  -6  -9    0.19    1.35   0
  -1   6   9    1.98    1.42   0
   1  -6  -9    2.16    1.38   0
   0   6   9    4.32    1.45   0
   0  -6  -9    4.03    1.41   0
   1   6   9    1.14    1.01   0
  -1  -6  -9    0.75    0.96   0
  -1  -6  -9    0.07    2.86   0
   2   6   9    1.77    1.45   0
  -2  -6  -9    0.87    1.03   0
   3   6   9    3.11    1.06   0
  -3  -6  -9    4.06    1.49   0
   4   6   9    0.54    1.18   0
  -4  -6  -9   -1.65    1.47   0
   7  -7  -9    1.23    2.20   0
  -7   7   9    0.29    2.16   0
  -7   7   9    0.06    2.17   0
  -6   7   9    0.43    1.64   0
   6  -7  -9    1.96    2.06   0
  -6   7   9    0.38    2.02   0
  -5   7   9    0.49    1.62   0
   5  -7  -9    1.55    1.57   0
  -5   7   9    0.92    1.64   0
   4  -7  -9   -0.93    1.55   0
  -4   7   9    0.13    1.54   0
   4  -7  -9    0.41    1.51   0
   3  -7  -9    2.31    1.51   0
  -3   7   9   -0.05    1.55   0
   3  -7  -9    0.32    1.92   0
  -2   7   9    0.24    1.49   0
   2  -7  -9    1.38    1.47   0
   2  -7  -9   -0.57    2.17   0
   1  -7  -9   -1.87    1.47   0
  -1   7   9    0.30    1.48   0
   1  -7  -9    0.71    2.58   0
   0   7   9    2.10    1.05   0
   0  -7  -9    1.02    1.03   0
   1   7   9    0.47    1.08   0
  -1  -7  -9    0.38    1.55   0
   2   7   9    1.60    1.59   0
  -2  -7  -9   -1.32    1.57   0
   3   7   9    1.00    1.14   0
  -3  -7  -9   -0.85    1.67   0
  -5   8   9   -0.35    1.72   0
   5  -8  -9    0.89    2.24   0
  -5   8   9    0.15    1.79   0
  -4   8   9    0.34    1.68   0
   4  -8  -9   -1.00    2.13   0
  -4   8   9    0.30    1.71   0
  -3   8   9   -0.14    1.59   0
   3  -8  -9   -0.44    2.12   0
  -2   8   9    1.62    1.59   0
   2  -8  -9    0.25    3.45   0
   2  -8  -9   -0.03    1.18   0
  -1   8   9    1.47    1.12   0
   1  -8  -9   -0.89    1.58   0
   0   8   9    0.82    1.69   0
   0  -8  -9    0.10    1.14   0
   1   8   9    1.82    1.75   0
  -1  12 -10    1.21    1.73   0
  -2  12 -10    0.92    1.15   0
  -2  12 -10    0.78    2.16   0
   2 -12  10    0.80    1.17   0
  -3  12 -10    0.86    1.76   0
   3 -12  10   -1.18    1.63   0
   2  11 -10    0.24    1.61   0
   2  11 -10    1.50    1.60   0
   1  11 -10    1.27    1.61   0
   0  11 -10    1.18    1.15   0
   0 -11  10    1.58    1.12   0
  -1  11 -10    0.13    1.53   0
   1 -11  10    0.81    1.61   0
  -2  11 -10    0.65    1.08   0
   2 -11  10    1.58    1.54   0
  -3  11 -10    1.16    1.56   0
  -3  11 -10    0.19    1.59   0
   3 -11  10   -0.65    1.56   0
  -4  11 -10   -0.87    1.72   0
  -4  11 -10    1.65    1.72   0
   4 -11  10    1.07    1.63   0
  -5  11 -10    3.37    1.67   0
  -5  11 -10   -0.99    1.17   0
   5 -11  10    0.24    1.62   0
   4  10 -10    2.19    1.18   0
   4  10 -10   -0.51    1.62   0
   3  10 -10    0.90    1.62   0
   3  10 -10    0.49    1.61   0
   2  10 -10    1.59    1.57   0
   1  10 -10    4.10    1.48   0
  -1 -10  10    1.33    1.56   0
   0  10 -10    2.37    1.51   0
   0 -10  10    3.78    1.44   0
  -1  10 -10   -0.37    1.45   0
   1 -10  10    0.43    1.42   0
  -2  10 -10   12.53    1.57   0
   2 -10  10   11.48    1.53   0
  -3  10 -10    9.45    1.48   0
   3 -10  10    7.62    1.58   0
  -4  10 -10    1.66    1.50   0
  -4  10 -10    1.29    1.12   0
   4 -10  10    2.08    1.40   0
  -5  10 -10    1.43    1.51   0
  -5  10 -10   -0.60    1.59   0
   5 -10  10    1.11    1.57   0
  -6  10 -10    1.63    1.55   0
  -6  10 -10    0.82    1.53   0
   6 -10  10    0.50    1.54   0
  -7  10 -10   -0.29    1.16   0
  -7  10 -10    2.22    1.74   0
   7 -10  10    0.60    1.74   0
   5   9 -10    1.17    1.67   0
   5   9 -10   -0.44    1.69   0
   4   9 -10    1.27    1.57   0
   4   9 -10    1.22    1.63   0
   3   9 -10    1.08    1.47   0
   2   9 -10    1.68    1.41   0
  -2  -9  10    1.85    1.42   0
   1   9 -10    2.28    1.41   0
  -1  -9  10    0.82    1.40   0
   0   9 -10    1.86    1.36   0
   0  -9  10    0.81    0.96   0
  -1   9 -10    5.93    1.38   0
   1  -9  10    5.44    1.34   0
  -2   9 -10   -0.62    1.00   0
   2  -9  10   -0.63    1.37   0
  -3   9 -10   -0.04    0.91   0
   3  -9  10   -0.71    1.29   0
   4  -9  10    1.12    1.36   0
  -4   9 -10    0.89    1.37   0
   5  -9  10    0.32    1.48   0
  -5   9 -10   -0.74    1.50   0
  -5   9 -10    0.66    1.00   0
   6  -9  10   -1.71    1.51   0
  -6   9 -10    0.55    1.07   0
  -6   9 -10    0.19    1.10   0
   7  -9  10   -0.90    1.67   0
  -7   9 -10    0.48    1.13   0
  -7   9 -10    0.19    1.59   0
   6   8 -10    2.24    1.73   0
   6   8 -10    0.25    1.71   0
   5   8 -10   -0.29    1.69   0
   5   8 -10   -0.61    1.56   0
   4   8 -10    3.15    1.50   0
   3   8 -10    2.40    1.40   0
  -3  -8  10    1.46    1.42   0
   2   8 -10    2.25    1.39   0
  -2  -8  10   -0.65    1.33   0
   1   8 -10    0.65    1.31   0
  -1  -8  10   -0.97    1.34   0
   0   8 -10    6.05    1.35   0
   0  -8  10    8.20    1.37   0
   1  -8  10    5.52    1.36   0
  -1   8 -10    4.93    1.30   0
   2  -8  10   17.52    1.45   0
  -2   8 -10   17.32    1.08   0
   3  -8  10   11.18    1.36   0
  -3   8 -10    9.86    1.38   0
   4  -8  10    3.82    1.34   0
  -4   8 -10    3.87    1.00   0
   5  -8  10    0.06    1.38   0
  -5   8 -10   -0.76    1.39   0
  -5   8 -10    0.22    1.32   0
   6  -8  10   -0.50    1.44   0
  -6   8 -10    0.66    1.44   0
  -6   8 -10    0.27    1.44   0
   7  -8  10    1.98    1.57   0
  -7   8 -10    2.51    1.56   0
  -7   8 -10   -2.12    1.61   0
   8  -8  10    2.45    1.68   0
  -8   8 -10    3.04    1.68   0
  -8   8 -10    0.31    1.16   0
   7   7 -10    1.06    1.66   0
   7   7 -10    1.90    2.05   0
   6   7 -10    0.87    1.86   0
   6   7 -10    0.67    1.88   0
   5   7 -10    0.70    1.53   0
   5   7 -10    1.47    1.43   0
   4   7 -10    3.92    1.45   0
  -4  -7  10    2.69    1.45   0
   3   7 -10    1.02    1.43   0
  -3  -7  10    1.23    1.29   0
   2   7 -10    0.21    1.28   0
  -2  -7  10    0.46    1.26   0
  -1  -7  10    1.10    1.27   0
   1   7 -10    2.63    1.28   0
   0  -7  10   20.60    1.38   0
   0   7 -10   20.44    1.44   0
   1  -7  10   59.35    1.61   0
  -1   7 -10   57.11    1.25   0
   2  -7  10    3.82    0.94   0
  -2   7 -10    3.26    0.94   0
   3  -7  10   18.11    1.00   0
  -3   7 -10   19.42    1.37   0
   4  -7  10    0.98    1.31   0
  -4   7 -10    0.22    1.28   0
   5  -7  10    0.13    1.33   0
  -5   7 -10   -0.13    1.42   0
   6  -7  10    2.11    1.39   0
  -6   7 -10    1.59    1.42   0
  -6   7 -10   -0.16    1.42   0
   7  -7  10    2.39    1.53   0
  -7   7 -10    1.41    1.44   0
  -7   7 -10    3.99    1.49   0
  -8   7 -10    3.28    1.68   0
   8  -7  10   -0.58    1.55   0
  -8   7 -10    1.80    1.58   0
   9  -7  10    1.90    1.72   0
   8   6 -10    1.63    2.14   0
   8   6 -10    3.18    2.16   0
   7   6 -10    0.84    1.59   0
   7   6 -10    0.43    1.93   0
   6   6 -10    3.67    1.85   0
   6   6 -10    5.24    1.75   0
   5   6 -10    2.98    1.72   0
  -5  -6  10    2.24    1.42   0
   4   6 -10    1.39    1.39   0
  -4  -6  10    2.59    1.36   0
   3   6 -10    1.28    1.29   0
  -3  -6  10    1.35    1.26   0
  -2  -6  10    1.74    1.29   0
   2   6 -10    2.23    1.28   0
  -1  -6  10    6.47    1.29   0
   1   6 -10    7.34    1.28   0
   0  -6  10  156.73    1.84   0
   0   6 -10  156.79    2.10   0
   1  -6  10  184.92    2.17   0
  -1   6 -10  181.38    2.15   0
   2  -6  10   12.10    1.29   0
  -2   6 -10   10.10    1.36   0
   3  -6  10    0.12    1.21   0
  -3   6 -10    1.42    1.17   0
   4  -6  10    0.40    1.21   0
  -4   6 -10   -0.33    1.25   0
   5  -6  10   -0.29    0.93   0
  -5   6 -10    0.19    1.33   0
   6  -6  10    1.02    0.97   0
  -6   6 -10    1.42    1.38   0
  -6   6 -10    0.39    1.36   0
  -7   6 -10    1.49    1.51   0
   7  -6  10    2.46    1.47   0
  -7   6 -10    2.83    1.42   0
  -8   6 -10    0.60    1.58   0
   8  -6  10    0.85    1.60   0
  -8   6 -10    1.34    1.07   0
   9  -6  10    0.32    1.76   0
  -9   6 -10   -0.94    1.68   0
  -9   6 -10    0.69    1.63   0
   8   5 -10    0.10    1.99   0
   8   5 -10    1.91    2.32   0
   7   5 -10    0.23    1.45   0
   7   5 -10    0.42    1.92   0
   6   5 -10    0.41    1.41   0
   6   5 -10   -0.01    1.38   0
   5   5 -10    1.65    1.33   0
  -5  -5  10    2.43    1.68   0
   4   5 -10    5.36    1.38   0
  -4  -5  10    4.03    1.36   0
  -3  -5  10    1.55    1.26   0
   3   5 -10    0.92    1.48   0
  -2  -5  10   27.60    1.42   0
   2   5 -10   32.75    1.50   0
  -1  -5  10  133.82    1.99   0
   1   5 -10  105.79    1.63   0
   0  -5  10   75.12    1.76   0
   0   5 -10   72.90    1.47   0
   1  -5  10   69.23    1.58   0
  -1   5 -10   68.36    1.58   0
   2  -5  10    2.35    1.22   0
  -2   5 -10    0.58    1.21   0
   3  -5  10   22.86    1.33   0
  -3   5 -10   24.47    1.41   0
   4  -5  10    1.94    1.20   0
  -4   5 -10    0.48    0.81   0
   5  -5  10    0.59    0.90   0
  -5   5 -10    1.89    1.27   0
  -6   5 -10    1.69    1.43   0
   6  -5  10    1.64    1.43   0
  -6   5 -10    2.27    1.33   0
  -7   5 -10    8.89    1.50   0
   7  -5  10    4.90    1.49   0
  -7   5 -10    5.67    1.48   0
  -8   5 -10   -1.26    1.47   0
   8  -5  10    1.39    1.55   0
  -8   5 -10   -0.11    1.05   0
   9  -5  10    0.95    1.66   0
  -9   5 -10    0.58    1.73   0
  -9   5 -10   -0.27    1.66   0
   8   4 -10    0.19    2.44   0
   8   4 -10    0.13    2.21   0
   7   4 -10    0.55    1.98   0
   7   4 -10   -0.32    1.77   0
   6   4 -10    0.17    1.34   0
  -6  -4  10    0.27    1.66   0
   5   4 -10   10.27    1.43   0
  -5  -4  10   12.49    1.44   0
  -4  -4  10    3.04    1.29   0
   4   4 -10    3.49    1.36   0
  -3  -4  10   37.00    1.53   0
   3   4 -10   35.64    1.47   0
  -2  -4  10    5.50    1.30   0
   2   4 -10    4.96    1.36   0
  -1  -4  10  331.65    2.77   0
   1   4 -10  315.40    2.45   0
   0  -4  10   28.45    1.07   0
   0   4 -10   30.20    1.40   0
   1  -4  10   20.89    1.28   0
  -1   4 -10   17.16    1.28   0
   2  -4  10   22.72    1.33   0
  -2   4 -10   26.09    1.35   0
   3  -4  10   14.38    1.28   0
  -3   4 -10   15.43    1.27   0
   4  -4  10   -0.17    0.79   0
  -4   4 -10    0.49    1.20   0
  -5   4 -10    2.15    1.23   0
   5  -4  10    3.08    1.19   0
  -6   4 -10    5.17    1.04   0
   6  -4  10    8.63    1.40   0
  -6   4 -10    5.67    1.37   0
  -7   4 -10    0.86    1.41   0
   7  -4  10    1.67    1.46   0
  -7   4 -10   -1.08    1.43   0
   8  -4  10    0.63    1.48   0
  -8   4 -10    1.47    1.55   0
  -8   4 -10    0.41    1.52   0
   9  -4  10    1.80    1.63   0
  -9   4 -10    2.12    1.65   0
  -9   4 -10    0.27    1.70   0
   7   3 -10    0.85    2.06   0
   7   3 -10    0.28    2.00   0
  -6  -3  10    1.29    1.65   0
   6   3 -10    2.95    1.62   0
  -5  -3  10    3.49    1.23   0
   5   3 -10    4.60    1.35   0
  -4  -3  10   14.22    1.75   0
   4   3 -10   12.48    1.69   0
  -3  -3  10  219.60    2.55   0
   3   3 -10  212.69    2.50   0
  -2  -3  10  263.40    2.61   0
   2   3 -10  265.25    2.64   0
  -1  -3  10   41.25    1.56   0
   1   3 -10   41.70    1.54   0
   0  -3  10   22.54    1.28   0
   0   3 -10   20.08    1.27   0
   1  -3  10    0.33    1.13   0
  -1   3 -10   -0.32    0.81   0
   2  -3  10    1.51    1.16   0
  -2   3 -10    1.94    1.15   0
  -3   3 -10    0.93    1.18   0
   3  -3  10    1.38    1.18   0
  -4   3 -10    2.81    1.17   0
   4  -3  10    1.72    1.21   0
  -5   3 -10    1.88    1.26   0
   5  -3  10    1.24    0.89   0
  -6   3 -10    6.35    1.39   0
   6  -3  10    2.74    1.35   0
  -6   3 -10    5.52    1.42   0
  -7   3 -10    2.27    1.40   0
   7  -3  10    1.45    1.41   0
  -7   3 -10    0.54    1.47   0
   8  -3  10   -0.13    1.53   0
  -8   3 -10    1.17    1.56   0
  -8   3 -10    1.97    1.60   0
   9  -3  10    2.32    1.68   0
  -9   3 -10    1.38    1.73   0
  -9   3 -10    3.57    1.62   0
   7   2 -10    0.18    1.98   0
   7   2 -10   -0.01    2.04   0
   6   2 -10    2.57    1.58   0
  -6  -2  10    2.74    1.63   0
  -5  -2  10   12.00    1.37   0
   5   2 -10   12.96    1.62   0
   4   2 -10    2.71    1.36   0
  -4  -2  10    4.21    1.35   0
   3   2 -10   76.71    2.17   0
  -3  -2  10   74.84    1.88   0
   2   2 -10  191.06    2.31   0
  -2  -2  10  175.28    2.31   0
   1   2 -10   76.33    1.38   0
  -1  -2  10   80.26    1.73   0
   0   2 -10    5.74    1.16   0
   0  -2  10    4.11    1.17   0
  -1   2 -10    6.30    1.13   0
   1  -2  10    5.61    1.13   0
  -2   2 -10    4.00    1.14   0
   2  -2  10    4.52    1.17   0
  -3   2 -10   -0.97    1.20   0
   3  -2  10    1.58    1.17   0
  -4   2 -10    1.35    1.28   0
   4  -2  10   -0.09    1.16   0
  -5   2 -10    1.01    0.91   0
   5  -2  10    2.05    1.27   0
  -6   2 -10    0.80    0.99   0
   6  -2  10    1.48    1.39   0
  -6   2 -10   -0.26    1.00   0
   7  -2  10    0.29    1.41   0
  -7   2 -10   -0.23    1.41   0
  -7   2 -10    1.42    1.40   0
   8  -2  10    1.87    1.57   0
  -8   2 -10    0.75    1.63   0
  -8   2 -10    1.65    1.58   0
   9  -2  10    0.26    1.70   0
  -9   2 -10    1.23    1.77   0
  -9   2 -10    1.02    1.71   0
   7   1 -10    0.05    2.62   0
  -6  -1  10   10.04    1.96   0
   6   1 -10    9.05    1.73   0
  -5  -1  10   10.45    1.59   0
   5   1 -10   10.18    1.33   0
   4   1 -10   91.39    2.30   0
  -4  -1  10   86.26    2.23   0
   3   1 -10  121.62    2.12   0
  -3  -1  10  115.73    2.09   0
   2   1 -10   15.08    1.38   0
  -2  -1  10   12.22    1.35   0
   1   1 -10    2.31    1.18   0
  -1  -1  10    4.40    1.23   0
   0   1 -10    7.98    1.16   0
   0  -1  10    9.32    1.18   0
  -1   1 -10   45.55    1.42   0
   1  -1  10   44.19    1.41   0
  -2   1 -10    3.50    1.17   0
   2  -1  10    3.19    1.16   0
  -3   1 -10    1.04    1.16   0
   3  -1  10    0.53    0.85   0
  -4   1 -10   19.39    1.35   0
   4  -1  10   19.29    1.37   0
  -5   1 -10    1.50    0.93   0
   5  -1  10    0.15    1.33   0
  -5   1 -10   -0.79    1.33   0
   6  -1  10    2.65    1.41   0
  -6   1 -10    2.68    1.37   0
  -6   1 -10    3.29    1.03   0
   7  -1  10    1.23    0.97   0
  -7   1 -10    0.47    1.50   0
  -7   1 -10    0.11    1.44   0
   8  -1  10    2.58    1.59   0
  -8   1 -10    2.29    1.67   0
  -8   1 -10    1.83    1.63   0
   9   0 -10    0.73    1.57   0
   7   0 -10    0.17    3.01   0
  -7   0  10    0.57    3.10   0
   6   0 -10    0.09    1.58   0
  -6   0  10    0.02    1.87   0
  -5   0  10    8.51    1.37   0
   5   0 -10    9.45    1.57   0
  -4   0  10   -0.47    1.33   0
   4   0 -10    0.89    1.38   0
   3   0 -10  123.01    2.38   0
  -3   0  10  113.40    2.12   0
   2   0 -10   28.39    1.40   0
  -2   0  10   25.29    1.43   0
   1   0 -10    1.63    1.15   0
  -1   0  10    2.93    1.21   0
   0   0 -10    3.84    1.15   0
   0   0  10    2.51    1.17   0
  -1   0 -10   -0.48    1.10   0
   1   0  10   -0.34    1.14   0
  -2   0 -10    1.91    1.17   0
   2   0  10    2.28    1.20   0
  -3   0 -10    4.73    1.14   0
   3   0  10    2.93    0.85   0
  -4   0 -10    0.42    1.11   0
   4   0  10    0.70    1.19   0
   5   0  10    0.69    0.98   0
  -5   0 -10    0.74    1.34   0
  -5   0 -10    0.52    1.44   0
   6   0  10    1.54    1.39   0
  -6   0 -10    0.38    1.47   0
  -6   0 -10    2.39    1.02   0
   7   0  10   -0.03    1.51   0
  -7   0 -10    3.12    1.59   0
  -7   0 -10    2.33    1.51   0
  -8   0 -10   -0.67    1.63   0
   8   0  10    0.55    1.63   0
  -8   0 -10    0.28    1.73   0
   9  -1 -10    2.04    1.55   0
  -7   1  10    0.56    2.96   0
   7  -1 -10    0.74    2.69   0
  -6   1  10   12.92    2.07   0
   6  -1 -10   13.64    1.77   0
   5  -1 -10  142.21    2.60   0
  -5   1  10  129.99    2.64   0
  -4   1  10   84.38    2.08   0
   4  -1 -10   89.83    2.09   0
  -3   1  10    8.11    1.41   0
   3  -1 -10    9.64    1.34   0
   2  -1 -10    5.34    1.26   0
  -2   1  10    4.17    1.27   0
   1  -1 -10   18.80    1.30   0
  -1   1  10   17.95    1.29   0
   0  -1 -10    6.08    1.20   0
   0   1  10    4.80    1.22   0
  -1  -1 -10    3.25    1.18   0
   1   1  10    3.22    1.22   0
  -2  -1 -10    3.32    0.81   0
   2   1  10    6.09    1.26   0
  -3  -1 -10    0.56    1.17   0
   3   1  10    1.51    1.20   0
   4   1  10    3.40    1.28   0
  -4  -1 -10    2.98    1.29   0
   5   1  10   -0.97    1.34   0
  -5  -1 -10   -0.20    1.42   0
  -5  -1 -10   -0.17    1.34   0
  -6  -1 -10    4.11    1.44   0
  -6  -1 -10    3.08    1.46   0
   6   1  10    3.86    1.47   0
  -7  -1 -10    1.66    1.53   0
  -7  -1 -10    2.26    1.65   0
   7   1  10    1.16    1.54   0
  -8  -1 -10    2.61    1.81   0
   8   1  10   -0.88    1.70   0
   9  -2 -10    1.03    1.62   0
  -7   2  10    2.40    2.40   0
   6  -2 -10    1.33    1.62   0
  -6   2  10    0.93    1.64   0
   5  -2 -10   34.24    1.90   0
  -5   2  10   36.07    1.99   0
   4  -2 -10    1.87    1.41   0
  -4   2  10    1.96    1.34   0
   3  -2 -10    4.25    1.31   0
  -3   2  10    5.31    1.37   0
  -2   2  10    3.74    1.26   0
   2  -2 -10    6.79    1.27   0
  -1   2  10    5.14    1.26   0
   1  -2 -10    5.54    1.24   0
   0   2  10    1.45    1.27   0
   0  -2 -10    3.21    1.28   0
   1   2  10    0.83    1.21   0
  -1  -2 -10    1.00    1.23   0
   2   2  10    2.27    1.26   0
  -2  -2 -10    3.10    1.19   0
  -3  -2 -10    4.93    1.31   0
   3   2  10    5.71    1.30   0
  -4  -2 -10    1.64    1.27   0
  -4  -2 -10   -0.18    1.77   0
   4   2  10   -0.27    1.27   0
  -5  -2 -10    1.32    1.41   0
  -5  -2 -10   -0.59    1.51   0
   5   2  10   -0.34    1.47   0
  -6  -2 -10    1.55    1.47   0
  -6  -2 -10    3.07    1.90   0
   6   2  10   -2.24    1.49   0
  -7  -2 -10   -0.83    1.67   0
  -7  -2 -10    1.32    1.76   0
   7   2  10    1.83    1.65   0
   9  -3 -10    0.10    1.67   0
   8  -3 -10    1.91    1.55   0
  -7   3  10    5.21    2.18   0
  -7   3  10    5.14    2.22   0
  -6   3  10   13.04    1.84   0
   6  -3 -10   14.59    1.83   0
   5  -3 -10    8.82    1.78   0
  -5   3  10    8.54    1.79   0
   4  -3 -10    0.92    1.65   0
  -4   3  10    0.87    1.64   0
   3  -3 -10   28.03    1.51   0
  -3   3  10   22.35    1.57   0
   2  -3 -10    8.66    0.95   0
  -2   3  10    7.88    1.38   0
   1  -3 -10    3.54    1.26   0
  -1   3  10    1.40    1.29   0
   0  -3 -10    2.59    1.25   0
   0   3  10    2.11    0.93   0
  -1  -3 -10    0.94    1.21   0
   1   3  10    0.25    0.81   0
  -2  -3 -10    1.60    0.91   0
   2   3  10    1.24    1.28   0
  -3  -3 -10   -0.46    0.90   0
   3   3  10    0.12    1.27   0
  -4  -3 -10    0.82    1.37   0
  -4  -3 -10    0.37    1.78   0
   4   3  10    0.82    1.39   0
  -5  -3 -10   -1.28    1.51   0
  -5  -3 -10    0.88    1.87   0
   5   3  10   -0.68    1.52   0
  -6  -3 -10   -0.65    1.61   0
  -6  -3 -10    0.70    2.14   0
   6   3  10    0.95    1.56   0
   8  -4 -10    1.23    1.17   0
   7  -4 -10    0.26    1.60   0
  -7   4  10    0.04    2.14   0
  -7   4  10   -0.54    2.15   0
   6  -4 -10    1.02    1.33   0
  -6   4  10    0.52    1.80   0
   5  -4 -10    3.42    1.49   0
  -5   4  10    4.59    1.82   0
   4  -4 -10    7.58    1.43   0
  -4   4  10    6.34    1.52   0
   3  -4 -10    2.91    1.49   0
  -3   4  10    6.49    1.29   0
  -2   4  10    7.72    1.39   0
   2  -4 -10    8.31    1.01   0
  -1   4  10    2.50    1.33   0
   1  -4 -10    2.62    1.31   0
   0   4  10   -0.17    1.31   0
   0  -4 -10    1.25    1.26   0
   1   4  10    0.55    1.28   0
  -1  -4 -10    1.20    0.96   0
   2   4  10   -0.71    1.30   0
  -2  -4 -10    1.83    1.31   0
   3   4  10    0.23    1.38   0
  -3  -4 -10    1.12    1.38   0
  -3  -4 -10   -0.04    1.86   0
  -4  -4 -10    0.68    1.36   0
  -4  -4 -10    0.12    1.95   0
   4   4  10    1.79    1.47   0
  -5  -4 -10    0.84    2.05   0
  -5  -4 -10    3.43    1.53   0
   5   4  10    3.47    1.59   0
  -8   5  10    0.74    2.83   0
  -8   5  10    1.08    2.86   0
   8  -5 -10    2.70    1.80   0
   7  -5 -10    1.74    1.64   0
  -7   5  10    4.01    2.07   0
  -7   5  10    2.31    2.07   0
   6  -5 -10    1.02    1.64   0
  -6   5  10    1.54    1.52   0
   5  -5 -10    0.48    1.52   0
  -5   5  10    1.77    1.44   0
  -4   5  10    2.10    1.56   0
   4  -5 -10    2.30    1.76   0
  -3   5  10   -0.90    1.41   0
   3  -5 -10    0.44    1.39   0
   2  -5 -10    4.20    1.37   0
  -2   5  10    3.41    1.41   0
  -1   5  10    2.49    0.96   0
   1  -5 -10    2.95    1.35   0
   0   5  10   -0.19    0.96   0
   0  -5 -10    1.89    1.37   0
   1   5  10   -0.47    1.45   0
  -1  -5 -10   -0.09    1.00   0
   2   5  10    1.75    1.43   0
  -2  -5 -10   -0.07    1.83   0
  -2  -5 -10    0.64    1.40   0
   3   5  10    0.48    1.46   0
  -3  -5 -10    0.66    2.34   0
  -3  -5 -10    0.19    1.48   0
   4   5  10    0.33    1.51   0
  -4  -5 -10   -0.14    2.44   0
  -4  -5 -10   -0.72    1.04   0
   7  -6 -10    0.50    1.80   0
  -7   6  10    1.13    2.17   0
  -7   6  10    1.81    2.19   0
   6  -6 -10    0.26    1.63   0
  -6   6  10    0.82    1.63   0
  -6   6  10    0.18    1.60   0
  -5   6  10    0.86    1.95   0
   5  -6 -10   -0.67    1.51   0
   5  -6 -10    0.82    1.70   0
  -4   6  10    7.65    1.61   0
   4  -6 -10    7.72    1.49   0
   4  -6 -10    7.29    1.62   0
  -3   6  10    0.28    1.52   0
   3  -6 -10    0.17    1.91   0
   3  -6 -10    2.32    1.45   0
  -2   6  10   -0.21    1.47   0
   2  -6 -10    0.27    1.42   0
  -1   6  10    0.31    1.06   0
   1  -6 -10   -0.27    1.47   0
   0   6  10    2.62    1.48   0
   0  -6 -10    2.35    1.43   0
   1   6  10   -0.12    1.48   0
  -1  -6 -10    0.72    1.47   0
  -1  -6 -10    0.27    2.89   0
   2   6  10    2.62    1.57   0
  -2  -6 -10    0.57    1.53   0
   3   6  10    1.10    1.56   0
  -3  -6 -10    2.44    1.55   0
  -5   7  10    0.38    1.69   0
   5  -7 -10   -0.43    1.73   0
  -5   7  10    0.75    1.70   0
  -4   7  10    0.30    1.63   0
   4  -7 -10   -0.19    1.65   0
   4  -7 -10    0.67    2.08   0
  -3   7  10   -0.85    1.54   0
   3  -7 -10    0.78    2.02   0
   3  -7 -10    0.74    1.53   0
  -2   7  10   -0.37    1.58   0
   2  -7 -10   -0.57    1.63   0
   2  -7 -10    0.09    2.03   0
   1  -7 -10    0.29    1.54   0
  -1   7  10    2.31    1.66   0
   1  -7 -10    0.47    2.69   0
   0   7  10   -0.58    1.12   0
   0  -7 -10    0.41    1.57   0
   1   7  10   -0.79    1.63   0
  -1  -7 -10   -0.59    1.16   0
   2  11 -11    2.00    1.75   0
   1  11 -11    0.89    1.67   0
  -1 -11  11    2.82    1.65   0
   0  11 -11    2.76    1.58   0
   0 -11  11   -0.17    1.61   0
  -1  11 -11    0.69    1.59   0
   1 -11  11   -0.89    1.52   0
  -2  11 -11   -0.04    1.09   0
   2 -11  11   -1.15    1.56   0
  -3  11 -11    2.30    1.64   0
   3 -11  11    2.95    1.64   0
  -4  11 -11    1.31    1.69   0
  -4  11 -11    1.89    1.73   0
   4 -11  11    2.53    1.17   0
  -5  11 -11    1.10    1.23   0
   5 -11  11   -0.42    1.72   0
   3  10 -11   -0.30    1.64   0
   3  10 -11    1.17    1.66   0
   2  10 -11    1.23    1.54   0
  -2 -10  11    2.67    1.60   0
   1  10 -11    0.60    1.56   0
  -1 -10  11   -1.17    1.58   0
   0  10 -11   -0.59    1.45   0
   0 -10  11    0.49    1.54   0
  -1  10 -11    2.61    1.44   0
   1 -10  11   -0.78    1.43   0
  -2  10 -11   13.24    1.61   0
   2 -10  11   15.14    1.57   0
  -3  10 -11    5.50    1.52   0
   3 -10  11    4.33    1.57   0
  -4  10 -11    1.83    1.56   0
  -4  10 -11   -0.75    1.60   0
   4 -10  11    0.22    1.56   0
  -5  10 -11    0.75    1.56   0
  -5  10 -11    0.91    1.14   0
   5 -10  11   -0.81    1.64   0
  -6  10 -11    0.43    1.65   0
  -6  10 -11   -0.02    1.63   0
   6 -10  11    3.46    1.76   0
   5   9 -11    1.71    2.05   0
   5   9 -11    0.27    1.68   0
   4   9 -11    1.47    1.63   0
   4   9 -11   -1.92    1.58   0
   3   9 -11    0.91    1.51   0
  -3  -9  11   -1.03    1.57   0
   2   9 -11   -0.62    1.49   0
  -2  -9  11    1.84    1.46   0
   1   9 -11    0.30    1.44   0
  -1  -9  11    0.19    1.44   0
   0   9 -11    4.02    1.42   0
   0  -9  11    3.72    1.42   0
  -1   9 -11    6.36    1.40   0
   1  -9  11    4.68    1.39   0
   2  -9  11   20.85    1.56   0
  -2   9 -11   21.34    1.51   0
   3  -9  11    6.24    1.05   0
  -3   9 -11    6.40    1.49   0
   4  -9  11   -0.24    1.46   0
  -4   9 -11   -0.78    1.44   0
   5  -9  11    0.54    1.51   0
  -5   9 -11    0.56    1.50   0
  -5   9 -11    1.70    1.52   0
   6  -9  11   -1.16    1.55   0
  -6   9 -11    1.42    1.61   0
  -6   9 -11    1.07    1.64   0
   7  -9  11    0.54    1.76   0
  -7   9 -11    0.16    1.70   0
  -7   9 -11    0.51    1.25   0
   6   8 -11    0.63    1.77   0
   6   8 -11   -0.11    1.70   0
   5   8 -11    0.47    1.61   0
   5   8 -11    0.81    1.52   0
   4   8 -11    2.14    1.58   0
  -4  -8  11    0.44    1.54   0
   3   8 -11    0.69    1.43   0
  -3  -8  11    0.20    1.48   0
   2   8 -11   -0.58    1.42   0
  -2  -8  11    1.25    1.40   0
   1   8 -11    0.78    1.38   0
  -1  -8  11    0.46    1.40   0
   0  -8  11   19.13    1.39   0
   0   8 -11   18.35    1.51   0
   1  -8  11   15.63    1.45   0
  -1   8 -11   15.52    1.40   0
   2  -8  11   -0.54    1.32   0
  -2   8 -11    0.31    1.33   0
   3  -8  11   -0.67    1.31   0
  -3   8 -11    3.34    1.36   0
   4  -8  11    2.73    1.37   0
  -4   8 -11    2.25    1.00   0
   5  -8  11    4.60    1.50   0
  -5   8 -11    6.28    1.52   0
  -5   8 -11    3.95    1.54   0
   6  -8  11    2.03    1.59   0
  -6   8 -11    1.31    1.54   0
  -6   8 -11    2.02    1.55   0
   7  -8  11    0.01    1.64   0
  -7   8 -11    1.10    1.60   0
  -7   8 -11    0.65    1.64   0
   8  -8  11    1.24    1.82   0
   7   7 -11    4.50    2.13   0
   7   7 -11    4.60    1.78   0
   6   7 -11    0.91    1.62   0
   6   7 -11    2.23    1.58   0
   5   7 -11    3.18    1.57   0
   4   7 -11   -0.00    1.44   0
  -4  -7  11    1.38    1.51   0
   3   7 -11    1.51    1.32   0
  -3  -7  11    0.41    1.40   0
   2   7 -11    1.40    1.27   0
  -2  -7  11    0.67    1.31   0
  -1  -7  11   -3.17    1.28   0
   1   7 -11    1.08    1.29   0
   0  -7  11    4.24    1.30   0
   0   7 -11    1.92    1.33   0
   1  -7  11   12.13    1.39   0
  -1   7 -11   12.65    1.32   0
   2  -7  11    4.25    0.96   0
  -2   7 -11    5.36    1.32   0
   3  -7  11   -0.24    1.31   0
  -3   7 -11    1.02    1.30   0
   4  -7  11   -1.39    1.26   0
  -4   7 -11    1.55    1.32   0
   5  -7  11   -1.45    1.36   0
  -5   7 -11    1.86    1.37   0
   6  -7  11    0.55    1.44   0
  -6   7 -11    1.06    1.40   0
  -6   7 -11    0.46    1.43   0
   7  -7  11    0.60    1.55   0
  -7   7 -11    0.76    1.52   0
  -7   7 -11    0.83    1.55   0
  -8   7 -11   -0.99    1.69   0
   8  -7  11    0.18    1.65   0
  -8   7 -11    0.11    1.19   0
   7   6 -11    3.12    2.05   0
   7   6 -11    1.43    2.02   0
   6   6 -11    0.52    1.42   0
   6   6 -11   -0.34    1.61   0
   5   6 -11    0.77    1.46   0
  -5  -6  11    1.83    1.43   0
   4   6 -11    6.07    1.43   0
  -4  -6  11    8.95    1.42   0
   3   6 -11    0.11    1.35   0
  -3  -6  11    0.46    1.33   0
  -2  -6  11    9.66    1.30   0
   2   6 -11   10.56    1.33   0
  -1  -6  11   21.16    1.12   0
   1   6 -11   25.94    1.49   0
   0  -6  11   68.64    1.76   0
   0   6 -11   67.02    1.76   0
   1  -6  11   11.38    1.34   0
  -1   6 -11    9.60    1.26   0
   2  -6  11   12.01    1.27   0
  -2   6 -11   13.10    1.28   0
   3  -6  11   -0.56    1.31   0
  -3   6 -11    0.51    1.28   0
   4  -6  11   21.03    1.47   0
  -4   6 -11   18.68    1.12   0
   5  -6  11    4.55    1.39   0
  -5   6 -11    5.83    0.99   0
   6  -6  11    2.84    1.39   0
  -6   6 -11    3.52    1.45   0
  -6   6 -11    2.47    1.41   0
  -7   6 -11    0.96    1.54   0
   7  -6  11   -0.04    1.55   0
  -7   6 -11    1.15    1.51   0
  -8   6 -11   -0.76    1.59   0
   8  -6  11    1.56    1.58   0
  -8   6 -11    1.46    1.65   0
   8   5 -11    1.86    2.44   0
   8   5 -11    2.36    2.20   0
   7   5 -11   -0.42    1.89   0
   7   5 -11   -0.02    1.60   0
   6   5 -11    1.68    1.69   0
  -6  -5  11    1.25    1.54   0
   5   5 -11    5.91    1.41   0
  -5  -5  11    5.38    1.42   0
   4   5 -11    2.34    1.41   0
  -4  -5  11    1.78    1.38   0
  -3  -5  11    6.60    1.32   0
   3   5 -11    4.62    1.29   0
  -2  -5  11   -0.85    1.31   0
   2   5 -11    1.75    1.28   0
  -1  -5  11   18.57    1.45   0
   1   5 -11   16.83    1.43   0
   0  -5  11   41.09    1.50   0
   0   5 -11   33.90    1.18   0
   1  -5  11    2.35    1.27   0
  -1   5 -11   -0.50    1.17   0
   2  -5  11   38.44    1.16   0
  -2   5 -11   34.22    1.46   0
   3  -5  11   17.56    1.39   0
  -3   5 -11   17.12    0.94   0
   4  -5  11    0.37    1.18   0
  -4   5 -11    0.96    1.23   0
  -5   5 -11   -1.60    1.32   0
   5  -5  11    1.16    0.94   0
  -6   5 -11    1.45    1.41   0
   6  -5  11   -0.26    1.40   0
  -6   5 -11    0.99    0.96   0
  -7   5 -11    2.97    1.52   0
   7  -5  11    2.29    1.50   0
  -7   5 -11    2.22    1.04   0
   8  -5  11    1.53    1.62   0
  -8   5 -11   -0.90    1.58   0
  -8   5 -11    1.12    1.51   0
   8   4 -11    1.10    2.66   0
   8   4 -11    1.41    2.51   0
   7   4 -11    1.58    2.06   0
   7   4 -11    0.98    1.77   0
  -6  -4  11   -0.77    1.72   0
   6   4 -11    0.61    1.73   0
   5   4 -11    1.04    1.37   0
  -5  -4  11    1.57    1.40   0
  -4  -4  11    0.59    1.36   0
   4   4 -11   -0.22    1.35   0
  -3  -4  11    2.21    1.25   0
   3   4 -11    2.75    1.29   0
  -2  -4  11   35.09    1.50   0
   2   4 -11   34.78    1.42   0
  -1  -4  11   88.60    1.86   0
   1   4 -11   81.45    1.51   0
   0  -4  11   41.47    1.51   0
   0   4 -11   41.06    1.51   0
   1  -4  11    1.43    1.20   0
  -1   4 -11    1.00    1.23   0
   2  -4  11   92.64    1.68   0
  -2   4 -11   81.76    1.68   0
   3  -4  11   31.20    1.37   0
  -3   4 -11   30.59    1.41   0
  -4   4 -11    2.82    1.26   0
   4  -4  11    4.11    1.24   0
  -5   4 -11    2.46    1.38   0
   5  -4  11    2.43    1.38   0
  -6   4 -11   -0.65    1.37   0
   6  -4  11    0.61    1.42   0
  -6   4 -11   -0.99    0.97   0
  -7   4 -11    0.72    1.46   0
   7  -4  11    0.79    1.47   0
  -7   4 -11   -0.01    1.54   0
   8  -4  11    0.88    1.64   0
  -8   4 -11   -0.14    1.59   0
  -8   4 -11   -1.17    1.63   0
   7   3 -11    1.46    1.76   0
   6   3 -11    1.49    1.67   0
  -6  -3  11    0.26    1.60   0
   5   3 -11    6.09    1.66   0
  -5  -3  11    5.21    1.64   0
  -4  -3  11   11.41    1.37   0
   4   3 -11   13.97    1.36   0
  -3  -3  11   12.13    1.30   0
   3   3 -11   11.48    1.39   0
  -2  -3  11   22.79    1.43   0
   2   3 -11   21.55    1.41   0
  -1  -3  11    1.14    1.24   0
   1   3 -11    1.46    1.23   0
   0  -3  11    6.19    1.22   0
   0   3 -11    5.50    1.18   0
  -1   3 -11   19.13    1.37   0
   1  -3  11   15.23    1.03   0
  -2   3 -11    1.79    0.88   0
   2  -3  11    2.22    1.17   0
  -3   3 -11    9.07    1.25   0
   3  -3  11   10.07    1.27   0
  -4   3 -11    5.99    0.85   0
   4  -3  11    5.74    1.20   0
  -5   3 -11   -0.48    1.31   0
   5  -3  11    1.00    1.28   0
  -6   3 -11    2.92    1.40   0
   6  -3  11    3.55    1.00   0
  -6   3 -11    3.96    1.40   0
   7  -3  11    0.58    1.48   0
  -7   3 -11   -0.11    1.47   0
  -7   3 -11   -0.11    1.52   0
   8  -3  11    0.58    1.62   0
  -8   3 -11   -0.89    1.59   0
  -8   3 -11    1.83    1.62   0
   7   2 -11    0.66    2.03   0
  -7  -2  11   -0.15    2.33   0
  -6  -2  11    3.10    1.71   0
   6   2 -11    4.07    1.65   0
  -5  -2  11    0.65    1.59   0
   5   2 -11    0.64    1.25   0
   4   2 -11   23.67    1.82   0
  -4  -2  11   25.10    1.46   0
   3   2 -11   85.58    1.93   0
  -3  -2  11   92.42    2.01   0
   2   2 -11    0.28    1.24   0
  -2  -2  11    1.70    1.22   0
   1   2 -11   20.06    1.35   0
  -1  -2  11   18.59    1.35   0
   0   2 -11   24.35    1.36   0
   0  -2  11   20.96    1.03   0
  -1   2 -11    2.21    1.22   0
   1  -2  11    2.49    1.25   0
  -2   2 -11    9.78    1.24   0
   2  -2  11   12.94    1.25   0
  -3   2 -11   38.89    1.48   0
   3  -2  11   38.08    1.43   0
  -4   2 -11   12.22    1.32   0
   4  -2  11   10.43    1.31   0
  -5   2 -11   -0.69    0.95   0
   5  -2  11    0.28    1.31   0
  -6   2 -11   -0.10    1.41   0
   6  -2  11    0.46    1.38   0
  -6   2 -11   -0.38    0.99   0
   7  -2  11    0.56    1.05   0
  -7   2 -11    1.07    1.50   0
  -7   2 -11    1.60    1.55   0
   8  -2  11    1.34    1.64   0
  -8   2 -11    1.72    1.71   0
  -8   2 -11   -1.12    1.65   0
   7   1 -11    0.65    2.23   0
  -7  -1  11    0.02    2.36   0
  -6  -1  11    1.59    1.61   0
   6   1 -11    0.82    1.60   0
  -5  -1  11    0.08    1.34   0
   5   1 -11    0.67    1.56   0
  -4  -1  11   21.11    1.78   0
   4   1 -11   23.96    1.76   0
   3   1 -11    3.22    1.29   0
  -3  -1  11    3.21    1.46   0
   2   1 -11   38.71    1.44   0
  -2  -1  11   36.50    1.54   0
   1   1 -11    6.58    1.24   0
  -1  -1  11    6.10    1.29   0
   0   1 -11   35.03    1.44   0
   0  -1  11   37.99    1.45   0
  -1   1 -11   59.25    1.32   0
   1  -1  11   66.29    1.65   0
  -2   1 -11    4.26    1.17   0
   2  -1  11    6.07    1.20   0
  -3   1 -11    4.64    1.22   0
   3  -1  11    2.73    1.22   0
  -4   1 -11    8.52    1.33   0
   4  -1  11    9.29    1.30   0
  -5   1 -11    0.90    1.34   0
   5  -1  11    0.88    1.28   0
   6  -1  11    4.35    1.48   0
  -6   1 -11    5.05    1.50   0
  -6   1 -11    2.60    1.56   0
   7  -1  11    1.16    1.06   0
  -7   1 -11   -0.66    1.52   0
  -7   1 -11    0.28    1.50   0
   8  -1  11    4.35    1.70   0
  -8   1 -11    2.08    1.79   0
  -8   1 -11    3.05    1.70   0
  -7   0  11    1.26    2.37   0
   7   0 -11    1.15    2.26   0
   6   0 -11    1.20    1.58   0
  -6   0  11    0.32    1.59   0
  -5   0  11    0.70    1.29   0
   5   0 -11   -0.74    1.58   0
  -4   0  11    0.96    1.33   0
   4   0 -11   -0.61    1.67   0
  -3   0  11   11.73    1.44   0
   3   0 -11    9.85    1.72   0
   2   0 -11   12.95    1.29   0
  -2   0  11   12.64    1.35   0
   1   0 -11   -0.77    1.22   0
  -1   0  11   -0.65    0.88   0
   0   0 -11   13.99    1.34   0
   0   0  11   14.88    1.30   0
  -1   0 -11   24.44    1.38   0
   1   0  11   24.91    1.45   0
  -2   0 -11    5.63    0.83   0
   2   0  11    7.53    1.21   0
  -3   0 -11    3.47    1.27   0
   3   0  11    4.06    1.25   0
  -4   0 -11   -0.08    1.30   0
   4   0  11    2.89    1.32   0
   5   0  11    4.19    1.35   0
  -5   0 -11    4.35    1.36   0
  -5   0 -11    2.24    1.48   0
   6   0  11    3.74    1.49   0
  -6   0 -11    3.46    1.60   0
  -6   0 -11    3.48    1.46   0
   7   0  11    0.55    1.47   0
  -7   0 -11   -1.47    1.68   0
  -7   0 -11   -1.24    1.57   0
   9  -1 -11   -0.48    1.61   0
  -7   1  11    0.38    2.09   0
   7  -1 -11    0.61    2.31   0
  -6   1  11    0.81    1.70   0
   6  -1 -11    0.69    1.66   0
   5  -1 -11   11.00    1.49   0
  -5   1  11   10.65    1.48   0
  -4   1  11   11.65    1.48   0
   4  -1 -11   12.94    1.47   0
  -3   1  11    2.52    1.39   0
   3  -1 -11    3.47    1.61   0
  -2   1  11   -0.51    1.28   0
   2  -1 -11    0.24    1.26   0
   1  -1 -11   47.21    1.63   0
  -1   1  11   46.17    1.61   0
   0  -1 -11   51.32    1.61   0
   0   1  11   47.40    1.62   0
  -1  -1 -11    2.33    1.24   0
   1   1  11    2.22    1.15   0
  -2  -1 -11    0.58    1.19   0
   2   1  11    2.08    1.14   0
   3   1  11    0.54    0.92   0
  -3  -1 -11   -0.92    1.27   0
   4   1  11    0.99    0.92   0
  -4  -1 -11    2.87    1.30   0
   5   1  11   -1.08    1.44   0
  -5  -1 -11    1.34    1.50   0
  -5  -1 -11   -0.43    0.98   0
  -6  -1 -11    2.57    1.58   0
   6   1  11    2.67    1.57   0
  -6  -1 -11    2.71    1.73   0
  -7  -1 -11   -2.84    1.67   0
  -7  -1 -11    1.20    1.76   0
   7   1  11    1.87    1.65   0
   9  -2 -11   -0.09    1.79   0
  -7   2  11    0.12    2.17   0
   7  -2 -11    0.51    2.02   0
   6  -2 -11   -0.38    1.72   0
  -6   2  11    0.41    1.37   0
   5  -2 -11   10.40    1.43   0
  -5   2  11    8.50    1.46   0
   4  -2 -11    2.23    1.29   0
  -4   2  11    2.00    1.69   0
   3  -2 -11   21.20    1.51   0
  -3   2  11   21.39    1.53   0
  -2   2  11    0.36    1.33   0
   2  -2 -11    0.76    1.26   0
  -1   2  11   27.80    1.51   0
   1  -2 -11   30.89    1.44   0
   0   2  11    3.41    1.29   0
   0  -2 -11    1.27    0.88   0
   1   2  11    1.51    1.24   0
  -1  -2 -11    2.91    1.23   0
   2   2  11   -0.51    1.33   0
  -2  -2 -11    0.40    0.88   0
  -3  -2 -11    2.90    1.36   0
   3   2  11    1.72    0.94   0
  -4  -2 -11    1.79    1.02   0
  -4  -2 -11    2.02    1.55   0
   4   2  11    3.13    1.37   0
  -5  -2 -11    0.80    1.04   0
  -5  -2 -11    0.38    1.60   0
   5   2  11    1.24    1.41   0
  -6  -2 -11   -1.01    1.58   0
  -6  -2 -11    2.95    2.19   0
   6   2  11    0.22    1.09   0
   8  -3 -11    0.17    1.68   0
  -7   3  11    0.93    2.19   0
  -6   3  11    1.95    1.89   0
   6  -3 -11    3.95    1.85   0
  -5   3  11   -0.41    1.79   0
   5  -3 -11    1.23    1.78   0
   4  -3 -11    0.78    1.38   0
  -4   3  11    0.64    1.39   0
   3  -3 -11   14.02    1.48   0
  -3   3  11   12.97    1.56   0
   2  -3 -11   20.16    1.51   0
  -2   3  11   19.32    1.56   0
   1  -3 -11    0.42    1.32   0
  -1   3  11    1.59    1.35   0
   0  -3 -11    0.99    1.29   0
   0   3  11    1.52    1.29   0
  -1  -3 -11    1.73    1.31   0
   1   3  11    1.89    1.29   0
  -2  -3 -11   -0.57    1.29   0
   2   3  11   -0.19    1.32   0
  -3  -3 -11    2.14    1.34   0
   3   3  11    1.89    1.42   0
  -4  -3 -11    0.94    1.44   0
  -4  -3 -11   -0.50    1.46   0
   4   3  11    0.26    0.97   0
  -5  -3 -11    1.06    1.54   0
  -5  -3 -11    1.82    2.06   0
   5   3  11   -0.00    1.10   0
  -8   4  11    1.01    3.99   0
  -8   4  11    0.72    4.18   0
   8  -4 -11    0.51    1.23   0
   7  -4 -11    2.36    1.65   0
  -7   4  11    1.00    2.04   0
  -7   4  11    0.41    2.04   0
  -6   4  11    1.24    1.53   0
   6  -4 -11    1.32    1.82   0
   5  -4 -11   -0.47    1.51   0
  -5   4  11    0.44    1.87   0
   4  -4 -11    0.53    1.45   0
  -4   4  11    0.51    1.54   0
   3  -4 -11    4.26    1.43   0
  -3   4  11    2.13    1.77   0
   2  -4 -11    0.34    1.35   0
  -2   4  11   -0.81    1.37   0
   1  -4 -11    1.66    1.34   0
  -1   4  11    2.99    1.34   0
   0  -4 -11    0.25    1.35   0
   0   4  11   -0.11    1.36   0
  -1  -4 -11   -1.56    1.43   0
   1   4  11    3.62    1.37   0
  -2  -4 -11    1.53    1.39   0
   2   4  11    2.31    1.00   0
  -3  -4 -11    1.60    1.46   0
  -3  -4 -11    0.89    1.98   0
   3   4  11    0.50    1.06   0
  -4  -4 -11    0.54    1.52   0
  -4  -4 -11    0.76    2.06   0
   4   4  11    2.87    1.54   0
  -5  -4 -11    0.57    2.60   0
  -5  -4 -11   -0.79    1.67   0
   5   4  11    0.85    1.68   0
   7  -5 -11    1.42    1.76   0
  -7   5  11    1.39    2.12   0
  -7   5  11   -0.48    2.12   0
   6  -5 -11    1.21    1.68   0
   6  -5 -11   -0.32    1.93   0
  -6   5  11    0.04    1.60   0
   5  -5 -11   -1.03    1.87   0
  -5   5  11   -0.23    1.95   0
   4  -5 -11    2.57    1.59   0
  -4   5  11    3.04    1.55   0
   3  -5 -11    1.06    1.53   0
  -3   5  11    2.34    1.57   0
   2  -5 -11    2.08    0.99   0
  -2   5  11    1.18    1.44   0
  -1   5  11    1.32    1.44   0
   1  -5 -11    2.11    1.42   0
   0   5  11    0.56    1.51   0
   0  -5 -11    3.24    1.46   0
   1   5  11    1.10    1.06   0
  -1  -5 -11   -0.47    1.05   0
   2   5  11   -1.79    1.46   0
  -2  -5 -11   -0.25    2.34   0
  -2  -5 -11   -0.10    1.46   0
  -3  -5 -11    0.07    2.43   0
  -3  -5 -11   -0.01    1.54   0
   3   5  11    1.37    1.10   0
   6  -6 -11    1.49    1.83   0
  -6   6  11    0.79    2.10   0
  -6   6  11    1.42    2.15   0
   5  -6 -11    0.85    1.78   0
   5  -6 -11   -0.50    1.75   0
  -5   6  11    0.57    1.68   0
  -4   6  11   -3.11    2.00   0
   4  -6 -11   -0.25    1.59   0
   4  -6 -11   -0.29    1.67   0
  -3   6  11    0.39    1.51   0
   3  -6 -11    0.26    1.56   0
  -2   6  11    0.03    1.60   0
   2  -6 -11    0.84    1.50   0
  -1   6  11    1.09    1.57   0
   1  -6 -11   -0.24    1.02   0
   0   6  11   -0.42    1.52   0
   0  -6 -11   -0.06    1.09   0
   1   6  11   -0.19    1.68   0
  -1  -6 -11    0.99    1.51   0
  -1  -6 -11    0.16    2.83   0
   2   6  11   -0.42    1.63   0
  -2  -6 -11   -0.41    1.60   0
  -3   7  11    1.15    1.70   0
   3  -7 -11    0.12    2.19   0
   3  -7 -11    1.32    1.68   0
  -2   7  11   -0.34    1.19   0
   2  -7 -11    0.61    1.20   0
   2  -7 -11   -0.17    2.24   0
   1  -7 -11    0.33    1.67   0
  -1   7  11    0.44    1.72   0
   1  -7 -11    0.32    2.55   0
  -1 -11  12    0.85    1.70   0
   0  11 -12    0.97    1.67   0
   0 -11  12    1.04    1.69   0
  -1  11 -12    0.92    1.59   0
   1 -11  12    3.20    1.60   0
  -2  11 -12    2.45    1.66   0
   2 -11  12    1.12    1.67   0
  -3  11 -12    0.88    1.70   0
   3 -11  12    1.21    1.62   0
   3  10 -12    0.04    1.71   0
   2  10 -12   -1.38    1.17   0
  -2 -10  12    2.34    1.65   0
   1  10 -12    2.31    1.55   0
  -1 -10  12    2.06    1.57   0
   0  10 -12    0.65    1.16   0
   0 -10  12    0.57    1.13   0
  -1  10 -12   -1.48    1.47   0
   1 -10  12   -0.54    1.44   0
  -2  10 -12   -1.45    1.54   0
   2 -10  12   -0.57    1.54   0
  -3  10 -12   -1.60    1.52   0
   3 -10  12    0.15    1.50   0
  -4  10 -12    3.75    1.62   0
   4 -10  12   -0.57    1.59   0
   5 -10  12   -0.60    1.72   0
  -5  10 -12   -0.79    1.74   0
  -5  10 -12    2.03    1.69   0
   4   9 -12    1.81    1.68   0
   3   9 -12    1.02    1.65   0
  -3  -9  12    1.22    1.60   0
   2   9 -12    0.51    1.52   0
  -2  -9  12    2.86    1.55   0
   1   9 -12   -1.04    1.05   0
  -1  -9  12   -0.57    1.50   0
   0   9 -12    0.96    1.41   0
   0  -9  12    0.52    1.42   0
  -1   9 -12   10.70    1.45   0
   1  -9  12   11.62    1.53   0
   2  -9  12    7.20    1.12   0
  -2   9 -12    7.48    1.52   0
   3  -9  12    1.44    1.06   0
  -3   9 -12   -0.19    1.44   0
   4  -9  12    1.81    1.46   0
  -4   9 -12    0.89    1.54   0
   5  -9  12    0.31    1.12   0
  -5   9 -12    2.94    1.63   0
  -5   9 -12    1.70    1.61   0
   6  -9  12    3.21    1.71   0
  -6   9 -12    1.81    1.18   0
  -6   9 -12    0.92    1.69   0
   5   8 -12    0.28    1.67   0
   4   8 -12    1.78    1.58   0
  -4  -8  12    1.08    1.65   0
   3   8 -12    0.17    1.50   0
  -3  -8  12    0.38    1.52   0
   2   8 -12   -0.56    1.40   0
  -2  -8  12    0.36    1.45   0
   1   8 -12   -0.15    1.01   0
  -1  -8  12    1.41    0.97   0
   0  -8  12    0.68    1.35   0
   0   8 -12    1.67    1.34   0
   1  -8  12    1.36    1.36   0
  -1   8 -12    2.00    1.29   0
   2  -8  12    2.57    1.33   0
  -2   8 -12    2.27    1.35   0
   3  -8  12    3.06    0.99   0
  -3   8 -12    6.04    1.47   0
   4  -8  12    6.53    1.51   0
  -4   8 -12    7.03    1.49   0
   5  -8  12    2.24    1.08   0
  -5   8 -12    0.85    1.53   0
   6  -8  12    0.14    1.60   0
  -6   8 -12    0.65    1.50   0
  -6   8 -12    1.80    1.61   0
   7  -8  12    2.45    1.72   0
  -7   8 -12    0.43    1.64   0
  -7   8 -12    1.11    1.73   0
   6   7 -12    2.11    2.07   0
   6   7 -12    2.76    1.99   0
   5   7 -12   -0.92    1.95   0
  -5  -7  12    0.34    1.62   0
   4   7 -12    0.15    1.49   0
  -4  -7  12    0.16    1.53   0
   3   7 -12    5.25    1.48   0
  -3  -7  12    6.08    1.44   0
  -2  -7  12    3.89    1.40   0
   2   7 -12    4.75    1.43   0
  -1  -7  12    1.54    1.39   0
   1   7 -12    0.67    1.41   0
   0  -7  12    6.35    1.01   0
   0   7 -12    6.44    1.32   0
   1  -7  12    0.47    1.31   0
  -1   7 -12    0.67    1.30   0
   2  -7  12    1.10    1.30   0
  -2   7 -12    0.44    1.29   0
   3  -7  12    4.47    1.33   0
  -3   7 -12    5.09    1.32   0
   4  -7  12    7.89    1.43   0
  -4   7 -12    6.98    1.06   0
   5  -7  12    1.07    0.98   0
  -5   7 -12    2.14    1.36   0
   6  -7  12    0.05    1.51   0
  -6   7 -12    2.62    1.53   0
  -6   7 -12   -0.71    1.52   0
  -7   7 -12    0.44    1.66   0
   7  -7  12   -0.13    1.69   0
  -7   7 -12   -0.89    1.58   0
   7   6 -12   -0.75    1.73   0
   7   6 -12   -0.24    2.11   0
   6   6 -12    0.42    1.66   0
   5   6 -12    2.55    1.87   0
  -5  -6  12    0.40    1.59   0
   4   6 -12    3.90    1.43   0
  -4  -6  12    1.68    1.46   0
  -3  -6  12    1.60    1.31   0
   3   6 -12    1.72    1.39   0
  -2  -6  12    6.00    1.33   0
   2   6 -12    6.02    1.31   0
  -1  -6  12    1.42    0.95   0
   1   6 -12    1.29    1.30   0
   0  -6  12    2.10    1.28   0
   0   6 -12    2.21    0.95   0
   1  -6  12    6.40    1.28   0
  -1   6 -12    4.45    0.98   0
   2  -6  12    0.47    1.28   0
  -2   6 -12    1.87    1.28   0
   3  -6  12   -0.37    1.29   0
  -3   6 -12    0.36    1.33   0
   4  -6  12   11.62    1.43   0
  -4   6 -12   17.28    1.42   0
   5  -6  12    1.48    1.43   0
  -5   6 -12    1.66    1.49   0
  -6   6 -12    0.36    1.46   0
   6  -6  12    0.32    1.47   0
  -6   6 -12   -0.24    1.47   0
  -7   6 -12    0.57    1.63   0
   7  -6  12    2.32    1.71   0
  -7   6 -12   -0.80    1.49   0
   8  -6  12    0.45    1.74   0
  -8   6 -12   -1.33    1.72   0
   7   5 -12    3.03    2.06   0
   7   5 -12    2.36    2.02   0
   6   5 -12    2.80    1.88   0
  -6  -5  12    2.96    1.96   0
   5   5 -12   12.41    1.66   0
  -5  -5  12   12.38    1.59   0
  -4  -5  12    9.48    1.50   0
   4   5 -12   10.76    1.47   0
  -3  -5  12    1.80    1.45   0
   3   5 -12    1.67    1.33   0
  -2  -5  12    2.36    1.32   0
   2   5 -12    3.73    1.32   0
  -1  -5  12    0.69    0.90   0
   1   5 -12    0.02    1.27   0
   0  -5  12   16.58    1.38   0
   0   5 -12   19.59    1.38   0
   1  -5  12    1.21    1.19   0
  -1   5 -12    2.91    1.25   0
   2  -5  12    5.22    0.86   0
  -2   5 -12    4.87    1.26   0
   3  -5  12    5.70    1.32   0
  -3   5 -12    5.05    1.33   0
   4  -5  12   14.12    1.39   0
  -4   5 -12   17.18    1.39   0
  -5   5 -12    3.67    1.35   0
   5  -5  12    2.13    1.39   0
  -6   5 -12    0.40    1.45   0
   6  -5  12    1.61    1.48   0
  -6   5 -12    0.85    1.44   0
  -7   5 -12    3.12    1.47   0
   7  -5  12    0.19    1.58   0
  -7   5 -12    0.69    1.13   0
   8  -5  12    1.37    1.74   0
  -8   5 -12    0.10    1.66   0
  -8   5 -12    1.36    1.71   0
   8   4 -12    1.49    2.79   0
   8   4 -12    0.84    2.83   0
   7   4 -12    1.35    1.86   0
  -6  -4  12    2.17    1.81   0
   6   4 -12    1.21    1.42   0
  -5  -4  12    0.67    1.43   0
   5   4 -12    0.18    1.76   0
  -4  -4  12    3.69    1.61   0
   4   4 -12   -0.44    1.34   0
  -3  -4  12    5.20    1.65   0
   3   4 -12    3.90    1.32   0
  -2  -4  12    3.33    1.34   0
   2   4 -12    3.89    1.31   0
  -1  -4  12   27.04    1.44   0
   1   4 -12   24.88    1.47   0
   0  -4  12    1.92    0.88   0
   0   4 -12    2.86    1.29   0
   1  -4  12    1.52    1.23   0
  -1   4 -12    1.65    1.28   0
   2  -4  12   71.20    1.64   0
  -2   4 -12   77.26    1.63   0
  -3   4 -12    9.78    1.36   0
   3  -4  12    8.55    1.02   0
  -4   4 -12    6.10    1.37   0
   4  -4  12    6.69    1.36   0
  -5   4 -12    0.28    1.00   0
   5  -4  12   -0.72    1.42   0
  -6   4 -12   -0.67    1.46   0
   6  -4  12    1.27    1.05   0
  -6   4 -12    1.61    1.54   0
  -7   4 -12    0.78    1.56   0
   7  -4  12   -1.22    1.50   0
  -7   4 -12    0.25    1.61   0
   8  -4  12    0.71    1.69   0
  -8   4 -12    0.68    1.71   0
  -8   4 -12    0.88    1.62   0
   8   3 -12    0.18    3.36   0
   8   3 -12    0.36    3.61   0
   7   3 -12   -0.21    2.15   0
  -7  -3  12    0.34    2.26   0
   6   3 -12    4.29    1.83   0
  -6  -3  12    6.01    1.85   0
  -5  -3  12    2.26    1.75   0
   5   3 -12    2.90    1.40   0
   4   3 -12    9.30    1.63   0
  -4  -3  12    9.26    1.39   0
   3   3 -12   10.52    1.42   0
  -3  -3  12    8.36    1.36   0
   2   3 -12   22.64    1.42   0
  -2  -3  12   22.50    1.47   0
   1   3 -12   18.14    1.41   0
  -1  -3  12   17.46    1.48   0
   0   3 -12   12.76    1.39   0
   0  -3  12   11.89    1.33   0
  -1   3 -12    8.06    1.35   0
   1  -3  12    8.31    1.23   0
  -2   3 -12   18.39    1.36   0
   2  -3  12   21.02    1.36   0
  -3   3 -12   -0.60    1.30   0
   3  -3  12    1.05    1.28   0
  -4   3 -12    5.08    1.35   0
   4  -3  12    3.95    1.31   0
  -5   3 -12    0.91    0.99   0
   5  -3  12   -1.01    1.39   0
  -6   3 -12    5.14    1.49   0
   6  -3  12    4.43    1.48   0
  -6   3 -12    2.98    1.11   0
   7  -3  12    3.74    1.67   0
  -7   3 -12    1.44    1.53   0
  -7   3 -12    2.21    1.74   0
   8  -3  12    0.12    1.68   0
  -8   3 -12    1.22    1.73   0
  -8   3 -12    0.50    1.68   0
   7   2 -12    3.04    2.15   0
  -7  -2  12    1.98    2.30   0
  -6  -2  12    3.63    1.82   0
   6   2 -12    3.42    1.41   0
  -5  -2  12    0.44    1.67   0
   5   2 -12    1.34    1.68   0
   4   2 -12    8.88    1.37   0
  -4  -2  12    8.80    1.70   0
   3   2 -12   17.84    1.72   0
  -3  -2  12   19.25    1.59   0
   2   2 -12    1.90    1.22   0
  -2  -2  12    1.04    1.27   0
   1   2 -12    9.31    1.36   0
  -1  -2  12    8.52    1.33   0
   0   2 -12   12.57    1.00   0
   0  -2  12   15.82    1.37   0
  -1   2 -12   32.28    1.44   0
   1  -2  12   30.66    1.39   0
  -2   2 -12    1.23    0.78   0
   2  -2  12   -0.78    1.22   0
  -3   2 -12    2.29    1.31   0
   3  -2  12    3.69    1.31   0
  -4   2 -12    7.90    0.96   0
   4  -2  12    8.08    1.37   0
  -5   2 -12   -0.32    0.97   0
   5  -2  12    0.35    1.34   0
   6  -2  12   -0.13    1.48   0
  -6   2 -12    1.38    1.49   0
  -6   2 -12    2.27    1.53   0
   7  -2  12    0.60    1.63   0
  -7   2 -12   -0.01    1.07   0
  -7   2 -12   -0.01    1.65   0
   7   1 -12    2.88    2.15   0
  -7  -1  12    2.87    2.27   0
  -6  -1  12    1.37    1.72   0
   6   1 -12    0.81    1.67   0
  -5  -1  12    0.60    1.64   0
   5   1 -12    0.19    1.66   0
  -4  -1  12    8.39    1.42   0
   4   1 -12    8.98    1.66   0
   3   1 -12    0.21    1.28   0
  -3  -1  12    2.21    1.61   0
   2   1 -12   10.74    1.31   0
  -2  -1  12   10.62    1.32   0
   1   1 -12    5.45    0.94   0
  -1  -1  12    5.71    1.38   0
   0   1 -12    3.11    1.33   0
   0  -1  12    3.92    1.33   0
  -1   1 -12    0.97    1.21   0
   1  -1  12    1.78    1.17   0
  -2   1 -12    1.38    0.80   0
   2  -1  12   -0.06    1.24   0
  -3   1 -12   -0.44    1.31   0
   3  -1  12    0.36    0.90   0
  -4   1 -12    2.15    1.31   0
   4  -1  12    2.32    1.33   0
   5  -1  12    2.31    0.96   0
  -5   1 -12    2.05    1.07   0
   6  -1  12    1.51    1.50   0
  -6   1 -12   -0.11    1.52   0
  -6   1 -12    0.79    1.61   0
   7  -1  12    1.50    1.68   0
  -7   1 -12   -0.86    1.70   0
  -7   1 -12    0.25    1.64   0
  -7   0  12    6.26    2.61   0
   7   0 -12    6.04    2.22   0
   6   0 -12    2.12    1.74   0
  -6   0  12    0.83    1.78   0
  -5   0  12    0.47    1.42   0
   5   0 -12    0.27    1.34   0
  -4   0  12    2.05    1.38   0
   4   0 -12   -0.12    1.56   0
  -3   0  12    0.91    1.36   0
   3   0 -12    1.84    1.35   0
   2   0 -12    6.82    1.34   0
  -2   0  12    6.29    1.36   0
   1   0 -12    8.87    1.29   0
  -1   0  12    5.45    1.35   0
   0   0 -12    4.05    1.26   0
   0   0  12    5.19    1.27   0
  -1   0 -12    1.35    1.20   0
   1   0  12   -0.35    1.22   0
  -2   0 -12   -0.71    1.26   0
   2   0  12    1.98    1.25   0
  -3   0 -12    2.37    1.28   0
   3   0  12    1.11    1.29   0
   4   0  12    2.63    1.36   0
  -4   0 -12    3.06    1.37   0
   5   0  12    0.34    1.43   0
  -5   0 -12   -0.71    1.01   0
  -5   0 -12    0.53    1.57   0
   6   0  12    0.83    1.56   0
  -6   0 -12   -0.25    1.71   0
  -6   0 -12   -0.18    1.10   0
  -7   0 -12    2.11    1.72   0
   7   0  12    0.20    1.72   0
  -7   0 -12    3.02    1.80   0
  -7   1  12    0.27    2.28   0
   7  -1 -12    0.37    2.19   0
  -6   1  12    0.70    1.74   0
   6  -1 -12    1.31    1.73   0
   5  -1 -12    0.43    1.41   0
  -5   1  12   -0.34    1.38   0
  -4   1  12    1.37    1.36   0
   4  -1 -12    0.68    1.32   0
  -3   1  12    4.10    1.39   0
   3  -1 -12    4.07    1.38   0
  -2   1  12    1.63    1.27   0
   2  -1 -12    1.43    1.34   0
  -1   1  12    2.37    1.29   0
   1  -1 -12    1.06    1.26   0
   0   1  12    3.68    1.30   0
   0  -1 -12    4.18    1.30   0
   1   1  12    2.73    1.31   0
  -1  -1 -12    1.23    1.30   0
   2   1  12    0.74    1.30   0
  -2  -1 -12    0.80    1.26   0
   3   1  12    0.36    1.37   0
  -3  -1 -12    2.62    1.35   0
   4   1  12    4.40    1.49   0
  -4  -1 -12    6.66    1.43   0
   5   1  12    0.64    1.51   0
  -5  -1 -12   -0.65    1.62   0
  -5  -1 -12    1.20    1.00   0
  -6  -1 -12   -0.10    1.60   0
   6   1  12    1.30    1.63   0
  -6  -1 -12   -0.43    1.86   0
  -7   2  12   -0.37    2.24   0
   7  -2 -12    0.62    1.89   0
  -6   2  12    1.95    1.90   0
   6  -2 -12    0.74    1.85   0
   5  -2 -12    0.89    1.34   0
  -5   2  12    1.32    1.81   0
   4  -2 -12    0.87    1.44   0
  -4   2  12    2.65    1.47   0
   3  -2 -12    2.88    1.34   0
  -3   2  12    4.01    1.43   0
   2  -2 -12    4.84    1.33   0
  -2   2  12    3.03    1.05   0
  -1   2  12   10.40    1.45   0
   1  -2 -12   10.02    1.33   0
   0   2  12    0.62    1.39   0
   0  -2 -12   -0.63    0.98   0
   1   2  12    0.80    0.92   0
  -1  -2 -12    0.78    1.27   0
   2   2  12    2.91    1.28   0
  -2  -2 -12    1.27    1.31   0
  -3  -2 -12    0.06    0.98   0
   3   2  12    0.31    1.42   0
  -4  -2 -12    2.22    1.48   0
   4   2  12    0.63    1.47   0
  -4  -2 -12    1.91    1.55   0
  -5  -2 -12    2.16    1.59   0
  -5  -2 -12   -0.23    2.13   0
   5   2  12    1.20    1.57   0
  -7   3  12    0.27    2.38   0
   7  -3 -12    1.34    1.96   0
   6  -3 -12    0.47    1.45   0
  -6   3  12    0.92    1.51   0
  -5   3  12    1.09    1.86   0
   5  -3 -12    1.05    1.46   0
   4  -3 -12    2.94    1.49   0
  -4   3  12    2.90    1.49   0
   3  -3 -12    0.10    1.70   0
  -3   3  12   -0.15    1.42   0
   2  -3 -12   -0.02    1.39   0
  -2   3  12    0.27    1.40   0
   1  -3 -12    1.21    1.36   0
  -1   3  12    0.22    1.43   0
   0  -3 -12   -0.62    1.37   0
   0   3  12    0.76    1.41   0
  -1  -3 -12    0.76    1.39   0
   1   3  12   -0.72    1.46   0
  -2  -3 -12    3.67    0.98   0
   2   3  12    1.53    1.46   0
  -3  -3 -12    1.18    0.99   0
   3   3  12    2.08    1.54   0
  -4  -3 -12    2.60    1.53   0
  -4  -3 -12    0.88    2.07   0
   4   3  12    1.53    1.56   0
  -5  -3 -12    0.09    1.81   0
   5   3  12    1.64    1.69   0
  -7   4  12   -0.47    2.17   0
   7  -4 -12    2.26    1.74   0
   6  -4 -12    0.55    1.60   0
  -6   4  12   -0.37    2.02   0
   5  -4 -12    0.17    1.58   0
  -5   4  12   -0.11    1.64   0
   4  -4 -12   -0.10    1.84   0
  -4   4  12    0.74    1.54   0
   3  -4 -12    5.04    1.54   0
  -3   4  12    3.85    1.52   0
   2  -4 -12    0.58    1.46   0
  -2   4  12    1.57    1.52   0
   1  -4 -12    2.45    1.48   0
  -1   4  12    0.36    1.45   0
   0  -4 -12    1.61    1.47   0
   0   4  12    2.72    1.50   0
  -1  -4 -12    0.73    1.55   0
   1   4  12    1.77    1.44   0
  -2  -4 -12    0.41    1.50   0
   2   4  12    1.76    1.52   0
  -3  -4 -12    1.42    1.51   0
  -3  -4 -12    0.82    2.12   0
   3   4  12   -0.37    1.56   0
   6  -5 -12    0.90    2.02   0
   6  -5 -12   -0.42    1.74   0
  -6   5  12    0.43    1.71   0
   5  -5 -12    1.40    1.67   0
  -5   5  12    1.09    2.10   0
   4  -5 -12    0.98    1.74   0
  -4   5  12    0.83    2.04   0
   3  -5 -12    4.01    1.56   0
  -3   5  12    3.57    1.63   0
   2  -5 -12    0.87    1.48   0
  -2   5  12    0.03    1.56   0
   1  -5 -12    1.70    1.48   0
  -1   5  12    0.64    1.54   0
   0  -5 -12    0.47    1.58   0
   0   5  12    0.58    1.54   0
  -1  -5 -12    2.34    1.50   0
   1   5  12    3.89    1.71   0
  -2  -5 -12   -0.61    2.60   0
  -2  -5 -12    1.83    1.61   0
   2   5  12    0.60    1.63   0
   4  -6 -12   -0.47    1.74   0
   4  -6 -12   -0.66    1.83   0
  -4   6  12    0.65    1.81   0
   3  -6 -12    0.05    1.64   0
  -3   6  12    0.92    1.69   0
   2  -6 -12   -1.12    1.69   0
  -2   6  12   -0.96    1.76   0
  -1   6  12    0.81    1.67   0
   1  -6 -12    0.51    1.26   0
   0   6  12    4.71    1.71   0
   2  10 -13    0.78    1.72   0
  -2 -10  13    2.51    1.68   0
   1  10 -13    0.20    1.63   0
  -1 -10  13    0.68    1.66   0
   0  10 -13    1.11    1.67   0
   0 -10  13    0.57    1.63   0
  -1  10 -13    0.75    1.62   0
   1 -10  13   -1.28    1.58   0
  -2  10 -13   -1.26    1.64   0
   2 -10  13    1.39    1.13   0
  -3  10 -13    2.33    1.59   0
   3 -10  13    1.09    1.63   0
   4 -10  13   -0.74    1.16   0
  -4  10 -13   -0.74    1.62   0
   3   9 -13    0.67    1.69   0
  -3  -9  13    2.40    1.79   0
   2   9 -13    0.62    1.62   0
  -2  -9  13    1.90    1.61   0
   1   9 -13    1.15    1.54   0
  -1  -9  13    0.93    1.13   0
   0   9 -13   -0.09    1.50   0
   0  -9  13   -1.73    1.49   0
   1  -9  13    0.43    1.52   0
  -1   9 -13    2.81    1.51   0
   2  -9  13    2.26    1.54   0
  -2   9 -13    2.04    1.53   0
   3  -9  13    1.18    1.54   0
  -3   9 -13    1.67    1.50   0
   4  -9  13    0.14    1.48   0
  -4   9 -13   -0.97    1.05   0
   5  -9  13    3.77    1.58   0
  -5   9 -13    2.53    1.57   0
  -5   9 -13    1.32    1.73   0
   5   8 -13    0.85    1.83   0
   4   8 -13    1.11    1.62   0
  -4  -8  13   -0.29    1.69   0
   3   8 -13    4.30    1.55   0
  -3  -8  13    2.03    1.61   0
   2   8 -13    1.17    1.51   0
  -2  -8  13    0.97    1.55   0
  -1  -8  13    0.63    1.52   0
   1   8 -13    0.94    1.51   0
   0  -8  13    2.07    1.49   0
   0   8 -13    0.47    1.03   0
   1  -8  13    2.15    1.43   0
  -1   8 -13    4.14    1.46   0
   2  -8  13   -1.15    1.46   0
  -2   8 -13    1.09    1.02   0
   3  -8  13    3.88    1.44   0
  -3   8 -13    2.31    1.51   0
   4  -8  13   -0.33    1.47   0
  -4   8 -13   -0.44    1.48   0
   5  -8  13    0.18    1.54   0
  -5   8 -13    1.33    1.60   0
   6  -8  13    0.68    1.67   0
  -6   8 -13    0.93    1.63   0
  -6   8 -13    0.47    1.68   0
   6   7 -13    1.15    1.75   0
   5   7 -13   -0.86    1.74   0
  -5  -7  13    0.83    1.70   0
   4   7 -13   -0.86    1.62   0
  -4  -7  13   -0.10    1.62   0
   3   7 -13    4.23    1.53   0
  -3  -7  13    6.45    1.53   0
  -2  -7  13    3.37    1.52   0
   2   7 -13    3.38    1.46   0
  -1  -7  13    1.91    1.03   0
   1   7 -13    1.78    1.39   0
   0  -7  13    0.77    1.36   0
   0   7 -13    0.78    1.33   0
   1  -7  13   -0.65    1.39   0
  -1   7 -13    0.77    1.34   0
   2  -7  13    1.00    1.40   0
  -2   7 -13   -1.28    1.39   0
   3  -7  13    5.50    1.43   0
  -3   7 -13    6.15    1.41   0
   4  -7  13    4.39    1.45   0
  -4   7 -13    2.82    1.42   0
   5  -7  13   -1.02    1.11   0
  -5   7 -13    0.29    1.56   0
  -6   7 -13    2.81    1.64   0
   6  -7  13    1.66    1.22   0
  -6   7 -13    0.59    1.56   0
   7  -7  13    2.29    1.74   0
  -7   7 -13    0.28    1.73   0
   6   6 -13   -0.55    2.07   0
  -6  -6  13   -0.04    1.71   0
   5   6 -13    1.86    1.66   0
  -5  -6  13    1.43    1.63   0
   4   6 -13    1.84    1.56   0
  -4  -6  13    3.87    1.55   0
  -3  -6  13    0.81    1.45   0
   3   6 -13    1.27    1.47   0
  -2  -6  13    0.94    1.03   0
   2   6 -13    1.68    1.39   0
  -1  -6  13    2.42    1.37   0
   1   6 -13    2.42    1.39   0
   0  -6  13    0.10    0.90   0
   0   6 -13    0.80    1.38   0
   1  -6  13    2.32    1.31   0
  -1   6 -13    1.85    1.27   0
   2  -6  13   -0.31    0.91   0
  -2   6 -13    1.14    1.28   0
   3  -6  13    2.36    1.30   0
  -3   6 -13    0.89    0.98   0
   4  -6  13    1.95    1.46   0
  -4   6 -13    1.30    1.07   0
  -5   6 -13    3.59    1.50   0
   5  -6  13    4.34    1.50   0
  -6   6 -13   -0.72    1.55   0
   6  -6  13    0.64    1.56   0
  -6   6 -13    0.70    1.52   0
  -7   6 -13    0.32    1.72   0
   7  -6  13    0.41    1.15   0
  -7   6 -13   -0.04    1.70   0
   7   5 -13    0.62    2.13   0
   7   5 -13    1.35    1.74   0
  -6  -5  13    0.04    1.99   0
   6   5 -13    0.31    1.58   0
   5   5 -13    2.19    1.58   0
  -5  -5  13    5.35    1.95   0
  -4  -5  13    5.02    1.56   0
   4   5 -13    3.83    1.51   0
  -3  -5  13    0.23    1.43   0
   3   5 -13    1.68    1.44   0
  -2  -5  13    1.51    1.32   0
   2   5 -13    0.32    1.30   0
  -1  -5  13    3.62    1.37   0
   1   5 -13    2.94    1.28   0
   0  -5  13    1.01    1.27   0
   0   5 -13    0.88    1.28   0
   1  -5  13    2.79    1.31   0
  -1   5 -13    4.76    1.31   0
   2  -5  13    2.07    1.29   0
  -2   5 -13    2.44    1.26   0
  -3   5 -13    3.31    1.36   0
   3  -5  13    5.62    1.39   0
  -4   5 -13    5.53    1.43   0
   4  -5  13    4.32    1.40   0
  -5   5 -13    1.97    1.43   0
   5  -5  13    2.99    1.43   0
  -6   5 -13   -0.79    1.13   0
   6  -5  13    1.05    1.57   0
  -6   5 -13    2.78    1.60   0
  -7   5 -13    0.24    1.13   0
   7  -5  13   -2.06    1.57   0
  -7   5 -13   -0.56    1.72   0
   7   4 -13    0.64    2.02   0
   6   4 -13    1.19    1.61   0
  -6  -4  13    0.34    1.96   0
  -5  -4  13    0.02    1.52   0
   5   4 -13    2.65    1.84   0
  -4  -4  13    3.33    1.56   0
   4   4 -13    5.80    1.40   0
  -3  -4  13    7.25    1.46   0
   3   4 -13    7.98    1.39   0
  -2  -4  13    0.78    1.26   0
   2   4 -13    0.61    1.25   0
  -1  -4  13    1.29    0.96   0
   1   4 -13    0.84    1.33   0
   0  -4  13    2.58    1.30   0
   0   4 -13    2.96    1.34   0
  -1   4 -13    1.86    1.33   0
   1  -4  13    1.44    1.32   0
  -2   4 -13    3.77    1.30   0
   2  -4  13    4.03    1.31   0
  -3   4 -13   -0.09    1.35   0
   3  -4  13    0.96    1.28   0
  -4   4 -13    0.81    1.39   0
   4  -4  13    0.76    1.36   0
  -5   4 -13    1.64    1.47   0
   5  -4  13   -0.67    1.48   0
  -6   4 -13    0.24    1.55   0
   6  -4  13    1.40    1.57   0
  -6   4 -13   -0.67    1.60   0
   7  -4  13    2.13    1.64   0
  -7   4 -13    0.15    1.16   0
  -7   4 -13    1.20    1.16   0
   7   3 -13    0.97    2.03   0
  -7  -3  13    0.17    2.43   0
   6   3 -13    6.76    1.58   0
  -6  -3  13    8.07    1.63   0
  -5  -3  13    5.99    1.86   0
   5   3 -13    5.58    1.76   0
   4   3 -13    9.21    1.51   0
  -4  -3  13    8.39    1.86   0
   3   3 -13    7.70    1.41   0
  -3  -3  13    7.76    1.42   0
   2   3 -13    2.27    1.46   0
  -2  -3  13    4.32    1.34   0
   1   3 -13    1.67    1.27   0
  -1  -3  13    2.68    1.27   0
   0   3 -13   18.80    1.38   0
   0  -3  13   15.67    1.05   0
  -1   3 -13    5.05    1.35   0
   1  -3  13    3.56    1.38   0
  -2   3 -13    2.13    1.29   0
   2  -3  13   -0.06    1.32   0
  -3   3 -13    1.95    1.31   0
   3  -3  13    4.39    1.29   0
  -4   3 -13    1.93    1.41   0
   4  -3  13    1.06    0.97   0
  -5   3 -13    1.62    1.47   0
   5  -3  13    1.50    1.50   0
   6  -3  13   -0.63    1.59   0
  -6   3 -13   -0.67    1.56   0
  -6   3 -13    1.22    1.52   0
   7  -3  13    2.69    1.59   0
  -7   3 -13    0.40    1.63   0
  -7   3 -13    1.33    1.27   0
   7   2 -13    2.31    2.26   0
  -7  -2  13    1.19    2.01   0
  -6  -2  13    1.35    1.95   0
   6   2 -13    0.86    1.86   0
  -5  -2  13    0.03    1.48   0
   5   2 -13    0.63    1.44   0
  -4  -2  13    1.35    1.43   0
   4   2 -13   -0.11    1.40   0
   3   2 -13    0.03    1.36   0
  -3  -2  13    0.85    1.65   0
   2   2 -13    5.93    1.44   0
  -2  -2  13    5.17    1.41   0
   1   2 -13   -1.32    1.27   0
  -1  -2  13    2.05    1.30   0
   0   2 -13    0.88    0.87   0
   0  -2  13   -0.61    1.34   0
  -1   2 -13    6.88    1.34   0
   1  -2  13    8.78    1.38   0
  -2   2 -13    2.14    1.27   0
   2  -2  13    2.81    1.28   0
  -3   2 -13    3.76    1.39   0
   3  -2  13    2.84    1.33   0
  -4   2 -13    2.35    1.38   0
   4  -2  13   -0.85    1.40   0
  -5   2 -13    5.94    1.12   0
   5  -2  13    6.41    1.58   0
   6  -2  13    1.85    1.61   0
  -6   2 -13    0.45    1.12   0
  -6   2 -13    0.91    1.70   0
   7  -2  13   -0.34    1.67   0
  -7   2 -13   -1.40    1.61   0
  -7   2 -13    2.28    1.85   0
  -7  -1  13    1.91    2.33   0
   7   1 -13    1.88    2.25   0
  -6  -1  13    1.58    1.91   0
   6   1 -13    3.48    1.57   0
  -5  -1  13    2.34    1.46   0
   5   1 -13    1.50    1.46   0
  -4  -1  13    1.18    1.42   0
   4   1 -13    0.47    1.37   0
  -3  -1  13    2.29    1.35   0
   3   1 -13    2.03    1.38   0
   2   1 -13   19.96    1.59   0
  -2  -1  13   18.31    1.48   0
   1   1 -13    2.69    1.29   0
  -1  -1  13    2.55    1.29   0
   0   1 -13    8.04    1.01   0
   0  -1  13    9.20    1.47   0
  -1   1 -13    0.36    1.32   0
   1  -1  13    1.62    1.31   0
  -2   1 -13    0.24    1.28   0
   2  -1  13   -0.43    1.31   0
  -3   1 -13    3.87    0.94   0
   3  -1  13    3.62    1.28   0
   4  -1  13   -0.25    1.41   0
  -4   1 -13    0.28    1.41   0
   5  -1  13    4.03    1.49   0
  -5   1 -13    4.48    1.52   0
   6  -1  13    0.51    1.61   0
  -6   1 -13    1.31    1.60   0
  -6   1 -13    1.04    1.70   0
  -7   0  13    2.01    2.30   0
   7   0 -13    1.21    2.31   0
   6   0 -13    0.79    1.51   0
  -6   0  13    1.17    1.47   0
  -5   0  13    0.87    1.49   0
   5   0 -13    0.84    1.74   0
  -4   0  13    1.68    1.47   0
   4   0 -13    0.84    1.79   0
  -3   0  13    4.83    1.50   0
   3   0 -13    4.93    1.47   0
  -2   0  13    0.30    1.28   0
   2   0 -13    1.20    1.25   0
   1   0 -13    1.09    1.26   0
  -1   0  13    0.47    1.37   0
   0   0 -13    1.87    1.41   0
   0   0  13    2.88    1.37   0
  -1   0 -13    0.88    1.29   0
   1   0  13    2.46    1.37   0
  -2   0 -13   -0.45    1.27   0
   2   0  13   -0.02    1.30   0
   3   0  13    1.96    1.34   0
  -3   0 -13    3.37    1.41   0
   4   0  13    0.88    1.49   0
  -4   0 -13    1.26    1.01   0
   5   0  13    0.83    1.54   0
  -5   0 -13    0.86    1.70   0
  -5   0 -13    1.63    1.53   0
   6   0  13    0.17    1.71   0
  -6   0 -13    1.11    1.88   0
  -6   0 -13    1.66    1.68   0
  -7   1  13    0.96    2.08   0
   7  -1 -13    1.06    2.28   0
  -6   1  13    1.24    1.93   0
   6  -1 -13    0.48    1.90   0
   5  -1 -13    3.07    1.73   0
  -5   1  13    1.54    1.87   0
  -4   1  13    1.60    1.41   0
   4  -1 -13    0.43    1.48   0
  -3   1  13    0.02    1.41   0
   3  -1 -13    1.42    1.39   0
  -2   1  13   -0.35    1.39   0
   2  -1 -13    2.72    1.38   0
  -1   1  13    3.12    1.40   0
   1  -1 -13    3.53    1.38   0
   0   1  13    1.14    1.46   0
   0  -1 -13    0.52    1.40   0
   1   1  13    0.86    1.38   0
  -1  -1 -13   -0.31    0.99   0
   2   1  13    0.38    1.37   0
  -2  -1 -13   -0.44    1.37   0
   3   1  13    0.72    1.46   0
  -3  -1 -13    0.79    1.38   0
   4   1  13    1.37    1.48   0
  -4  -1 -13   -0.02    1.05   0
  -5  -1 -13    0.84    1.14   0
   5   1  13    1.94    1.66   0
  -5  -1 -13    2.14    1.74   0
   7  -2 -13   -0.21    2.42   0
  -7   2  13    0.00    2.46   0
  -6   2  13   -0.21    2.00   0
   6  -2 -13    1.31    1.55   0
   5  -2 -13    0.94    1.44   0
  -5   2  13    0.79    1.90   0
   4  -2 -13    1.85    1.81   0
  -4   2  13    1.77    1.54   0
   3  -2 -13    0.90    1.48   0
  -3   2  13    0.89    1.46   0
   2  -2 -13    3.68    1.48   0
  -2   2  13    2.58    1.44   0
   1  -2 -13   11.24    1.46   0
  -1   2  13   10.05    1.51   0
   0  -2 -13    0.32    1.45   0
   0   2  13   -0.82    1.43   0
  -1  -2 -13    2.35    1.38   0
   1   2  13    4.72    1.43   0
  -2  -2 -13    1.50    0.96   0
   2   2  13    0.64    1.45   0
  -3  -2 -13    1.81    1.47   0
   3   2  13    1.18    1.46   0
  -4  -2 -13    1.12    1.56   0
   4   2  13    2.66    1.61   0
  -4  -2 -13    0.09    1.73   0
   6  -3 -13    0.64    2.00   0
  -6   3  13   -0.14    2.07   0
  -5   3  13   -0.54    2.04   0
   5  -3 -13    0.68    1.57   0
   4  -3 -13    1.52    1.52   0
  -4   3  13    1.67    1.56   0
   3  -3 -13    1.60    1.50   0
  -3   3  13    1.84    1.57   0
   2  -3 -13    2.02    1.46   0
  -2   3  13    1.35    1.55   0
   1  -3 -13   -0.56    1.04   0
  -1   3  13    1.54    1.50   0
   0  -3 -13    0.42    1.47   0
   0   3  13    2.19    1.51   0
  -1  -3 -13    0.14    1.49   0
   1   3  13    0.74    1.51   0
  -2  -3 -13    0.46    1.52   0
   2   3  13    2.67    1.54   0
  -3  -3 -13   -0.20    1.59   0
   3   3  13   -0.03    1.56   0
   5  -4 -13    0.17    1.64   0
  -5   4  13    0.41    1.67   0
   4  -4 -13    0.85    1.63   0
  -4   4  13    0.40    1.63   0
   3  -4 -13    0.93    1.57   0
  -3   4  13   -0.03    1.61   0
   2  -4 -13    1.05    1.51   0
  -2   4  13    2.90    1.58   0
   1  -4 -13    1.31    1.60   0
  -1   4  13    0.36    1.63   0
   0  -4 -13    1.26    1.60   0
   0   4  13    1.06    1.13   0
  -1  -4 -13   -0.02    1.63   0
   1   4  13   -1.13    1.67   0
  -2  -4 -13    0.92    1.63   0
   2   4  13   -0.52    1.63   0
   4  -5 -13    1.74    1.68   0
  -4   5  13    0.81    1.84   0
   3  -5 -13    2.91    1.70   0
  -3   5  13    1.19    1.71   0
   2  -5 -13   -0.81    1.71   0
  -2   5  13   -0.50    1.69   0
  -1   5  13    2.52    1.60   0
   1  -5 -13    0.08    1.71   0
   0  -5 -13    0.64    1.26   0
   0   5  13    0.29    1.70   0
   0 -10  14    2.95    1.69   0
  -1  10 -14    1.91    1.68   0
   1 -10  14   -0.05    1.71   0
  -2  10 -14    1.30    1.68   0
   2 -10  14   -0.63    1.69   0
   2   9 -14    2.09    1.71   0
  -2  -9  14    0.91    1.71   0
   1   9 -14    0.38    1.13   0
  -1  -9  14    0.08    1.67   0
   0   9 -14    0.32    1.13   0
   0  -9  14    0.56    1.10   0
   1  -9  14    1.48    1.53   0
  -1   9 -14    2.85    1.56   0
   2  -9  14    0.29    1.16   0
  -2   9 -14    2.02    1.54   0
   3  -9  14   -0.96    1.60   0
  -3   9 -14    0.74    1.10   0
   4  -9  14   -0.24    1.68   0
  -4   9 -14   -0.53    1.64   0
   4   8 -14    0.39    1.78   0
  -4  -8  14    2.42    1.78   0
   3   8 -14    1.86    1.64   0
  -3  -8  14    5.63    1.73   0
   2   8 -14    2.88    1.53   0
  -2  -8  14    2.74    1.57   0
  -1  -8  14   -1.00    1.52   0
   1   8 -14    1.03    1.50   0
   0  -8  14    2.88    1.57   0
   0   8 -14    2.62    1.53   0
   1  -8  14   -0.50    1.52   0
  -1   8 -14   -0.56    1.49   0
   2  -8  14    1.16    1.47   0
  -2   8 -14    1.46    1.55   0
   3  -8  14    2.96    1.50   0
  -3   8 -14    5.42    1.54   0
   4  -8  14    0.13    1.56   0
  -4   8 -14    1.55    1.12   0
   5  -8  14   -0.19    1.19   0
  -5   8 -14    2.38    1.70   0
   5   7 -14    1.91    1.78   0
  -5  -7  14    0.20    1.87   0
   4   7 -14    2.79    1.66   0
  -4  -7  14    3.33    1.73   0
   3   7 -14    0.19    1.59   0
  -3  -7  14   -0.19    1.58   0
  -2  -7  14    4.38    1.50   0
   2   7 -14    2.38    1.51   0
  -1  -7  14    2.52    1.48   0
   1   7 -14   -0.81    1.50   0
   0  -7  14   -0.67    1.47   0
   0   7 -14    0.15    1.49   0
   1  -7  14    2.05    1.49   0
  -1   7 -14    2.39    1.50   0
   2  -7  14   -0.29    1.38   0
  -2   7 -14    0.14    1.37   0
   3  -7  14    1.61    1.45   0
  -3   7 -14    2.26    1.48   0
   4  -7  14   -1.33    1.56   0
  -4   7 -14    0.12    1.12   0
  -5   7 -14    1.90    1.62   0
   5  -7  14    0.23    1.59   0
   6  -7  14    0.78    1.65   0
  -6   7 -14   -0.29    1.22   0
   5   6 -14    0.68    1.69   0
  -5  -6  14    1.51    1.72   0
   4   6 -14    8.33    2.10   0
  -4  -6  14    9.95    1.63   0
  -3  -6  14   11.93    1.63   0
   3   6 -14   12.67    1.61   0
  -2  -6  14    3.83    1.50   0
   2   6 -14    4.23    1.44   0
  -1  -6  14    0.79    1.44   0
   1   6 -14    1.92    1.48   0
   0  -6  14    1.56    1.41   0
   0   6 -14    0.71    1.40   0
   1  -6  14    2.51    1.39   0
  -1   6 -14    1.09    1.42   0
   2  -6  14    1.09    1.37   0
  -2   6 -14    0.87    1.37   0
   3  -6  14    0.05    1.00   0
  -3   6 -14    0.50    1.39   0
  -4   6 -14    0.35    1.50   0
   4  -6  14    0.20    1.45   0
  -5   6 -14    1.33    1.60   0
   5  -6  14    1.00    1.54   0
  -6   6 -14    0.52    1.11   0
   6  -6  14    1.37    1.61   0
  -6   6 -14   -0.52    1.68   0
   6   5 -14    2.32    2.08   0
  -6  -5  14   -1.01    2.16   0
   5   5 -14    1.16    1.64   0
  -5  -5  14    1.26    2.04   0
  -4  -5  14    1.97    1.56   0
   4   5 -14    0.44    1.56   0
  -3  -5  14    0.91    1.45   0
   3   5 -14    0.37    1.46   0
  -2  -5  14    0.70    1.41   0
   2   5 -14    0.70    1.42   0
  -1  -5  14    2.04    1.45   0
   1   5 -14    1.32    1.42   0
   0  -5  14    0.22    0.99   0
   0   5 -14    0.84    1.36   0
   1  -5  14    0.26    1.41   0
  -1   5 -14   -1.79    1.39   0
  -2   5 -14    1.09    1.39   0
   2  -5  14    0.09    1.41   0
  -3   5 -14    4.63    1.40   0
   3  -5  14    5.89    1.46   0
  -4   5 -14    3.60    1.45   0
   4  -5  14    3.22    1.46   0
  -5   5 -14    1.31    1.54   0
   5  -5  14    0.38    1.51   0
  -6   5 -14   -0.31    1.68   0
   6  -5  14   -0.64    1.64   0
  -6   5 -14    1.96    1.71   0
   6   4 -14    1.90    1.64   0
  -6  -4  14    0.75    2.06   0
  -5  -4  14    4.35    1.63   0
   5   4 -14    5.99    1.59   0
   4   4 -14    2.78    1.59   0
  -4  -4  14    0.68    1.96   0
   3   4 -14    1.89    1.35   0
  -3  -4  14    0.53    1.42   0
   2   4 -14    4.36    1.41   0
  -2  -4  14    4.20    1.43   0
   1   4 -14    5.86    1.41   0
  -1  -4  14    4.57    1.41   0
   0   4 -14    0.97    1.39   0
   0  -4  14    1.33    1.45   0
  -1   4 -14    3.87    1.39   0
   1  -4  14    1.58    1.38   0
  -2   4 -14    0.64    1.34   0
   2  -4  14    1.33    1.35   0
  -3   4 -14    2.20    1.39   0
   3  -4  14    2.27    1.43   0
  -4   4 -14    0.08    1.42   0
   4  -4  14    0.76    1.01   0
  -5   4 -14    1.03    1.52   0
   5  -4  14   -1.37    1.58   0
  -6   4 -14    0.40    1.65   0
   6  -4  14    1.12    1.63   0
  -6   4 -14    1.74    1.72   0
   7   3 -14    0.26    2.14   0
  -7  -3  14    1.57    2.54   0
  -6  -3  14    9.20    1.70   0
   6   3 -14    8.61    1.73   0
  -5  -3  14    1.68    1.59   0
   5   3 -14    2.61    1.79   0
  -4  -3  14    1.94    1.48   0
   4   3 -14    0.44    1.53   0
   3   3 -14    0.69    1.42   0
  -3  -3  14    0.18    1.44   0
   2   3 -14    1.73    1.37   0
  -2  -3  14    3.51    1.45   0
   1   3 -14    0.73    0.99   0
  -1  -3  14    1.33    1.39   0
   0   3 -14    4.92    1.40   0
   0  -3  14    3.44    1.39   0
  -1   3 -14    1.32    1.33   0
   1  -3  14    0.65    1.34   0
  -2   3 -14    6.41    1.40   0
   2  -3  14    3.85    1.36   0
  -3   3 -14    2.09    1.49   0
   3  -3  14    1.36    0.96   0
  -4   3 -14    2.27    1.44   0
   4  -3  14    0.30    1.43   0
  -5   3 -14   -0.04    1.57   0
   5  -3  14    1.54    1.57   0
   6  -3  14    0.79    1.20   0
  -6   3 -14    0.51    1.69   0
  -6   3 -14   -1.25    1.76   0
   7   2 -14    3.69    2.43   0
  -7  -2  14    1.89    2.24   0
  -6  -2  14    6.12    1.70   0
   6   2 -14    6.79    2.00   0
  -5  -2  14    1.64    1.54   0
   5   2 -14    1.20    1.93   0
  -4  -2  14    0.21    1.58   0
   4   2 -14   -0.14    1.51   0
  -3  -2  14    1.11    1.43   0
   3   2 -14    1.41    1.40   0
   2   2 -14    0.19    1.35   0
  -2  -2  14    0.87    1.37   0
   1   2 -14    6.23    1.38   0
  -1  -2  14    3.78    1.40   0
   0   2 -14    2.29    1.04   0
   0  -2  14    3.57    1.44   0
  -1   2 -14    0.41    1.38   0
   1  -2  14    2.11    1.35   0
  -2   2 -14    1.90    1.39   0
   2  -2  14    0.68    1.40   0
  -3   2 -14    0.55    1.41   0
   3  -2  14    3.06    1.04   0
  -4   2 -14    1.57    1.48   0
   4  -2  14   -1.22    1.06   0
   5  -2  14    2.20    1.60   0
  -5   2 -14    0.53    1.17   0
   6  -2  14   -0.52    1.79   0
  -6   2 -14    0.06    1.73   0
  -6   2 -14    3.18    1.73   0
  -7  -1  14    2.10    2.18   0
   7   1 -14    2.46    2.10   0
  -6  -1  14    0.26    1.99   0
   6   1 -14    0.66    1.96   0
  -5  -1  14    1.63    1.58   0
   5   1 -14    2.20    1.87   0
  -4  -1  14    1.30    1.55   0
   4   1 -14    1.48    1.52   0
  -3  -1  14    1.12    1.45   0
   3   1 -14    1.35    1.39   0
  -2  -1  14    5.41    1.44   0
   2   1 -14    5.55    1.44   0
   1   1 -14   -0.58    1.42   0
  -1  -1  14    1.04    1.39   0
   0   1 -14   10.30    1.45   0
   0  -1  14    9.69    1.49   0
  -1   1 -14    0.76    1.35   0
   1  -1  14    1.81    1.37   0
  -2   1 -14    1.53    1.42   0
   2  -1  14    0.68    1.40   0
  -3   1 -14   -0.15    1.02   0
   3  -1  14    0.67    1.45   0
   4  -1  14    2.61    1.41   0
  -4   1 -14    1.53    1.03   0
   5  -1  14    0.51    1.59   0
  -5   1 -14    0.80    1.59   0
  -7   0  14    1.00    2.54   0
   7   0 -14    1.03    2.06   0
   6   0 -14   -0.57    1.97   0
  -6   0  14    0.06    1.65   0
  -5   0  14    0.98    1.85   0
   5   0 -14    1.45    1.86   0
  -4   0  14    2.09    1.52   0
   4   0 -14   -1.77    1.80   0
  -3   0  14    5.92    1.52   0
   3   0 -14    7.43    1.56   0
  -2   0  14    1.54    1.41   0
   2   0 -14    0.95    1.44   0
  -1   0  14    3.79    1.40   0
   1   0 -14    4.51    1.03   0
   0   0  14    0.66    1.39   0
   0   0 -14    1.06    1.39   0
   1   0  14    1.61    1.48   0
  -1   0 -14    0.79    1.43   0
   2   0  14   -0.20    0.96   0
  -2   0 -14    2.23    1.47   0
   3   0  14   -1.20    1.08   0
  -3   0 -14    2.56    1.42   0
   4   0  14   -0.46    1.53   0
  -4   0 -14    0.09    1.56   0
   5   0  14    0.46    1.69   0
  -5   0 -14   -0.44    1.84   0
  -5   0 -14    0.31    1.19   0
  -6   1  14    0.34    2.05   0
   6  -1 -14    0.81    2.02   0
   5  -1 -14    0.24    1.58   0
  -5   1  14    1.29    1.67   0
   4  -1 -14   -0.03    1.53   0
  -4   1  14    0.70    1.63   0
  -3   1  14    1.57    1.55   0
   3  -1 -14    1.91    1.50   0
  -2   1  14    0.46    1.49   0
   2  -1 -14    1.34    1.44   0
  -1   1  14    0.67    1.46   0
   1  -1 -14    0.30    1.36   0
   0   1  14    0.67    1.45   0
   0  -1 -14   -0.70    1.49   0
   1   1  14    0.46    1.50   0
  -1  -1 -14    1.26    1.40   0
   2   1  14    0.53    1.08   0
  -2  -1 -14    2.24    1.49   0
   3   1  14    0.53    1.57   0
  -3  -1 -14    0.59    1.52   0
  -4  -1 -14    0.76    1.60   0
   4   1  14   -1.27    1.65   0
  -6   2  14    0.49    2.13   0
   6  -2 -14    0.94    2.00   0
  -5   2  14    0.10    2.06   0
   5  -2 -14    0.90    1.67   0
   4  -2 -14    0.60    1.96   0
  -4   2  14    0.03    1.67   0
   3  -2 -14    1.12    1.55   0
  -3   2  14    0.38    1.55   0
   2  -2 -14    0.51    1.53   0
  -2   2  14    1.29    1.61   0
   1  -2 -14    1.47    1.09   0
  -1   2  14    2.16    1.58   0
   0  -2 -14    0.60    1.50   0
   0   2  14   -0.48    1.52   0
  -1  -2 -14    4.27    1.56   0
   1   2  14    1.61    1.58   0
  -2  -2 -14    0.85    1.57   0
   2   2  14    0.89    1.61   0
  -3  -2 -14    0.70    1.61   0
   3   2  14    0.91    1.18   0
  -5   3  14   -0.46    1.81   0
   5  -3 -14    0.34    2.15   0
  -4   3  14    2.13    1.73   0
   4  -3 -14    0.05    1.67   0
   3  -3 -14    0.85    1.62   0
  -3   3  14   -0.94    1.72   0
   2  -3 -14    2.28    1.58   0
  -2   3  14   -0.16    1.62   0
   1  -3 -14   -0.69    1.62   0
  -1   3  14   -0.43    1.15   0
   0  -3 -14    0.97    1.55   0
   0   3  14    1.05    1.21   0
  -1  -3 -14    2.04    1.61   0
   1   3  14    0.31    1.67   0
  -2  -3 -14   -0.46    1.70   0
   2   3  14   -1.23    1.70   0
  -3   4  14    0.90    1.73   0
   3  -4 -14   -0.64    1.63   0
   2  -4 -14    1.16    1.76   0
  -2   4  14    0.98    1.70   0
   1  -4 -14   -0.78    1.73   0
  -1   4  14    0.38    1.20   0
   0  -9  15   -0.39    1.68   0
   0   9 -15    1.06    1.74   0
   1  -9  15    0.88    1.70   0
  -1   9 -15    1.74    1.70   0
   2  -9  15   -1.19    1.15   0
  -3  -8  15   -2.29    1.76   0
   2   8 -15   -0.89    1.70   0
  -2  -8  15    0.72    1.73   0
  -1  -8  15    1.99    1.64   0
   1   8 -15   -0.73    1.64   0
   0  -8  15    2.52    1.59   0
   0   8 -15   -0.49    1.60   0
   1  -8  15   -0.87    1.74   0
  -1   8 -15    1.76    1.59   0
   2  -8  15    1.70    1.65   0
  -2   8 -15    0.67    1.69   0
   3  -8  15    0.31    1.17   0
  -3   8 -15    0.98    1.12   0
   4  -8  15    0.26    1.22   0
   4   7 -15    0.72    1.63   0
  -4  -7  15    1.60    1.78   0
  -3  -7  15    4.59    1.70   0
   3   7 -15    3.38    1.65   0
  -2  -7  15   -1.89    1.68   0
   2   7 -15    0.93    1.67   0
  -1  -7  15    1.90    1.57   0
   1   7 -15    0.66    1.48   0
   0  -7  15   -0.64    1.56   0
   0   7 -15    0.10    1.55   0
   1  -7  15    1.07    1.00   0
  -1   7 -15    1.45    1.46   0
   2  -7  15   -0.03    1.06   0
  -2   7 -15   -0.38    1.46   0
   3  -7  15    2.26    1.53   0
  -3   7 -15    2.70    1.51   0
  -4   7 -15    1.44    1.62   0
   4  -7  15    2.05    1.63   0
  -4  -6  15    0.89    1.75   0
   4   6 -15    2.40    1.81   0
  -3  -6  15    0.74    1.57   0
   3   6 -15   -1.38    1.55   0
  -2  -6  15   -0.68    1.58   0
   2   6 -15    0.65    1.51   0
  -1  -6  15    0.68    1.52   0
   1   6 -15   -1.31    1.51   0
   0  -6  15    2.28    1.50   0
   0   6 -15    1.23    1.50   0
   1  -6  15    1.14    1.44   0
  -1   6 -15    0.95    1.07   0
   2  -6  15    1.70    1.42   0
  -2   6 -15   -1.01    1.41   0
  -3   6 -15   -0.43    1.08   0
   3  -6  15    0.19    1.04   0
  -4   6 -15   -0.12    1.62   0
   4  -6  15    0.36    1.64   0
  -5   6 -15    1.06    1.69   0
   5  -6  15    1.75    1.75   0
   5   5 -15    4.93    1.76   0
  -5  -5  15    4.37    1.79   0
   4   5 -15    3.87    1.61   0
  -4  -5  15    3.36    1.71   0
   3   5 -15    1.47    1.53   0
  -3  -5  15    0.97    1.63   0
   2   5 -15   -1.46    1.48   0
  -2  -5  15    0.68    1.53   0
   1   5 -15    1.08    1.44   0
  -1  -5  15   -0.88    1.43   0
   0   5 -15   -0.68    1.48   0
   0  -5  15    0.04    1.51   0
  -1   5 -15    1.14    1.06   0
   1  -5  15   -0.16    1.48   0
  -2   5 -15    1.10    1.49   0
   2  -5  15    3.65    1.54   0
  -3   5 -15   -0.93    1.51   0
   3  -5  15    2.23    1.51   0
  -4   5 -15    1.10    1.58   0
   4  -5  15    3.08    1.53   0
  -5   5 -15    1.58    1.15   0
   5  -5  15    1.59    1.65   0
  -5  -4  15    0.69    1.71   0
   5   4 -15    0.75    1.72   0
  -4  -4  15    0.90    1.62   0
   4   4 -15    0.14    1.61   0
   3   4 -15   -0.00    1.84   0
  -3  -4  15    2.50    1.58   0
   2   4 -15    4.03    1.48   0
  -2  -4  15    2.38    1.54   0
   1   4 -15    0.11    1.35   0
  -1  -4  15    1.87    1.38   0
   0   4 -15    1.72    1.52   0
   0  -4  15    3.07    1.02   0
  -1   4 -15   -0.70    1.49   0
   1  -4  15    0.65    1.48   0
  -2   4 -15    1.10    1.44   0
   2  -4  15    1.16    1.44   0
  -3   4 -15    3.47    1.49   0
   3  -4  15    1.44    1.49   0
  -4   4 -15    0.40    1.52   0
   4  -4  15   -0.93    1.54   0
  -5   4 -15    4.82    1.61   0
   5  -4  15    4.96    1.63   0
  -6  -3  15    2.05    2.17   0
   6   3 -15   -0.47    2.19   0
  -5  -3  15    0.25    2.01   0
   5   3 -15    0.27    1.68   0
  -4  -3  15    2.14    1.62   0
   4   3 -15    0.54    1.96   0
  -3  -3  15    0.79    1.56   0
   3   3 -15    0.60    1.49   0
   2   3 -15    6.61    1.54   0
  -2  -3  15    9.26    1.54   0
   1   3 -15    1.49    1.48   0
  -1  -3  15    2.27    1.48   0
   0   3 -15    6.35    1.51   0
   0  -3  15    2.23    1.53   0
  -1   3 -15    2.98    1.45   0
   1  -3  15    2.86    1.50   0
  -2   3 -15    3.01    1.43   0
   2  -3  15    0.14    1.43   0
  -3   3 -15    2.79    1.05   0
   3  -3  15    0.77    1.00   0
  -4   3 -15    1.12    1.53   0
   4  -3  15    1.67    1.54   0
   5  -3  15    1.37    1.69   0
  -5   3 -15   -0.95    1.63   0
  -6  -2  15    0.90    1.70   0
   6   2 -15    0.87    2.08   0
  -5  -2  15   -1.28    1.67   0
   5   2 -15    0.29    2.04   0
  -4  -2  15   -0.18    1.66   0
   4   2 -15    1.04    1.97   0
  -3  -2  15    0.45    1.57   0
   3   2 -15   -0.05    1.48   0
  -2  -2  15    9.75    1.53   0
   2   2 -15    8.14    1.55   0
   1   2 -15    0.37    1.35   0
  -1  -2  15   -0.69    1.42   0
   0   2 -15    2.48    1.41   0
   0  -2  15    1.00    1.47   0
  -1   2 -15    2.33    1.50   0
   1  -2  15    0.67    1.03   0
  -2   2 -15    0.71    1.49   0
   2  -2  15    0.59    1.51   0
   3  -2  15    1.79    1.56   0
  -3   2 -15    3.43    1.55   0
   4  -2  15    1.95    1.57   0
  -4   2 -15    1.64    1.55   0
   5  -2  15    2.27    1.64   0
  -6  -1  15    0.31    1.74   0
   6   1 -15    0.03    2.12   0
  -5  -1  15    1.05    1.67   0
   5   1 -15    0.68    1.67   0
  -4  -1  15    0.53    1.97   0
   4   1 -15   -0.27    1.92   0
  -3  -1  15    2.08    1.57   0
   3   1 -15    1.21    1.56   0
  -2  -1  15   -0.55    1.54   0
   2   1 -15    0.36    1.52   0
  -1  -1  15    1.82    1.52   0
   1   1 -15    0.50    1.45   0
   0  -1  15    0.73    1.52   0
   0   1 -15   -0.38    1.50   0
   1  -1  15   -0.55    1.08   0
  -1   1 -15    0.76    1.49   0
   2  -1  15    4.54    1.57   0
  -2   1 -15    6.18    1.54   0
   3  -1  15   -1.55    1.15   0
  -3   1 -15    1.21    1.07   0
   4  -1  15   -1.46    1.65   0
  -4   1 -15    0.97    1.13   0
   5   0 -15    1.90    2.00   0
  -5   0  15    1.38    1.65   0
  -4   0  15   -0.98    1.69   0
   4   0 -15    1.88    1.96   0
  -3   0  15    2.94    1.98   0
   3   0 -15    2.12    1.63   0
  -2   0  15    2.94    1.59   0
   2   0 -15    0.16    1.47   0
  -1   0  15    0.26    1.61   0
   1   0 -15    2.53    1.58   0
   0   0  15    2.29    1.53   0
   0   0 -15    0.83    1.05   0
   1   0  15    4.94    1.60   0
  -1   0 -15    3.43    1.55   0
   2   0  15    1.95    1.19   0
  -2   0 -15    2.14    1.60   0
   3   0  15    1.37    1.13   0
  -3   0 -15    0.09    1.59   0
   5  -1 -15    1.82    1.73   0
  -5   1  15    2.42    2.20   0
   4  -1 -15   -0.02    1.66   0
  -4   1  15    1.14    1.70   0
   3  -1 -15    0.68    1.61   0
  -3   1  15    0.03    1.66   0
  -2   1  15    1.80    1.61   0
   2  -1 -15   -0.30    1.55   0
  -1   1  15   -0.76    1.62   0
   1  -1 -15    1.46    1.50   0
   0   1  15    0.38    1.54   0
   0  -1 -15   -0.95    1.08   0
   1   1  15    2.38    1.59   0
  -1  -1 -15   -0.70    1.59   0
   2   1  15    2.09    1.62   0
  -2  -1 -15   -0.60    1.16   0
   4  -2 -15   -0.20    1.69   0
  -4   2  15    1.82    1.74   0
   3  -2 -15    1.70    1.71   0
  -3   2  15    0.89    1.70   0
   2  -2 -15    1.25    1.54   0
  -2   2  15    1.29    1.62   0
   1  -2 -15    1.15    1.70   0
  -1   2  15   -0.28    1.68   0
   0  -2 -15    0.93    1.10   0
   0   2  15    1.93    1.12   0
  -1  -2 -15   -0.51    1.20   0
   1   2  15    1.63    1.69   0
   1  -8  16    1.67    1.28   0
  -2  -7  16   -0.39    1.25   0
   2   7 -16    0.11    1.74   0
  -1  -7  16   -0.76    1.74   0
   1   7 -16   -0.30    1.67   0
   0  -7  16    0.46    1.65   0
   0   7 -16    0.27    1.65   0
   1  -7  16    3.18    1.65   0
  -1   7 -16    1.75    1.71   0
   2  -7  16    0.16    1.64   0
  -2   7 -16    0.77    1.67   0
  -3  -6  16    0.81    1.74   0
   3   6 -16    1.36    1.69   0
  -2  -6  16   -0.00    1.66   0
   2   6 -16    0.80    1.64   0
  -1  -6  16    3.10    1.58   0
   1   6 -16    1.82    1.68   0
   0   6 -16    4.14    1.61   0
   0  -6  16    3.61    1.61   0
  -1   6 -16    0.46    1.66   0
   1  -6  16    1.17    1.62   0
  -2   6 -16    2.14    1.65   0
   2  -6  16    3.80    1.66   0
  -3   6 -16    0.28    1.61   0
   3  -6  16   -0.91    1.15   0
  -4  -5  16    1.48    1.74   0
   4   5 -16   -0.15    1.76   0
   3   5 -16    0.73    1.67   0
  -3  -5  16    1.13    1.65   0
   2   5 -16    1.67    1.55   0
  -2  -5  16    0.30    1.60   0
   1   5 -16    1.28    1.68   0
  -1  -5  16    1.80    1.65   0
   0   5 -16    2.97    1.64   0
   0  -5  16    2.87    1.14   0
  -1   5 -16   -1.61    1.64   0
   1  -5  16    1.50    1.62   0
  -2   5 -16   -0.02    1.10   0
   2  -5  16   -0.19    1.11   0
  -3   5 -16    1.99    1.63   0
   3  -5  16    1.07    1.15   0
  -4  -4  16    0.21    1.73   0
   4   4 -16    0.86    1.68   0
  -3  -4  16    0.39    1.69   0
   3   4 -16    0.39    1.67   0
   2   4 -16    0.12    1.53   0
  -2  -4  16    0.84    1.58   0
   1   4 -16    1.37    1.06   0
  -1  -4  16    0.50    1.61   0
   0   4 -16    1.75    1.59   0
   0  -4  16    1.68    1.58   0
  -1   4 -16    1.13    1.62   0
   1  -4  16    0.91    1.58   0
  -2   4 -16    1.04    1.54   0
   2  -4  16    1.17    1.57   0
  -3   4 -16    1.53    1.59   0
   3  -4  16    1.63    1.14   0
  -4  -3  16    0.77    1.69   0
   4   3 -16    1.59    1.68   0
  -3  -3  16    1.20    1.61   0
   3   3 -16    0.14    1.56   0
  -2  -3  16    2.20    1.70   0
   2   3 -16    1.44    1.63   0
   1   3 -16    3.96    1.59   0
  -1  -3  16    3.67    1.66   0
   0   3 -16    1.99    1.12   0
   0  -3  16    2.30    1.57   0
  -1   3 -16    0.45    1.56   0
   1  -3  16    1.47    1.60   0
  -2   3 -16    0.19    1.11   0
   2  -3  16    1.15    1.16   0
   3  -3  16    3.99    1.63   0
  -3   3 -16    1.86    1.65   0
  -4  -2  16    2.80    1.73   0
   4   2 -16    3.56    2.09   0
  -3  -2  16    0.02    1.65   0
   3   2 -16    0.68    1.66   0
  -2  -2  16   -0.99    1.57   0
   2   2 -16    0.83    1.59   0
  -1  -2  16    4.53    1.62   0
   1   2 -16    1.86    1.65   0
   0  -2  16    3.21    1.19   0
   0   2 -16    3.06    1.56   0
   1  -2  16    2.85    1.59   0
  -1   2 -16    2.89    1.56   0
   2  -2  16    1.72    1.61   0
  -2   2 -16    1.37    1.59   0
   3  -2  16    1.90    1.65   0
  -3   2 -16    0.65    1.19   0
  -4  -1  16    0.98    2.16   0
   4   1 -16    0.86    1.67   0
  -3  -1  16    2.80    1.73   0
   3   1 -16    2.01    1.72   0
  -2  -1  16   -0.36    1.51   0
   2   1 -16    0.46    1.19   0
  -1  -1  16    0.30    1.62   0
   1   1 -16    2.13    1.57   0
   0  -1  16    0.17    1.56   0
   0   1 -16    1.72    1.57   0
   1  -1  16    2.91    1.61   0
  -1   1 -16    3.06    1.62   0
   2  -1  16    1.43    1.24   0
  -2   1 -16    2.76    1.62   0
  -4   0  16    0.47    1.77   0
  -3   0  16    1.98    1.69   0
   3   0 -16    0.13    1.65   0
  -2   0  16    0.96    1.71   0
   2   0 -16    0.42    1.66   0
  -1   0  16    2.55    1.67   0
   1   0 -16    0.32    1.65   0
   0   0  16    1.31    1.14   0
   0   0 -16    1.46    1.59   0
   1   0  16    0.62    1.68   0
  -1   0 -16    0.04    1.68   0
   2  -1 -16   -0.02    1.68   0
  -2   1  16    2.15    1.72   0
  -1   1  16    0.46    1.75   0
   1  -1 -16    0.09    1.73   0
   1   5 -17    1.67    1.73   0
  -1  -5  17    1.66    1.75   0
   0   5 -17    0.97    1.69   0
   0  -5  17    2.00    1.76   0
  -1   5 -17   -0.11    1.64   0
   1  -5  17    1.41    1.69   0
  -2  -4  17    1.30    1.70   0
   2   4 -17    0.84    1.73   0
   1   4 -17    0.27    1.69   0
  -1  -4  17    0.87    1.74   0
   0   4 -17    0.85    1.75   0
   0  -4  17    1.05    1.65   0
  -1   4 -17    0.72    1.67   0
   1  -4  17    1.65    1.66   0
  -2  -3  17    0.55    1.74   0
   2   3 -17    0.89    1.69   0
  -1  -3  17    0.17    1.72   0
   1   3 -17    2.66    1.72   0
   0  -3  17    1.45    1.68   0
   0   3 -17   -0.77    1.16   0
   1  -3  17    1.56    1.76   0
  -1   3 -17   -0.73    1.68   0
  -2  -2  17   -0.66    1.75   0
   2   2 -17    0.21    1.68   0
  -1  -2  17    1.39    1.68   0
   1   2 -17   -0.10    1.66   0
   0  -2  17    0.33    1.72   0
   0   2 -17   -0.13    1.72   0
;
_shelx_hkl_checksum     70206
_shelx_res_file
;
TITL shelxt_a.res in P-1
    shelx.res
    created by SHELXL-2018/3 at 12:17:26 on 13-Oct-2019
CELL  0.71073   8.4213   9.0739  12.2238  106.501   92.390  100.750
ZERR     2.00   0.0007   0.0009   0.0012    0.008    0.008    0.008
LATT   1
SFAC  C    H    N    O
UNIT  40 36 4 6
MERG   2
OMIT    -2.00  52.00
DELU 0.001 0.01 C17 C18 C20
SIMU 0.004 0.08 1.7 C17 C18 C20
ISOR 0.01 0.02 C17 C18 C20
MORE -1
FMAP   2
PLAN    1
ACTA
BOND
BOND   $H
CONF
LIST   6
L.S.  25
WGHT    0.070600
FVAR       0.93731
O2    4    0.632599    1.103943    0.109369    11.00000    0.07246    0.09605 =
         0.06014    0.03252    0.01500    0.02142
AFIX 147
H2    2    0.597450    1.162100    0.078353    11.00000   -1.50000
AFIX   0
O3    4    0.526466    0.732051   -0.014525    11.00000    0.07853    0.10104 =
         0.05801    0.02929    0.01402    0.02881
O1    4    0.809429    1.093709   -0.021617    11.00000    0.09393    0.13100 =
         0.07963    0.05885    0.03314    0.02672
N2    3    0.684709    0.846413    0.152677    11.00000    0.05319    0.09093 =
         0.06639    0.03786    0.01190    0.01536
N1    3    0.720076    0.883791    0.267373    11.00000    0.05348    0.08640 =
         0.06567    0.03122    0.00532    0.01377
C8    1    0.463917    0.720979    0.268639    11.00000    0.05722    0.07186 =
         0.06061    0.02598    0.01046    0.01172
AFIX  43
H8    2    0.389598    0.679405    0.311801    11.00000   -1.20000
AFIX   0
C9    1    0.428847    0.683583    0.154520    11.00000    0.05935    0.06864 =
         0.06122    0.02259    0.00850    0.01552
C7    1    0.612253    0.822760    0.324725    11.00000    0.05339    0.07444 =
         0.06200    0.02634    0.00847    0.01801
C14   1    0.150644    0.520656    0.157678    11.00000    0.06297    0.05839 =
         0.06840    0.01111    0.00068    0.00292
C6    1    0.654416    0.867195    0.450372    11.00000    0.05954    0.08747 =
         0.05995    0.02193    0.00436    0.02251
C10   1    0.544738    0.752366    0.090549    11.00000    0.05999    0.07885 =
         0.05859    0.02574    0.00982    0.02311
C12   1    0.749396    1.049161    0.053027    11.00000    0.05844    0.09080 =
         0.05154    0.02672    0.00675    0.00597
C13   1    0.275332    0.577888    0.086924    11.00000    0.07368    0.07484 =
         0.06424    0.01653   -0.00024    0.00497
AFIX  23
H13A  2    0.226930    0.634241    0.042417    11.00000   -1.20000
H13B  2    0.303827    0.487485    0.033334    11.00000   -1.20000
AFIX   0
C11   1    0.804781    0.924347    0.093639    11.00000    0.05562    0.10852 =
         0.08005    0.04625    0.01898    0.01640
AFIX  23
H11A  2    0.830690    0.846172    0.028180    11.00000   -1.20000
H11B  2    0.903514    0.971292    0.145133    11.00000   -1.20000
AFIX   0
C15   1    0.169993    0.407211    0.208518    11.00000    0.08170    0.07354 =
         0.09772    0.02837    0.01992    0.01775
AFIX  43
H15   2    0.258956    0.359741    0.194728    11.00000   -1.20000
AFIX   0
C19   1    0.014845    0.582401    0.176805    11.00000    0.07413    0.07695 =
         0.11001    0.02281    0.00341    0.01396
AFIX  43
H19   2   -0.003886    0.657256    0.142058    11.00000   -1.20000
AFIX   0
C17   1   -0.072902    0.426687    0.301012    11.00000    0.08663    0.09091 =
         0.10614    0.00920    0.02874   -0.00887
C18   1   -0.094761    0.535244    0.246904    11.00000    0.07325    0.10037 =
         0.13203    0.01420    0.02564    0.01566
AFIX  43
H18   2   -0.186687    0.578672    0.257801    11.00000   -1.20000
AFIX   0
C16   1    0.060737    0.362581    0.279192    11.00000    0.11084    0.07918 =
         0.10740    0.03659    0.02243    0.00293
AFIX  43
H16   2    0.078355    0.286573    0.313098    11.00000   -1.20000
AFIX   0
C3    1    0.736122    0.959171    0.685218    11.00000    0.10373    0.16424 =
         0.06170    0.01385    0.00036    0.05851
AFIX  43
H3    2    0.763972    0.989204    0.763999    11.00000   -1.20000
AFIX   0
C1    1    0.783140    0.986140    0.503259    11.00000    0.11828    0.10813 =
         0.07514    0.01907   -0.00807   -0.00773
AFIX  43
H1    2    0.844994    1.038827    0.459306    11.00000   -1.20000
AFIX   0
C5    1    0.567208    0.797049    0.518983    11.00000    0.07199    0.18926 =
         0.07170    0.05827   -0.00216   -0.00620
AFIX  43
H5    2    0.478402    0.715558    0.486763    11.00000   -1.20000
AFIX   0
C4    1    0.608129    0.844753    0.636875    11.00000    0.09100    0.24278 =
         0.07616    0.06795    0.00943    0.02342
AFIX  43
H4    2    0.545236    0.796070    0.682551    11.00000   -1.20000
AFIX   0
C2    1    0.823572    1.029931    0.619733    11.00000    0.14292    0.13288 =
         0.07751    0.00191   -0.01825    0.00468
AFIX  43
H2A   2    0.913185    1.110017    0.653001    11.00000   -1.20000
AFIX   0
C20   1   -0.191054    0.379253    0.381079    11.00000    0.13765    0.15830 =
         0.14509    0.02166    0.06401   -0.03274
AFIX 137
H20A  2   -0.271221    0.443328    0.391357    11.00000   -1.50000
H20B  2   -0.133254    0.393504    0.453929    11.00000   -1.50000
H20C  2   -0.243577    0.270862    0.348701    11.00000   -1.50000
AFIX   0
HKLF 4
REM  shelxt_a.res in P-1
REM wR2 = 0.1298, GooF = S = 1.014, Restrained GooF = 1.034 for all data
REM R1 = 0.0461 for 2159 Fo > 4sig(Fo) and 0.0767 for all 3387 data
REM 228 parameters refined using 33 restraints
END
WGHT      0.0706      0.0000
REM Highest difference peak  0.117,  deepest hole -0.137,  1-sigma level  0.029
Q1    1   0.6122  0.7227  0.6018  11.00000  0.05    0.12
;
_shelx_res_checksum     94575
data_Global
_journal_date_recd_electronic     2019-11-06
_journal_date_accepted     2019-11-13
_journal_name_full     'Acta Crystallographica, Section E'
_journal_year     2019
_journal_volume     75
_journal_issue     12
_journal_page_first     1925
_journal_page_last     1929
_journal_paper_category     GO
_journal_paper_doi     10.1107/S2056989019015317
_journal_coeditor_code     SU5527
_publ_contact_author_name     'Said Daoui'
_publ_contact_author_address
;
Laboratory of Applied Chemistry and Environment (LCAE), Faculty of Sciences,
Mohamed I University, 60000 Oujda,
Morocco
;
_publ_contact_author_email     saiddaoui26@gmail.com,cemle28baydere@hotmail.com
_publ_contact_author_fax     ?
_publ_contact_author_phone     ?
_publ_section_title
;
Crystal structure, Hirshfeld surface analysis and DFT studies of
2-[5-(4-methylbenzyl)-6-oxo-3-phenyl-1,6-dihydropyridazin-1-yl]acetic acid
;
loop_
    _publ_author_name
    _publ_author_footnote
    _publ_author_address
    'Daoui, Said' .
;
Laboratory of Applied Chemistry and Environment (LCAE), Faculty of Sciences,
Mohamed I University, 60000 Oujda,
Morocco
;
    'Baydere, Cemile' .
;
Department of Physics
Faculty of Arts and Sciences
Ondokuz May\?is University
55139-Samsun
Turkey
;
    'El Kalai, Fouad' .
;
Laboratory of Applied Chemistry and Environment (LCAE), Faculty of Sciences,
Mohamed I University, 60000 Oujda,
Morocco
;
    'Mahi, Lhassane' .
;
Moroccan Foundation for Advanced Science, Innovation and Research (Mascir),
Department of Nanotechnology,
Rabat Design Center,
Rue Mohamed Al Jazouli-Madinat Al Irfane,
Rabat 10 100,
Morocco
;
    'Dege, Necmi' .
;
Department of Physics
Faculty of Arts and Sciences
Ondokuz May\?is University
55139-Samsun
Turkey
;
    'Karrouchi, Khalid' .
;
Laboratory of Plant Chemistry, Organic and Bioorganic Synthesis, URAC23,
Faculty of Science, B.P. 1014, GEOPAC Research Center, Mohammed V University,
Rabat,
Morocco
;
    'Benchat, Noureddine' .
;
Laboratory of Applied Chemistry and Environment (LCAE), Faculty of Sciences,
Mohamed I University, 60000 Oujda,
Morocco
;
_publ_section_synopsis
;
In the title compound, the phenyl  and  pyridazine rings are inclined to each
other by 10.55 (12)\%, whereas the 4-methylbenzyl ring is nearly orthogonal to
the pyridazine ring with a dihedral angle of 72.97 (10)\%.
;
