# Supplementary material for: Crystal structure, Hirshfeld surface analysis and DFT studies of 2-[5-(4-methyl­benz­yl)-6-oxo-3-phenyl-1,6-di­hydro­pyridazin-1-yl]acetic acid
Source: Acta Crystallogr E Crystallogr Commun. 2019 Nov 26;75(Pt 12):1925–9. doi: 10.1107/S2056989019015317 (PMC6895937; doi:10.1107/S2056989019015317)
Supplement: Supplementary file 2 [file e-75-01925-Isup2.hkl]

data_I                                                                          
_shelx_title ' shelxt_a.res in P-1'                                             
_shelx_refln_list_code          4                                               
_shelx_F_calc_maximum      110.94                                               
_exptl_crystal_F_000       352.00                                               
_reflns_d_resolution_high  0.8110                                               
                                                                                
loop_                                                                           
 _space_group_symop_operation_xyz                                               
 'x, y, z'                                                                      
 '-x, -y, -z'                                                                   
                                                                                
_cell_length_a     8.4213                                                       
_cell_length_b     9.0739                                                       
_cell_length_c    12.2238                                                       
_cell_angle_alpha 106.501                                                       
_cell_angle_beta   92.390                                                       
_cell_angle_gamma 100.750                                                       
                                                                                
_shelx_F_squared_multiplier     1.000                                           
                                                                                
loop_                                                                           
 _refln_index_h                                                                 
 _refln_index_k                                                                 
 _refln_index_l                                                                 
 _refln_F_squared_calc                                                          
 _refln_F_squared_meas                                                          
 _refln_F_squared_sigma                                                         
 _refln_observed_status                                                         
   1   0   0        613.26        688.51        14.71 o                         
   2   0   0        778.27        773.31         3.69 o                         
   3   0   0        317.86        335.42         2.56 o                         
   4   0   0         17.84         16.88         0.96 o                         
   5   0   0         46.87         50.64         1.04 o                         
   6   0   0          0.03         -0.53         0.84 o                         
   7   0   0          1.37          2.15         0.95 o                         
   8   0   0          5.93          5.91         1.05 o                         
   9   0   0          0.87          1.06         1.15 o                         
  10   0   0          0.31          1.88         1.66 o                         
 -10   1   0          0.04         -0.96         1.14 o                         
  -9   1   0          1.22          3.07         1.53 o                         
  -8   1   0          0.22          0.75         1.05 o                         
  -7   1   0          3.54          3.21         0.95 o                         
  -6   1   0         19.59         19.43         0.98 o                         
  -5   1   0        125.40        123.05         4.40 o                         
  -4   1   0         37.43         39.03         0.95 o                         
  -3   1   0        370.77        384.20         5.66 o                         
  -2   1   0       6550.46       6088.12       197.64 o                         
  -1   1   0        823.14        803.23         4.75 o                         
   1   1   0       4149.15       3937.34        74.89 o                         
   2   1   0        799.85        782.20         6.39 o                         
   3   1   0          7.79         11.21         1.82 o                         
   4   1   0          8.60         10.49         0.93 o                         
   5   1   0         57.58         61.29         1.13 o                         
   6   1   0         15.66         17.26         0.96 o                         
   7   1   0         31.04         28.73         0.94 o                         
   8   1   0          1.12          1.30         0.78 o                         
   9   1   0          0.89          0.64         1.03 o                         
 -10   2   0          1.56          2.67         1.60 o                         
  -9   2   0         14.56         16.65         1.60 o                         
  -8   2   0         28.02         28.52         1.35 o                         
  -7   2   0          0.05          0.43         0.81 o                         
  -6   2   0         42.05         38.07         1.16 o                         
  -5   2   0        102.20         97.98         3.35 o                         
  -4   2   0         41.20         51.26         1.15 o                         
  -3   2   0         14.33         16.97         0.83 o                         
  -2   2   0       9574.45       8761.55       170.49 o                         
  -1   2   0      12307.26      10948.56       327.14 o                         
   0   2   0        548.87        514.08         4.55 o                         
   1   2   0       1473.21       1443.41         5.33 o                         
   2   2   0        563.92        579.08         9.83 o                         
   3   2   0          0.23          0.59         0.77 o                         
   4   2   0         23.42         27.01         0.91 o                         
   5   2   0          5.26          5.51         0.88 o                         
   6   2   0         19.58         21.03         0.94 o                         
   7   2   0          7.57          6.31         0.88 o                         
   8   2   0          0.01         -0.43         1.19 o                         
   9   2   0          0.01          0.95         1.05 o                         
 -10   3   0          0.83          2.56         1.65 o                         
  -9   3   0          3.48          4.23         1.56 o                         
  -8   3   0          0.05          1.03         1.21 o                         
  -7   3   0          0.05          0.58         1.02 o                         
  -6   3   0         41.24         37.84         0.98 o                         
  -5   3   0          0.53          1.81         0.73 o                         
  -4   3   0        842.22        859.68        12.58 o                         
  -3   3   0       1060.64        976.53        13.56 o                         
  -2   3   0         53.74         71.63         1.31 o                         
  -1   3   0         12.90         13.76         0.89 o                         
   0   3   0         26.82         25.03         1.05 o                         
   1   3   0        392.23        381.25         9.09 o                         
   2   3   0          0.17          1.06         0.75 o                         
   3   3   0         95.83        106.13         1.26 o                         
   4   3   0         94.42        100.42         1.23 o                         
   5   3   0         47.08         43.12         1.02 o                         
   6   3   0          1.30          1.79         0.82 o                         
   7   3   0          3.61          2.78         1.10 o                         
   8   3   0          0.08          0.64         0.98 o                         
   9   3   0          5.29          6.13         1.14 o                         
 -10   4   0          3.71          4.92         1.16 o                         
  -9   4   0          6.30          6.07         1.13 o                         
  -8   4   0          2.52          2.84         1.06 o                         
  -7   4   0          8.69          7.02         1.08 o                         
  -6   4   0         24.24         28.71         1.21 o                         
  -5   4   0          0.67          1.02         0.66 o                         
  -4   4   0        405.37        400.55         7.90 o                         
  -3   4   0       1451.98       1410.53        43.58 o                         
  -2   4   0       1135.47       1105.13        20.27 o                         
  -1   4   0        425.55        411.15         3.03 o                         
   0   4   0        170.83        185.34         1.69 o                         
   1   4   0          5.30          6.04         1.29 o                         
   2   4   0          0.06          1.40         0.77 o                         
   3   4   0         93.53        105.42         1.33 o                         
   4   4   0          8.94          8.36         0.86 o                         
   5   4   0         19.44         20.83         0.92 o                         
   6   4   0          3.10          3.34         1.28 o                         
   7   4   0          0.01          0.58         0.98 o                         
   8   4   0          0.00          0.95         1.11 o                         
  -9   5   0          1.83          0.43         0.95 o                         
  -8   5   0          2.10          2.16         0.97 o                         
  -7   5   0          3.57          4.19         0.93 o                         
  -6   5   0         18.47         17.50         1.15 o                         
  -5   5   0         48.02         41.71         1.01 o                         
  -4   5   0         60.52         51.52         0.93 o                         
  -3   5   0         52.64         53.81         1.08 o                         
  -2   5   0          2.81          3.27         0.76 o                         
  -1   5   0          3.29          3.13         0.75 o                         
   0   5   0         21.42         20.42         0.88 o                         
   1   5   0        378.52        378.06         4.98 o                         
   2   5   0          5.25          5.49         0.87 o                         
   3   5   0          0.11          0.80         1.08 o                         
   4   5   0         86.11         87.09         1.64 o                         
   5   5   0          1.95          2.36         0.84 o                         
   6   5   0          1.15          1.42         0.83 o                         
   7   5   0          0.42          0.21         1.22 o                         
  -9   6   0          0.04          0.49         1.65 o                         
  -8   6   0          2.07          2.22         0.98 o                         
  -7   6   0          1.21          0.37         0.90 o                         
  -6   6   0          0.45          1.18         0.87 o                         
  -5   6   0          0.33          0.56         0.77 o                         
  -4   6   0        185.35        167.59         2.71 o                         
  -3   6   0        129.14        116.91         3.58 o                         
  -2   6   0          2.64          2.54         0.59 o                         
  -1   6   0          0.78          0.93         0.72 o                         
   0   6   0         44.79         45.27         1.30 o                         
   1   6   0          0.74          1.04         0.73 o                         
   2   6   0          3.13          4.17         0.89 o                         
   3   6   0         10.78          9.51         0.79 o                         
   4   6   0          1.97          2.39         0.99 o                         
   5   6   0          0.01          0.53         1.00 o                         
   6   6   0          0.67          1.26         1.06 o                         
   7   6   0          0.12          0.48         1.17 o                         
  -9   7   0          0.01          0.33         1.54 o                         
  -8   7   0          0.14         -0.59         1.28 o                         
  -7   7   0          4.40          3.08         1.07 o                         
  -6   7   0         37.73         32.51         2.07 o                         
  -5   7   0         28.53         27.95         2.27 o                         
  -4   7   0         40.04         42.74         2.49 o                         
  -3   7   0          9.69         10.61         1.59 o                         
  -2   7   0          0.07          0.64         0.87 o                         
  -1   7   0         18.88         21.68         0.98 o                         
   0   7   0         35.32         35.94         0.95 o                         
   1   7   0          4.25          3.59         0.78 o                         
   2   7   0          4.81          4.27         0.99 o                         
   3   7   0          2.55          2.22         0.77 o                         
   4   7   0          0.13          1.48         1.02 o                         
   5   7   0          0.46          1.27         1.10 o                         
   6   7   0          2.20          2.83         0.89 o                         
  -8   8   0          0.02         -0.53         1.35 o                         
  -7   8   0          0.02          0.91         1.24 o                         
  -6   8   0         10.25          8.58         1.15 o                         
  -5   8   0         45.60         41.05         1.58 o                         
  -4   8   0          2.86          3.08         1.02 o                         
  -3   8   0          0.22          1.81         0.81 o                         
  -2   8   0          1.75          3.69         2.03 o                         
  -1   8   0          1.39          1.31         0.94 o                         
   0   8   0          0.47          2.41         0.94 o                         
   1   8   0          3.62          4.76         0.99 o                         
   2   8   0          0.13          0.48         0.93 o                         
   3   8   0          0.67          0.63         1.05 o                         
   4   8   0          1.20          2.15         1.50 o                         
   5   8   0          3.49          3.73         1.17 o                         
  -7   9   0          0.85          0.12         1.23 o                         
  -6   9   0          3.80          4.36         1.17 o                         
  -5   9   0          7.46          7.25         1.12 o                         
  -4   9   0          1.80          2.07         1.07 o                         
  -3   9   0         10.55         10.02         0.93 o                         
  -2   9   0          7.28          8.52         1.05 o                         
  -1   9   0          3.46          3.56         1.03 o                         
   0   9   0          0.63          2.09         0.99 o                         
   1   9   0          0.23          0.40         0.83 o                         
   2   9   0          1.41          0.97         1.30 o                         
   3   9   0          0.03          1.00         0.89 o                         
  -5  10   0          0.06         -0.32         1.21 o                         
  -4  10   0          1.00          1.66         1.13 o                         
  -3  10   0          2.04          3.08         1.10 o                         
  -2  10   0          0.08          0.84         1.41 o                         
  -1  10   0          0.01          1.12         1.03 o                         
   0  10   0          0.08          0.24         1.05 o                         
   1  10   0          0.03          0.59         1.14 o                         
  -2 -10   1          0.19          0.51         1.12 o                         
  -1 -10   1          2.04          2.51         1.11 o                         
   0 -10   1          0.21         -0.14         1.03 o                         
   1 -10   1          0.89          2.25         1.04 o                         
   2 -10   1          0.30          1.93         0.88 o                         
   3 -10   1          1.12          0.62         1.09 o                         
   4 -10   1          2.39          2.00         1.13 o                         
   5 -10   1          0.02          1.16         1.16 o                         
   6 -10   1          2.66          4.21         1.22 o                         
  -4  -9   1          0.31          1.46         2.05 o                         
  -3  -9   1          0.83          1.29         0.92 o                         
  -2  -9   1          4.15          6.68         0.87 o                         
  -1  -9   1          2.01          1.82         1.04 o                         
   0  -9   1          0.89          0.83         0.82 o                         
   1  -9   1          0.01          1.19         0.95 o                         
   2  -9   1          1.55          2.82         1.01 o                         
   3  -9   1         10.71         10.11         1.52 o                         
   4  -9   1          0.10         -0.10         1.05 o                         
   5  -9   1         19.30         19.03         1.18 o                         
   6  -9   1         14.69         13.05         1.46 o                         
   7  -9   1          1.55          2.66         1.34 o                         
  -5  -8   1          0.00         -0.46         1.08 o                         
  -4  -8   1          0.87          1.27         1.51 o                         
  -3  -8   1          9.49          8.69         2.68 o                         
  -2  -8   1          6.01          5.83         1.38 o                         
  -1  -8   1          0.02          1.07         0.81 o                         
   0  -8   1          1.98          2.63         0.79 o                         
   1  -8   1          6.84          6.27         1.59 o                         
   2  -8   1          3.61          2.93         0.79 o                         
   3  -8   1         19.74         22.95         1.88 o                         
   4  -8   1          9.36          8.89         0.89 o                         
   5  -8   1          0.35          0.32         1.01 o                         
   6  -8   1          8.36          6.87         1.13 o                         
   7  -8   1          6.95          7.42         1.88 o                         
   8  -8   1          0.03          0.08         1.38 o                         
  -6  -7   1          1.43          1.47         1.16 o                         
  -5  -7   1          0.02          0.58         1.03 o                         
  -4  -7   1          0.79          2.41         1.03 o                         
  -3  -7   1          5.70          5.78         0.81 o                         
  -2  -7   1          0.43          1.37         0.93 o                         
  -1  -7   1          3.28          2.66         0.75 o                         
   0  -7   1         29.74         31.27         0.87 o                         
   1  -7   1          2.25          2.12         0.76 o                         
   2  -7   1         10.15         12.67         0.79 o                         
   3  -7   1          0.66          1.05         0.79 o                         
   4  -7   1        330.18        324.49         7.07 o                         
   5  -7   1        110.66        115.64         1.95 o                         
   6  -7   1          3.01          4.14         0.91 o                         
   7  -7   1          3.05          2.56         1.04 o                         
   8  -7   1          0.24          0.91         1.19 o                         
   9  -7   1          1.11          0.53         1.44 o                         
  -7  -6   1          0.73          1.43         1.00 o                         
  -6  -6   1          0.82          1.54         0.91 o                         
  -5  -6   1          0.08          1.17         0.88 o                         
  -4  -6   1          0.57          0.65         0.88 o                         
  -3  -6   1          2.35          1.71         0.82 o                         
  -2  -6   1          2.54          3.07         0.71 o                         
  -1  -6   1          3.72          4.58         0.86 o                         
   0  -6   1          0.01          1.17         0.82 o                         
   1  -6   1         42.19         46.47         1.05 o                         
   2  -6   1          5.08          6.97         0.78 o                         
   3  -6   1          3.24          9.18         2.58 o                         
   4  -6   1          5.34          3.20         1.02 o                         
   5  -6   1        229.72        227.54         4.95 o                         
   6  -6   1          0.00          1.12         1.12 o                         
   7  -6   1         35.53         33.32         1.86 o                         
   8  -6   1          1.22          1.27         1.17 o                         
   9  -6   1          0.05          0.56         1.56 o                         
  -8  -5   1          5.47          5.44         1.12 o                         
  -7  -5   1          0.18          1.26         0.95 o                         
  -6  -5   1          0.26          0.58         0.89 o                         
  -5  -5   1         30.28         28.39         0.95 o                         
  -4  -5   1         73.81         84.49         1.23 o                         
  -3  -5   1          1.60          3.19         0.82 o                         
  -2  -5   1          0.24          0.24         0.84 o                         
  -1  -5   1         12.82         11.69         0.80 o                         
   0  -5   1        331.62        336.44         5.89 o                         
   1  -5   1        107.66        102.34         1.15 o                         
   2  -5   1        225.44        222.15         2.04 o                         
   3  -5   1       1416.90       1399.57         5.48 o                         
   4  -5   1         67.51         80.44         3.13 o                         
   5  -5   1         32.61         31.33         0.98 o                         
   6  -5   1          8.36          6.50         0.70 o                         
   7  -5   1         31.20         32.59         1.15 o                         
   8  -5   1          8.57          7.99         1.96 o                         
   9  -5   1          0.00          0.23         1.55 o                         
  -8  -4   1          6.15          7.59         0.99 o                         
  -7  -4   1          0.58          0.06         1.02 o                         
  -6  -4   1          0.00          0.37         0.82 o                         
  -5  -4   1         53.32         55.78         1.10 o                         
  -4  -4   1          1.81          1.51         0.84 o                         
  -3  -4   1          1.12          0.98         0.78 o                         
  -2  -4   1          0.38          2.86         0.82 o                         
  -1  -4   1        136.92        123.55         2.84 o                         
   0  -4   1          3.90          4.60         0.86 o                         
   1  -4   1        532.04        563.09         4.74 o                         
   2  -4   1        363.66        376.78        12.31 o                         
   3  -4   1        645.57        584.86         7.86 o                         
   4  -4   1          9.52          8.42         0.85 o                         
   5  -4   1         42.61         42.85         0.86 o                         
   6  -4   1          4.30          4.71         0.65 o                         
   7  -4   1          0.14          0.44         0.66 o                         
   8  -4   1         19.63         16.73         1.06 o                         
   9  -4   1          0.29          0.12         0.89 o                         
  -9  -3   1          3.31          5.51         1.15 o                         
  -8  -3   1          2.08          2.73         0.95 o                         
  -7  -3   1          5.50          6.94         0.88 o                         
  -6  -3   1         67.87         70.52         1.19 o                         
  -5  -3   1         91.35         92.51         1.29 o                         
  -4  -3   1          5.82          8.84         1.12 o                         
  -3  -3   1         18.13         20.07         1.00 o                         
  -2  -3   1          0.71          0.45         0.91 o                         
  -1  -3   1        107.79         95.93         2.30 o                         
   0  -3   1         15.73         19.25         1.57 o                         
   1  -3   1       6237.17       5826.68        58.70 o                         
   2  -3   1       3271.54       3073.74        46.87 o                         
   3  -3   1         42.19         48.68         1.09 o                         
   4  -3   1        142.61        161.90         2.03 o                         
   5  -3   1         36.71         39.29         0.90 o                         
   6  -3   1          6.01          5.35         0.70 o                         
   7  -3   1         15.74         16.29         0.98 o                         
   8  -3   1          9.38          7.20         0.86 o                         
   9  -3   1          5.56          4.42         1.15 o                         
  -9  -2   1          8.43         10.52         1.18 o                         
  -8  -2   1         34.90         38.02         1.15 o                         
  -7  -2   1          5.88          6.69         0.96 o                         
  -6  -2   1          4.21          4.02         0.87 o                         
  -5  -2   1          1.53          3.00         1.37 o                         
  -4  -2   1        198.48        191.42         1.95 o                         
  -3  -2   1         21.62         19.35         1.50 o                         
  -2  -2   1         18.04         12.35         1.03 o                         
  -1  -2   1        523.72        524.79        14.27 o                         
   0  -2   1        392.61        414.27         3.38 o                         
   1  -2   1       1950.50       1820.46        22.66 o                         
   2  -2   1        508.36        476.34         2.37 o                         
   3  -2   1        533.74        557.48         7.64 o                         
   4  -2   1          1.13          0.46         0.70 o                         
   5  -2   1        581.76        616.14         9.74 o                         
   6  -2   1        121.58        126.78         1.76 o                         
   7  -2   1         12.65         10.03         0.96 o                         
   8  -2   1         11.05          9.62         1.16 o                         
   9  -2   1          6.70          5.06         0.93 o                         
  -9  -1   1          4.85          4.63         1.18 o                         
  -8  -1   1          0.45          0.59         1.06 o                         
  -7  -1   1        280.63        278.14         5.82 o                         
  -6  -1   1         40.81         36.05         1.34 o                         
  -5  -1   1         36.29         32.62         1.07 o                         
  -4  -1   1         25.88         24.18         0.96 o                         
  -3  -1   1          0.89          0.98         0.84 o                         
  -2  -1   1        121.90        126.62         2.35 o                         
  -1  -1   1        891.07        906.99        17.36 o                         
   0  -1   1       1346.11       1371.33        11.27 o                         
   1  -1   1       1559.26       1504.52        18.21 o                         
   2  -1   1         53.75         54.15         1.19 o                         
   3  -1   1        214.27        219.89         2.55 o                         
   4  -1   1        106.13        105.57         1.68 o                         
   5  -1   1         32.75         27.56         0.75 o                         
   6  -1   1         79.49         80.39         1.45 o                         
   7  -1   1          0.30          1.03         0.89 o                         
   8  -1   1          0.86          0.00         0.97 o                         
   9  -1   1          0.12          0.84         1.06 o                         
  10  -1   1          0.53          0.14         2.87 o                         
 -10   0   1          0.60          1.27         1.20 o                         
  -9   0   1          4.50          3.69         1.57 o                         
  -8   0   1          5.99          6.68         1.28 o                         
  -7   0   1         26.14         26.08         1.20 o                         
  -6   0   1          7.74          5.57         0.92 o                         
  -5   0   1         15.33         14.08         0.83 o                         
  -4   0   1         37.27         36.28         1.19 o                         
  -3   0   1         39.57         39.32         1.20 o                         
  -1   0   1        301.33        359.08        10.30 o                         
   1   0   1          0.76          2.88         1.35 o                         
   2   0   1        331.22        312.48         3.82 o                         
   3   0   1        233.55        236.51         2.82 o                         
   4   0   1        995.62       1070.51        12.03 o                         
   5   0   1         63.49         70.53         0.94 o                         
   6   0   1         47.25         43.22         1.04 o                         
   7   0   1          3.26          4.77         0.90 o                         
   8   0   1          9.34          9.60         0.98 o                         
   9   0   1          4.19          4.02         1.03 o                         
  10   0   1          0.92          1.71         2.31 o                         
 -10   1   1          0.76          1.74         1.60 o                         
  -9   1   1          0.10          1.24         1.55 o                         
  -8   1   1         85.30         89.52         2.09 o                         
  -7   1   1          6.25          5.91         1.37 o                         
  -6   1   1         33.48         35.60         1.49 o                         
  -5   1   1         85.83         85.03         2.73 o                         
  -4   1   1          8.27          8.62         0.88 o                         
  -3   1   1          9.96         21.29         1.29 o                         
  -2   1   1       1387.28       1420.18        14.39 o                         
  -1   1   1       3474.40       3458.24        18.41 o                         
   0   1   1        197.30        215.96         4.93 o                         
   1   1   1        217.09        276.09         4.66 o                         
   2   1   1       1281.57       1302.17        19.53 o                         
   3   1   1          3.52          4.61         0.79 o                         
   4   1   1         45.38         43.37         0.91 o                         
   5   1   1         44.64         46.81         1.17 o                         
   6   1   1         25.28         28.89         0.97 o                         
   7   1   1          3.86          4.53         0.89 o                         
   8   1   1         12.11         11.06         1.00 o                         
   9   1   1          4.31          2.50         1.01 o                         
 -10   2   1          7.52         10.49         1.67 o                         
  -9   2   1         19.96         21.54         1.63 o                         
  -8   2   1         10.24         10.77         1.47 o                         
  -7   2   1          5.02          6.29         1.34 o                         
  -6   2   1         20.56         21.38         1.14 o                         
  -5   2   1          1.18          1.10         0.93 o                         
  -4   2   1          9.85         16.31         1.06 o                         
  -3   2   1        284.49        272.45         3.29 o                         
  -2   2   1        420.10        451.82         6.59 o                         
  -1   2   1        208.38        179.27         3.22 o                         
   0   2   1        316.95        313.32         4.50 o                         
   1   2   1       1432.69       1371.46        22.44 o                         
   2   2   1       1562.57       1542.96        26.15 o                         
   3   2   1        559.59        644.10         3.72 o                         
   4   2   1         76.94         84.36         1.18 o                         
   5   2   1          6.55          5.86         0.84 o                         
   6   2   1         17.68         16.57         0.84 o                         
   7   2   1          6.22          6.87         0.84 o                         
   8   2   1         27.39         28.68         1.11 o                         
   9   2   1          3.34          5.41         1.72 o                         
 -10   3   1          5.16          7.15         1.72 o                         
  -9   3   1         20.45         20.86         1.65 o                         
  -8   3   1          7.42          4.96         1.06 o                         
  -7   3   1          0.94          1.00         1.16 o                         
  -6   3   1          1.59          1.33         0.93 o                         
  -5   3   1          0.56         -0.62         0.85 o                         
  -4   3   1        191.89        178.44         2.38 o                         
  -3   3   1        418.08        415.21         4.84 o                         
  -2   3   1         55.15         49.55         1.25 o                         
  -1   3   1          4.83          2.91         0.75 o                         
   0   3   1         98.39         95.50         1.44 o                         
   1   3   1         51.77         51.43         1.91 o                         
   2   3   1          4.88          7.44         0.94 o                         
   3   3   1          2.24          1.45         0.78 o                         
   4   3   1          0.91          0.36         0.77 o                         
   5   3   1          1.65          1.27         0.82 o                         
   6   3   1          6.04          4.88         0.83 o                         
   7   3   1          5.61          6.94         0.90 o                         
   8   3   1          1.38          2.85         1.10 o                         
 -10   4   1         11.42         12.78         1.75 o                         
  -9   4   1          5.20          7.27         1.55 o                         
  -8   4   1          4.59          6.98         1.37 o                         
  -7   4   1          2.80          3.70         1.00 o                         
  -6   4   1          6.85          5.73         0.88 o                         
  -5   4   1         51.31         47.73         1.65 o                         
  -4   4   1          0.03          0.64         0.83 o                         
  -3   4   1        313.93        348.15         5.79 o                         
  -2   4   1         47.52         48.56         1.11 o                         
  -1   4   1          5.92          6.63         0.82 o                         
   0   4   1         20.92         20.96         0.97 o                         
   1   4   1        318.45        333.11         6.20 o                         
   2   4   1        398.86        413.65        12.50 o                         
   3   4   1         81.43         80.93         2.44 o                         
   4   4   1          5.78          6.34         0.96 o                         
   5   4   1          1.40          0.47         0.97 o                         
   6   4   1          3.84          2.72         1.11 o                         
   7   4   1          3.20          2.66         1.09 o                         
   8   4   1          6.37          8.71         2.07 o                         
  -9   5   1          3.98          3.97         1.51 o                         
  -8   5   1          1.94          2.15         1.10 o                         
  -7   5   1         11.06         10.56         1.00 o                         
  -6   5   1          5.39          3.96         0.88 o                         
  -5   5   1         24.60         20.36         0.96 o                         
  -4   5   1          6.61          6.08         0.86 o                         
  -3   5   1         11.82         11.06         0.85 o                         
  -2   5   1         26.56         27.99         1.69 o                         
  -1   5   1        166.03        167.39         4.80 o                         
   0   5   1        104.73        106.62         1.72 o                         
   1   5   1         24.04         20.45         1.01 o                         
   2   5   1         63.09         64.15         1.18 o                         
   3   5   1          1.94          1.82         0.85 o                         
   4   5   1          1.17          1.89         0.90 o                         
   5   5   1          3.78          4.48         1.06 o                         
   6   5   1          0.00          1.68         1.43 o                         
   7   5   1          0.03          1.37         1.60 o                         
  -9   6   1          0.01          0.19         1.24 o                         
  -8   6   1          0.11          0.54         1.00 o                         
  -7   6   1          0.20          0.16         0.83 o                         
  -6   6   1          2.65          3.97         0.86 o                         
  -5   6   1          3.76          3.30         0.81 o                         
  -4   6   1         54.38         59.68         2.88 o                         
  -3   6   1         60.89         61.14         1.33 o                         
  -2   6   1         14.51         15.46         0.98 o                         
  -1   6   1         23.88         25.22         1.17 o                         
   0   6   1        357.62        343.17        10.88 o                         
   1   6   1          0.17          0.92         0.61 o                         
   2   6   1          0.04          0.24         0.81 o                         
   3   6   1          0.21          0.75         1.26 o                         
   4   6   1          4.03          5.10         1.01 o                         
   5   6   1          4.54          5.28         1.48 o                         
   6   6   1          0.08          1.40         1.06 o                         
  -8   7   1          0.23          1.54         0.95 o                         
  -7   7   1          1.53          0.40         0.87 o                         
  -6   7   1          5.67          8.75         0.92 o                         
  -5   7   1          3.51          4.20         1.13 o                         
  -4   7   1         22.13         26.26         2.36 o                         
  -3   7   1          6.23          8.04         0.90 o                         
  -2   7   1          7.20          5.49         0.79 o                         
  -1   7   1          3.50          3.42         0.92 o                         
   0   7   1          8.85          8.53         1.25 o                         
   1   7   1          0.87          1.55         0.98 o                         
   2   7   1         10.66         11.10         0.99 o                         
   3   7   1          1.78          1.99         0.96 o                         
   4   7   1          4.81          5.15         1.07 o                         
   5   7   1          0.70          1.19         1.10 o                         
   6   7   1          0.02          1.14         1.18 o                         
  -8   8   1          0.00          0.63         1.40 o                         
  -7   8   1          0.00          0.21         1.23 o                         
  -6   8   1          3.86          4.85         1.10 o                         
  -5   8   1          6.56          7.07         1.19 o                         
  -4   8   1          0.38          0.79         0.99 o                         
  -3   8   1         17.96         17.45         2.62 o                         
  -2   8   1         51.87         55.24         2.57 o                         
  -1   8   1          9.46          7.58         1.04 o                         
   0   8   1          0.33          0.11         0.96 o                         
   1   8   1          7.53          7.08         0.86 o                         
   2   8   1          0.55          3.64         0.99 o                         
   3   8   1          0.73          0.34         1.06 o                         
   4   8   1          0.04          1.60         1.11 o                         
  -7   9   1          0.10          0.13         1.54 o                         
  -6   9   1          0.21          0.24         1.18 o                         
  -5   9   1          0.69          1.62         1.13 o                         
  -4   9   1          8.05          8.26         1.09 o                         
  -3   9   1          0.06          0.49         1.01 o                         
  -2   9   1          7.52          6.92         1.07 o                         
  -1   9   1          0.21          1.25         1.03 o                         
   0   9   1          0.00          0.34         0.85 o                         
   1   9   1          0.31         -0.16         1.79 o                         
   2   9   1          2.27          2.97         1.15 o                         
   3   9   1          0.44          1.19         1.12 o                         
  -5  10   1          0.00         -0.52         1.20 o                         
  -4  10   1          0.33          1.23         1.20 o                         
  -3  10   1          4.62          3.68         1.14 o                         
  -2  10   1          0.85          1.24         1.11 o                         
  -1  10   1          0.27          1.09         1.57 o                         
   0  10   1          0.22          0.44         1.13 o                         
   2 -11   2          0.03         -0.42         0.94 o                         
   3 -11   2          0.17          0.65         1.15 o                         
  -2 -10   2          0.59          0.87         1.15 o                         
  -1 -10   2          6.61          7.76         0.92 o                         
   0 -10   2          1.26          0.57         0.86 o                         
   1 -10   2          0.22          0.29         0.85 o                         
   2 -10   2          2.46          2.27         1.05 o                         
   3 -10   2          0.48          0.09         1.10 o                         
   4 -10   2          0.08          1.81         1.11 o                         
   5 -10   2          3.76          3.83         1.61 o                         
   6 -10   2         10.54         11.35         1.28 o                         
  -4  -9   2          5.28          4.20         1.13 o                         
  -3  -9   2          0.32          1.38         1.14 o                         
  -2  -9   2          0.41          1.03         1.05 o                         
  -1  -9   2          0.41          1.14         1.03 o                         
   0  -9   2          0.16          0.47         0.99 o                         
   1  -9   2          0.22          0.25         0.83 o                         
   2  -9   2          0.29          0.95         0.83 o                         
   3  -9   2          1.90          1.93         0.85 o                         
   4  -9   2          4.77          4.68         0.88 o                         
   5  -9   2          1.85          1.34         0.89 o                         
   6  -9   2          2.13          2.54         0.95 o                         
   7  -9   2          0.06          1.08         1.21 o                         
  -5  -8   2          1.14          1.67         1.17 o                         
  -4  -8   2          6.80          6.52         1.08 o                         
  -3  -8   2         53.26         60.42         1.31 o                         
  -2  -8   2         15.35         16.40         1.09 o                         
  -1  -8   2          1.89          2.46         0.92 o                         
   0  -8   2          2.50          2.83         0.71 o                         
   1  -8   2          0.99          0.78         0.81 o                         
   2  -8   2          0.00          0.50         0.82 o                         
   3  -8   2          0.24         -0.14         0.85 o                         
   4  -8   2          8.70          7.63         0.87 o                         
   5  -8   2         42.49         44.38         1.33 o                         
   6  -8   2          0.00          1.23         0.90 o                         
   7  -8   2          0.00          1.47         0.93 o                         
   8  -8   2          2.10          2.36         1.18 o                         
  -6  -7   2          0.06          1.89         0.99 o                         
  -5  -7   2          8.16          8.64         1.01 o                         
  -4  -7   2          8.99          9.42         0.99 o                         
  -3  -7   2          6.36          6.68         1.09 o                         
  -2  -7   2          2.28          2.13         0.74 o                         
  -1  -7   2          0.61          1.50         0.90 o                         
   0  -7   2         16.03         13.38         0.74 o                         
   1  -7   2          0.75          1.16         0.73 o                         
   2  -7   2         18.12         16.45         0.77 o                         
   3  -7   2          9.72          9.73         1.07 o                         
   4  -7   2          0.58          1.02         1.06 o                         
   5  -7   2         19.94         17.70         0.92 o                         
   6  -7   2          3.23          4.31         0.74 o                         
   7  -7   2          1.05          1.61         1.14 o                         
   8  -7   2          9.62         10.41         1.73 o                         
   9  -7   2          2.04          2.42         1.33 o                         
  -7  -6   2          2.13          2.87         1.02 o                         
  -6  -6   2          0.22          0.85         0.94 o                         
  -5  -6   2          0.14          0.40         0.85 o                         
  -4  -6   2         28.92         31.13         1.01 o                         
  -3  -6   2         35.79         36.35         1.18 o                         
  -2  -6   2         24.23         22.87         0.89 o                         
  -1  -6   2         53.42         50.98         2.01 o                         
   0  -6   2         13.60          9.88         0.96 o                         
   1  -6   2         34.98         35.00         0.88 o                         
   2  -6   2         14.90         18.04         0.83 o                         
   3  -6   2        101.72        100.88         2.43 o                         
   4  -6   2         91.17         86.48         3.76 o                         
   5  -6   2          0.03          0.08         0.88 o                         
   6  -6   2          0.84          1.93         0.86 o                         
   7  -6   2          5.83          5.96         0.85 o                         
   8  -6   2          3.60          4.27         1.01 o                         
   9  -6   2          7.25          6.84         2.07 o                         
  -8  -5   2          0.70          1.64         1.07 o                         
  -7  -5   2          0.02          0.03         0.88 o                         
  -6  -5   2          0.94          1.72         0.92 o                         
  -5  -5   2         38.00         41.27         1.01 o                         
  -4  -5   2         29.12         28.76         1.01 o                         
  -3  -5   2         25.21         23.59         1.07 o                         
  -2  -5   2         14.51         15.03         0.91 o                         
  -1  -5   2          8.04         12.83         1.42 o                         
   0  -5   2         66.14         65.48         1.72 o                         
   1  -5   2         94.22        102.16         1.41 o                         
   2  -5   2          6.30          3.37         0.77 o                         
   3  -5   2         61.19         58.10         1.66 o                         
   4  -5   2          4.02          4.33         0.80 o                         
   5  -5   2          0.58          0.85         0.79 o                         
   6  -5   2        140.87        140.70         1.41 o                         
   7  -5   2         72.28         69.47         1.44 o                         
   8  -5   2          2.49          2.69         0.78 o                         
   9  -5   2          0.25          0.88         1.40 o                         
  -8  -4   2          2.98          2.50         0.97 o                         
  -7  -4   2          0.54          1.35         0.88 o                         
  -6  -4   2          0.92          2.75         0.93 o                         
  -5  -4   2         75.48         72.22         1.14 o                         
  -4  -4   2        287.64        279.07         2.58 o                         
  -3  -4   2         67.97         72.30         1.70 o                         
  -2  -4   2          1.52          2.43         0.82 o                         
  -1  -4   2          0.30          1.07         0.94 o                         
   0  -4   2        511.45        492.68        14.59 o                         
   1  -4   2          0.05          0.58         0.88 o                         
   2  -4   2          5.97          4.95         0.79 o                         
   3  -4   2        127.92        122.86         2.56 o                         
   4  -4   2          7.34          8.03         0.78 o                         
   5  -4   2         11.21          9.51         0.71 o                         
   6  -4   2         13.92         15.11         0.84 o                         
   7  -4   2         29.09         28.25         0.99 o                         
   8  -4   2          0.34          0.45         0.89 o                         
   9  -4   2          1.10          1.39         1.40 o                         
  10  -4   2          1.32          1.63         1.78 o                         
  -9  -3   2          1.43          1.46         1.10 o                         
  -8  -3   2          4.79          5.63         0.96 o                         
  -7  -3   2          7.80          8.86         0.97 o                         
  -6  -3   2         79.17         78.84         1.29 o                         
  -5  -3   2         26.15         25.62         0.98 o                         
  -4  -3   2        207.01        202.76         2.45 o                         
  -3  -3   2          1.17          1.77         0.99 o                         
  -2  -3   2        484.33        494.49         9.00 o                         
  -1  -3   2        130.98        122.71         1.52 o                         
   0  -3   2         22.56         26.18         1.13 o                         
   1  -3   2       2068.96       1980.40        21.47 o                         
   2  -3   2        190.46        198.56         1.68 o                         
   3  -3   2         11.66         10.78         0.85 o                         
   4  -3   2         15.67         12.55         0.77 o                         
   5  -3   2        185.65        185.05         3.64 o                         
   6  -3   2         62.36         61.13         1.25 o                         
   7  -3   2         24.47         25.83         1.01 o                         
   8  -3   2         11.92         11.74         0.82 o                         
   9  -3   2          0.46          0.93         1.28 o                         
  10  -3   2          0.00          0.75         1.65 o                         
  -9  -2   2          0.01          0.50         1.19 o                         
  -8  -2   2         27.31         29.89         1.43 o                         
  -7  -2   2          0.37          2.14         0.99 o                         
  -6  -2   2         91.77         80.52         1.30 o                         
  -5  -2   2        181.34        183.45         3.88 o                         
  -4  -2   2          6.27          6.81         1.04 o                         
  -3  -2   2        215.11        230.30         2.34 o                         
  -2  -2   2        576.07        607.35         5.25 o                         
  -1  -2   2        124.91        146.34         2.57 o                         
   0  -2   2        627.04        577.34        11.27 o                         
   1  -2   2         19.76         25.86         1.29 o                         
   2  -2   2         20.52         21.16         0.95 o                         
   3  -2   2        327.95        327.62         8.39 o                         
   4  -2   2         23.07         22.51         1.12 o                         
   5  -2   2         28.89         32.12         0.78 o                         
   6  -2   2         13.76         21.54         4.32 o                         
   7  -2   2         18.19         18.66         0.66 o                         
   8  -2   2          2.33          2.30         1.17 o                         
   9  -2   2          4.08          4.81         1.42 o                         
  10  -2   2          0.10         -0.20         1.63 o                         
  -9  -1   2          2.83          4.14         1.67 o                         
  -8  -1   2         30.98         29.91         1.41 o                         
  -7  -1   2        200.44        197.06         1.96 o                         
  -6  -1   2         43.99         51.47         1.76 o                         
  -5  -1   2          3.92          5.30         0.89 o                         
  -4  -1   2         14.94         14.52         1.39 o                         
  -3  -1   2        802.30        822.11         5.35 o                         
  -2  -1   2        120.67        121.11         2.79 o                         
  -1  -1   2        277.98        265.69         7.69 o                         
   0  -1   2        418.24        433.49        13.62 o                         
   1  -1   2       5841.32       5575.00        27.99 o                         
   2  -1   2         90.94         94.32         2.73 o                         
   3  -1   2         13.41         16.72         0.90 o                         
   4  -1   2       1109.27       1129.06        18.93 o                         
   5  -1   2        255.77        247.30         3.45 o                         
   6  -1   2          1.12          1.30         0.61 o                         
   7  -1   2          5.19          6.01         0.74 o                         
   8  -1   2          0.60          0.99         1.19 o                         
   9  -1   2          3.15          4.05         1.34 o                         
  10  -1   2          0.32          0.57         1.51 o                         
 -10   0   2          1.16          2.30         1.65 o                         
  -9   0   2          6.01          3.39         1.56 o                         
  -8   0   2         16.13         16.13         1.62 o                         
  -7   0   2         22.01         20.31         1.51 o                         
  -6   0   2         15.28         17.75         1.40 o                         
  -5   0   2         94.63        103.72         1.91 o                         
  -4   0   2         28.00         29.16         1.23 o                         
  -2   0   2         28.94         36.18         2.25 o                         
  -1   0   2       2069.74       1945.17        43.71 o                         
   0   0   2         75.64         74.80         2.08 o                         
   1   0   2        776.45        875.80        30.98 o                         
   2   0   2       1189.17       1188.93         8.86 o                         
   3   0   2        294.71        322.24         2.19 o                         
   4   0   2         53.63         56.95         1.09 o                         
   5   0   2         71.63         81.62         5.12 o                         
   6   0   2         23.26         20.99         0.83 o                         
   7   0   2          8.35          9.16         1.03 o                         
   8   0   2         13.18         12.67         1.15 o                         
   9   0   2          3.34          2.80         1.31 o                         
 -10   1   2          0.39         -0.10         1.24 o                         
  -9   1   2         29.23         27.07         1.74 o                         
  -8   1   2        178.44        186.24         2.15 o                         
  -7   1   2         14.37         17.29         1.43 o                         
  -6   1   2         43.41         42.33         1.50 o                         
  -5   1   2        304.32        310.50         2.69 o                         
  -4   1   2         51.13         46.55         1.34 o                         
  -3   1   2          0.86          2.19         1.81 o                         
  -2   1   2        315.12        350.93         4.10 o                         
  -1   1   2       1791.28       1642.22         7.13 o                         
   0   1   2       6766.59       6374.11        15.20 o                         
   1   1   2      10855.06       9741.73        38.01 o                         
   2   1   2        765.84        774.52        11.75 o                         
   3   1   2       1485.36       1502.81        23.52 o                         
   4   1   2         58.02         56.52         1.67 o                         
   5   1   2          0.48          0.96         0.80 o                         
   6   1   2         20.37         18.81         1.11 o                         
   7   1   2         10.68         10.40         1.29 o                         
   8   1   2          0.44          1.06         1.06 o                         
   9   1   2          3.03          3.17         1.22 o                         
 -10   2   2          5.51          6.21         1.62 o                         
  -9   2   2          0.78          1.98         1.51 o                         
  -8   2   2         33.60         33.43         1.58 o                         
  -7   2   2         21.99         21.71         1.49 o                         
  -6   2   2          0.10          2.11         1.30 o                         
  -5   2   2          1.52          3.19         1.25 o                         
  -4   2   2         70.67         77.73         1.46 o                         
  -3   2   2         33.28         32.13         1.09 o                         
  -2   2   2        167.43        160.51         4.53 o                         
  -1   2   2        289.41        260.68         2.44 o                         
   0   2   2       1229.34       1251.09        20.19 o                         
   1   2   2         44.43         44.57         1.13 o                         
   2   2   2       1026.81       1025.80        16.28 o                         
   3   2   2        196.07        200.62         4.26 o                         
   4   2   2          3.65          5.10         0.76 o                         
   5   2   2         28.01         26.79         1.93 o                         
   6   2   2         15.55         12.48         1.03 o                         
   7   2   2         21.45         18.97         1.19 o                         
   8   2   2          0.62          1.17         1.20 o                         
   9   2   2          0.09         -0.18         1.24 o                         
 -10   3   2         46.82         47.00         1.93 o                         
  -9   3   2         28.05         30.77         1.70 o                         
  -8   3   2          0.19          0.91         1.01 o                         
  -7   3   2          0.46          1.53         1.34 o                         
  -6   3   2         33.54         34.33         1.26 o                         
  -5   3   2        126.34        131.29         2.15 o                         
  -4   3   2        370.77        381.79         7.83 o                         
  -3   3   2          4.91          6.12         0.88 o                         
  -2   3   2        523.47        529.56         7.98 o                         
  -1   3   2         52.83         49.43         1.16 o                         
   0   3   2        116.74        111.65         1.53 o                         
   1   3   2       1803.98       1817.89        22.58 o                         
   2   3   2          4.44          7.52         0.66 o                         
   3   3   2         51.14         59.01         2.31 o                         
   4   3   2          0.00          1.20         0.92 o                         
   5   3   2          7.28          6.15         0.99 o                         
   6   3   2         16.34         15.41         1.07 o                         
   7   3   2          0.00          0.35         1.06 o                         
   8   3   2          2.19          3.19         1.13 o                         
 -10   4   2          0.81          0.31         1.63 o                         
  -9   4   2          8.43          9.80         1.56 o                         
  -8   4   2          6.42          6.17         1.42 o                         
  -7   4   2          4.78          4.17         0.87 o                         
  -6   4   2         11.38         13.44         1.01 o                         
  -5   4   2         27.17         24.94         1.02 o                         
  -4   4   2         30.18         28.89         0.85 o                         
  -3   4   2          8.94         11.61         0.89 o                         
  -2   4   2          7.41          6.51         1.02 o                         
  -1   4   2         82.33         85.50         1.33 o                         
   0   4   2          0.46          1.99         0.88 o                         
   1   4   2          0.76          1.33         0.88 o                         
   2   4   2         81.48         76.72         1.11 o                         
   3   4   2         58.16         57.63         1.34 o                         
   4   4   2          7.37          6.89         0.93 o                         
   5   4   2         52.85         51.76         1.98 o                         
   6   4   2          2.74          1.58         0.99 o                         
   7   4   2          0.02         -0.43         1.08 o                         
   8   4   2          0.86          1.12         1.20 o                         
  -9   5   2          0.67          1.54         1.49 o                         
  -8   5   2          0.41          1.56         1.18 o                         
  -7   5   2         28.50         28.06         1.21 o                         
  -6   5   2          2.63          2.74         0.89 o                         
  -5   5   2          1.22          2.48         0.89 o                         
  -4   5   2          2.47          3.38         0.78 o                         
  -3   5   2         32.59         34.42         1.32 o                         
  -2   5   2         19.09         18.01         0.90 o                         
  -1   5   2          0.01          0.13         0.75 o                         
   0   5   2          1.54          1.95         0.88 o                         
   1   5   2         32.28         34.31         1.17 o                         
   2   5   2          2.27          2.75         0.83 o                         
   3   5   2         12.77         16.12         1.62 o                         
   4   5   2          0.22          0.84         0.76 o                         
   5   5   2          9.77          8.92         1.05 o                         
   6   5   2          9.06          9.59         1.63 o                         
   7   5   2          0.31          0.06         1.13 o                         
  -9   6   2          0.87          0.35         1.22 o                         
  -8   6   2          0.96          1.68         1.10 o                         
  -7   6   2         13.72         12.74         1.01 o                         
  -6   6   2          4.82          4.99         0.87 o                         
  -5   6   2          4.70          5.29         0.84 o                         
  -4   6   2          7.89          7.61         0.91 o                         
  -3   6   2         36.66         37.41         1.00 o                         
  -2   6   2          3.72          3.30         0.95 o                         
  -1   6   2          1.75          1.66         0.82 o                         
   0   6   2          9.39         11.78         1.26 o                         
   1   6   2          9.58         10.65         2.32 o                         
   2   6   2          6.52          7.86         0.94 o                         
   3   6   2          1.09          1.48         0.96 o                         
   4   6   2         12.90         13.19         1.76 o                         
   5   6   2          1.92          3.83         0.88 o                         
   6   6   2          0.27         -0.51         1.58 o                         
  -8   7   2          4.26          3.32         1.14 o                         
  -7   7   2          0.01          0.54         0.90 o                         
  -6   7   2          6.44          5.51         0.89 o                         
  -5   7   2          2.89          4.40         0.92 o                         
  -4   7   2         12.21         11.87         0.93 o                         
  -3   7   2          1.14          1.36         0.95 o                         
  -2   7   2          0.24          1.58         1.01 o                         
  -1   7   2          1.70         -0.20         0.74 o                         
   0   7   2          0.01         -0.41         0.93 o                         
   1   7   2          8.79          8.07         1.38 o                         
   2   7   2          3.04          3.62         1.30 o                         
   3   7   2          2.80          3.48         1.46 o                         
   4   7   2          4.79          4.45         1.56 o                         
   5   7   2          1.50          1.88         1.13 o                         
  -7   8   2          0.00         -0.04         1.23 o                         
  -6   8   2          0.01          0.03         1.04 o                         
  -5   8   2          0.05          1.37         1.10 o                         
  -4   8   2          0.89          0.82         1.20 o                         
  -3   8   2          6.72          8.74         1.09 o                         
  -2   8   2         14.53         16.61         2.08 o                         
  -1   8   2          4.28          5.74         1.13 o                         
   0   8   2          0.17          0.50         0.75 o                         
   1   8   2          0.61          1.67         1.01 o                         
   2   8   2          0.02          0.78         0.81 o                         
   3   8   2          6.79          6.29         0.93 o                         
   4   8   2          0.02          0.63         1.10 o                         
  -6   9   2          0.06         -0.10         1.15 o                         
  -5   9   2          0.11          1.15         1.13 o                         
  -4   9   2          7.66          7.04         1.26 o                         
  -3   9   2          6.02          6.09         1.17 o                         
  -2   9   2          0.29          1.11         0.90 o                         
  -1   9   2          0.05          1.03         1.05 o                         
   0   9   2          0.11          0.34         1.03 o                         
   1   9   2          1.35          1.47         1.05 o                         
   2   9   2          0.43          0.89         1.41 o                         
  -4  10   2          0.29          1.03         1.16 o                         
  -3  10   2          3.71          3.09         1.19 o                         
  -2  10   2          0.82          1.47         1.19 o                         
  -1  10   2          0.11          1.07         1.13 o                         
   1 -11   3          0.27          1.67         0.91 o                         
   2 -11   3          0.51          0.88         1.15 o                         
   3 -11   3          0.02         -1.02         1.02 o                         
  -2 -10   3          0.06          0.57         1.10 o                         
  -1 -10   3          3.15          3.46         1.05 o                         
   0 -10   3          3.34          5.29         0.99 o                         
   1 -10   3          0.47          1.56         0.92 o                         
   2 -10   3          1.93          2.44         0.91 o                         
   3 -10   3          0.72          0.41         0.94 o                         
   4 -10   3          0.01          0.42         0.99 o                         
   5 -10   3          0.03          0.84         0.94 o                         
   6 -10   3          0.40          1.91         0.96 o                         
  -4  -9   3          0.04          0.89         1.16 o                         
  -3  -9   3          2.25          3.05         1.16 o                         
  -2  -9   3         22.28         18.27         1.14 o                         
  -1  -9   3         18.90         18.29         1.14 o                         
   0  -9   3          1.58          0.72         1.05 o                         
   1  -9   3          2.88          2.01         0.72 o                         
   2  -9   3          1.71          1.63         0.85 o                         
   3  -9   3          0.26          0.90         0.74 o                         
   4  -9   3          0.02          0.32         0.77 o                         
   5  -9   3          9.16          7.91         0.96 o                         
   6  -9   3          1.70          2.47         0.89 o                         
   7  -9   3          0.70          1.53         0.96 o                         
  -5  -8   3          0.11         -0.24         1.04 o                         
  -4  -8   3          6.17          6.69         0.86 o                         
  -3  -8   3         21.49         20.55         1.96 o                         
  -2  -8   3         33.13         28.48         1.60 o                         
  -1  -8   3          1.82          1.39         0.95 o                         
   0  -8   3          1.38          1.36         0.86 o                         
   1  -8   3          9.66         12.14         0.85 o                         
   2  -8   3          8.92         10.81         0.84 o                         
   3  -8   3          0.06          0.59         0.80 o                         
   4  -8   3         14.39         12.77         1.62 o                         
   5  -8   3          6.37          6.33         1.10 o                         
   6  -8   3          0.28          1.33         0.86 o                         
   7  -8   3          1.08          1.23         0.88 o                         
   8  -8   3          6.71          5.61         0.97 o                         
  -6  -7   3          0.75          1.60         0.99 o                         
  -5  -7   3          3.78          2.18         0.99 o                         
  -4  -7   3         13.39         14.96         0.97 o                         
  -3  -7   3         58.37         52.48         3.33 o                         
  -2  -7   3         17.96         14.99         1.01 o                         
  -1  -7   3          0.08          0.26         0.69 o                         
   0  -7   3          2.80          2.44         1.23 o                         
   1  -7   3          0.42          0.97         0.72 o                         
   2  -7   3         12.51         12.75         0.84 o                         
   3  -7   3          7.81          9.26         0.85 o                         
   4  -7   3         38.50         32.24         1.10 o                         
   5  -7   3         21.39         21.59         0.92 o                         
   6  -7   3          1.38          1.79         0.88 o                         
   7  -7   3          0.01          0.37         0.89 o                         
   8  -7   3          0.01          0.97         1.09 o                         
   9  -7   3          0.08          0.54         0.88 o                         
  -7  -6   3          0.24         -0.29         1.12 o                         
  -6  -6   3          0.06          0.83         0.96 o                         
  -5  -6   3         13.16         10.75         0.90 o                         
  -4  -6   3        117.24        109.13         5.35 o                         
  -3  -6   3         39.31         38.04         1.15 o                         
  -2  -6   3          0.36          1.35         0.93 o                         
  -1  -6   3         42.94         48.05         0.89 o                         
   0  -6   3        156.39        151.09         2.20 o                         
   1  -6   3          2.07          3.50         0.89 o                         
   2  -6   3          0.12         15.50         8.04 o                         
   3  -6   3          2.74          2.02         0.78 o                         
   4  -6   3         75.15         69.69         1.49 o                         
   5  -6   3         33.44         32.35         1.02 o                         
   6  -6   3          0.38          0.72         0.80 o                         
   7  -6   3          5.31          4.65         0.92 o                         
   8  -6   3          9.52         10.35         1.00 o                         
   9  -6   3          1.15          1.28         1.04 o                         
  -8  -5   3          0.00          0.40         1.00 o                         
  -7  -5   3         13.99         15.24         1.00 o                         
  -6  -5   3          1.04          1.12         1.01 o                         
  -5  -5   3          0.70          0.82         0.91 o                         
  -4  -5   3         77.42         68.06         1.36 o                         
  -3  -5   3        145.43        142.27         2.31 o                         
  -2  -5   3          0.19          0.71         0.89 o                         
  -1  -5   3          0.01          0.50         0.84 o                         
   0  -5   3         12.65         11.40         1.41 o                         
   1  -5   3          7.41          6.83         0.80 o                         
   2  -5   3        143.78        138.84         1.52 o                         
   3  -5   3          1.75          4.08         0.78 o                         
   4  -5   3         23.17         21.42         0.88 o                         
   5  -5   3          3.34          3.81         0.71 o                         
   6  -5   3         86.68         85.66         1.24 o                         
   7  -5   3          0.64          0.68         0.85 o                         
   8  -5   3          9.49          9.64         0.88 o                         
   9  -5   3          0.30          0.81         0.98 o                         
  -8  -4   3          2.79          4.84         1.03 o                         
  -7  -4   3          0.18         -0.01         0.85 o                         
  -6  -4   3        117.83        102.70         2.26 o                         
  -5  -4   3        325.86        342.55         4.90 o                         
  -4  -4   3         13.33         18.53         1.09 o                         
  -3  -4   3        146.25        156.12         1.73 o                         
  -2  -4   3        173.66        154.91         2.17 o                         
  -1  -4   3        181.29        167.75         5.34 o                         
   0  -4   3         35.56         35.65         0.99 o                         
   1  -4   3        805.89        803.47         3.27 o                         
   2  -4   3         94.70         92.51         1.39 o                         
   3  -4   3         93.77         92.26         1.79 o                         
   4  -4   3         73.29         74.26         2.52 o                         
   5  -4   3         17.09         15.90         0.83 o                         
   6  -4   3         77.97         77.85         1.12 o                         
   7  -4   3          2.48          3.08         0.93 o                         
   8  -4   3          5.03          5.42         0.93 o                         
   9  -4   3          0.02          0.64         0.99 o                         
  10  -4   3          3.10          3.13         1.59 o                         
  -9  -3   3          0.02          0.43         1.18 o                         
  -8  -3   3          0.38         -0.22         0.84 o                         
  -7  -3   3         20.04         21.84         1.05 o                         
  -6  -3   3         22.91         19.65         1.22 o                         
  -5  -3   3        186.67        186.66         2.78 o                         
  -4  -3   3         53.31         53.71         2.35 o                         
  -3  -3   3         36.19         33.77         1.15 o                         
  -2  -3   3          1.53          3.71         1.02 o                         
  -1  -3   3          2.16          2.46         2.30 o                         
   0  -3   3          0.21          0.27         0.74 o                         
   1  -3   3         67.62         67.02         1.36 o                         
   2  -3   3         16.54         18.49         1.01 o                         
   3  -3   3        210.74        215.89         4.39 o                         
   4  -3   3         93.75         93.59         1.18 o                         
   5  -3   3          6.30          5.65         0.82 o                         
   6  -3   3          3.87          3.69         0.84 o                         
   7  -3   3          9.27         10.64         0.95 o                         
   8  -3   3         31.26         28.89         0.93 o                         
   9  -3   3          5.89          6.12         1.38 o                         
  10  -3   3          7.21          5.94         1.52 o                         
  -9  -2   3          3.94          4.54         1.63 o                         
  -8  -2   3          9.27          6.05         1.16 o                         
  -7  -2   3        124.31        121.37         1.62 o                         
  -6  -2   3        410.93        416.61         4.44 o                         
  -5  -2   3          0.49          0.57         1.02 o                         
  -4  -2   3         17.71         23.93         1.30 o                         
  -3  -2   3        946.02       1028.77         6.86 o                         
  -2  -2   3          0.82          1.48         1.57 o                         
  -1  -2   3          2.35          3.35         0.94 o                         
   0  -2   3         37.55         27.38         1.23 o                         
   1  -2   3        246.93        210.25         2.11 o                         
   2  -2   3        628.78        631.62        11.01 o                         
   3  -2   3        276.38        281.91         5.11 o                         
   4  -2   3          6.23          6.51         0.78 o                         
   5  -2   3         82.37         76.38         1.10 o                         
   6  -2   3         14.61         14.02         0.85 o                         
   7  -2   3         13.12         13.14         0.86 o                         
   8  -2   3          8.47          7.28         0.89 o                         
   9  -2   3          1.15          0.90         1.19 o                         
  10  -2   3          5.44          6.72         1.75 o                         
  -9  -1   3         18.58         19.24         1.23 o                         
  -8  -1   3         37.18         46.67         1.81 o                         
  -7  -1   3        183.54        189.44         2.45 o                         
  -6  -1   3          8.97         11.20         1.17 o                         
  -5  -1   3         12.25         10.59         1.39 o                         
  -4  -1   3         20.59         19.85         1.51 o                         
  -3  -1   3        731.65        843.03         5.44 o                         
  -2  -1   3        393.15        413.99         3.73 o                         
  -1  -1   3        194.73        185.46         2.69 o                         
   0  -1   3        419.47        411.78         6.73 o                         
   1  -1   3          0.55          1.00         1.07 o                         
   2  -1   3        698.79        692.72        13.80 o                         
   3  -1   3         56.33         52.07         1.09 o                         
   4  -1   3         53.26         55.57         1.29 o                         
   5  -1   3        102.34        120.75         1.28 o                         
   6  -1   3          0.29          1.02         0.78 o                         
   7  -1   3          0.07          1.05         0.84 o                         
   8  -1   3         19.71         17.76         0.95 o                         
   9  -1   3          1.41          1.70         1.32 o                         
 -10   0   3          0.58         -0.53         1.65 o                         
  -9   0   3         40.51         37.29         1.34 o                         
  -8   0   3         51.11         54.81         1.87 o                         
  -7   0   3        142.61        142.69         2.16 o                         
  -6   0   3        161.25        164.29         2.15 o                         
  -3   0   3        320.14        304.00         4.58 o                         
  -2   0   3         63.46         62.22         1.87 o                         
  -1   0   3        251.13        234.11         6.47 o                         
   0   0   3        111.72        128.13         1.98 o                         
   1   0   3         60.47         59.23         1.47 o                         
   2   0   3        156.15        125.39         1.68 o                         
   3   0   3         40.50         38.40         1.28 o                         
   4   0   3          1.32          1.67         0.76 o                         
   5   0   3         26.64         25.52         1.27 o                         
   6   0   3          1.39          1.70         0.79 o                         
   7   0   3          0.00          0.10         0.81 o                         
   8   0   3          1.70          1.67         1.01 o                         
   9   0   3          0.79          1.88         1.21 o                         
 -10   1   3          2.01          2.08         1.58 o                         
  -9   1   3          0.34         -0.11         1.55 o                         
  -8   1   3         16.15         19.61         1.53 o                         
  -7   1   3         18.75         17.06         1.49 o                         
  -6   1   3          2.46          1.51         0.94 o                         
  -5   1   3        162.37        159.06         2.05 o                         
  -3   1   3          1.32          2.98         1.30 o                         
  -2   1   3        252.82        242.54         4.36 o                         
  -1   1   3          1.02          3.39         0.97 o                         
   0   1   3        274.52        246.45         3.44 o                         
   1   1   3       1779.72       1750.78        93.65 o                         
   2   1   3         23.26         25.48         1.44 o                         
   3   1   3        419.94        431.11         5.81 o                         
   4   1   3         97.19        120.29         1.28 o                         
   5   1   3          7.15          8.07         0.81 o                         
   6   1   3          3.38          5.38         0.81 o                         
   7   1   3         21.36         20.04         1.22 o                         
   8   1   3         11.27          9.77         1.11 o                         
   9   1   3          1.30          1.69         1.17 o                         
 -10   2   3          7.39          5.29         1.60 o                         
  -9   2   3         34.45         35.68         1.80 o                         
  -8   2   3         36.66         36.36         1.67 o                         
  -7   2   3         25.48         26.10         1.51 o                         
  -6   2   3          4.47          5.91         1.32 o                         
  -5   2   3          6.42          7.61         1.25 o                         
  -4   2   3         16.40         18.22         1.00 o                         
  -3   2   3         38.59         42.19         1.35 o                         
  -2   2   3         79.37         71.69         1.56 o                         
  -1   2   3         29.12         32.17         1.15 o                         
   0   2   3        392.62        379.57         2.48 o                         
   1   2   3         15.82         15.82         0.97 o                         
   2   2   3         56.54         45.57         1.05 o                         
   3   2   3        115.30        107.97         1.25 o                         
   4   2   3          0.99          1.41         0.78 o                         
   5   2   3          0.34          0.58         0.80 o                         
   6   2   3          6.34          7.77         1.02 o                         
   7   2   3          0.13          1.99         1.05 o                         
   8   2   3          7.43          6.70         1.11 o                         
   9   2   3          4.66          4.07         1.31 o                         
 -10   3   3          0.70          1.60         1.64 o                         
  -9   3   3          4.59          5.30         1.58 o                         
  -8   3   3          4.07          6.65         1.42 o                         
  -7   3   3          5.97          7.32         1.02 o                         
  -6   3   3        108.47        112.75         1.79 o                         
  -5   3   3        171.44        177.25         2.54 o                         
  -4   3   3        129.47        126.11         2.62 o                         
  -3   3   3         58.82         55.87         1.12 o                         
  -2   3   3        546.04        529.00        10.08 o                         
  -1   3   3         74.19         72.60         2.71 o                         
   0   3   3        133.15        152.83         1.61 o                         
   1   3   3        453.26        427.24         2.39 o                         
   2   3   3         51.65         46.81         1.01 o                         
   3   3   3         41.54         36.40         0.96 o                         
   4   3   3          1.80          1.44         0.93 o                         
   5   3   3          0.00          1.98         1.26 o                         
   6   3   3         23.40         18.44         1.07 o                         
   7   3   3          0.16          1.70         1.07 o                         
   8   3   3          5.43          3.60         1.30 o                         
  -9   4   3          0.07          0.73         1.51 o                         
  -8   4   3         10.06         12.44         1.56 o                         
  -7   4   3          0.00          1.08         0.88 o                         
  -6   4   3         19.52         18.43         1.06 o                         
  -5   4   3         33.52         34.89         1.01 o                         
  -4   4   3         47.58         49.43         1.08 o                         
  -3   4   3        127.09        138.38         1.69 o                         
  -2   4   3         28.55         31.63         0.86 o                         
  -1   4   3          0.08          0.12         0.74 o                         
   0   4   3          2.53          3.95         0.82 o                         
   1   4   3         25.60         28.84         1.07 o                         
   2   4   3         31.65         28.06         0.98 o                         
   3   4   3         21.71         21.37         0.85 o                         
   4   4   3         13.48         13.04         1.77 o                         
   5   4   3         14.19         13.90         1.04 o                         
   6   4   3          0.61          0.40         1.01 o                         
   7   4   3          4.21          3.87         1.13 o                         
  -9   5   3          0.08          1.51         1.10 o                         
  -8   5   3          6.57          7.15         1.59 o                         
  -7   5   3         18.12         19.13         1.14 o                         
  -6   5   3         13.40         13.40         0.96 o                         
  -5   5   3          0.01          0.04         0.81 o                         
  -4   5   3          9.49          9.55         0.87 o                         
  -3   5   3          0.21          0.50         0.77 o                         
  -2   5   3         97.59         93.61         3.03 o                         
  -1   5   3          5.24          4.24         0.66 o                         
   0   5   3          0.49          1.05         0.87 o                         
   1   5   3          6.93          5.82         0.93 o                         
   2   5   3          7.46          7.39         0.86 o                         
   3   5   3          0.08         -0.11         0.72 o                         
   4   5   3         29.06         25.06         1.60 o                         
   5   5   3          8.82          8.51         0.87 o                         
   6   5   3          0.15          0.18         1.02 o                         
   7   5   3          0.29         -0.45         1.15 o                         
  -9   6   3          1.87          2.17         1.70 o                         
  -8   6   3          0.07         -0.38         1.15 o                         
  -7   6   3          0.53          0.68         0.96 o                         
  -6   6   3          0.67          1.03         0.83 o                         
  -5   6   3          0.62          1.30         0.84 o                         
  -4   6   3          4.71          5.58         0.80 o                         
  -3   6   3         24.62         24.07         0.97 o                         
  -2   6   3          1.22          1.75         0.99 o                         
  -1   6   3          0.14          0.04         0.70 o                         
   0   6   3          0.14          0.54         0.83 o                         
   1   6   3          7.38          7.26         0.95 o                         
   2   6   3         16.75         13.68         0.84 o                         
   3   6   3          0.33         -0.19         0.68 o                         
   4   6   3          0.05          0.31         0.99 o                         
   5   6   3          1.66          2.23         0.91 o                         
   6   6   3          0.27          0.82         1.15 o                         
  -8   7   3          8.53          7.99         1.13 o                         
  -7   7   3          2.10          2.00         1.01 o                         
  -6   7   3          0.22          0.64         0.89 o                         
  -5   7   3          0.01          0.44         0.92 o                         
  -4   7   3          4.49          4.99         0.82 o                         
  -3   7   3          0.57         -0.19         0.81 o                         
  -2   7   3          6.99          8.27         1.03 o                         
  -1   7   3          1.25          1.11         0.94 o                         
   0   7   3          2.64          1.87         1.31 o                         
   1   7   3         14.48         15.34         2.13 o                         
   2   7   3          0.05          1.07         0.96 o                         
   3   7   3          3.05          1.62         1.00 o                         
   4   7   3          0.20         -0.03         1.07 o                         
   5   7   3          0.34          1.04         1.64 o                         
  -7   8   3          0.07         -0.04         0.97 o                         
  -6   8   3          0.18          0.89         0.98 o                         
  -5   8   3          0.27          0.67         0.87 o                         
  -4   8   3          0.03          0.48         1.04 o                         
  -3   8   3          2.01          2.24         1.05 o                         
  -2   8   3          0.00          0.65         0.83 o                         
  -1   8   3          4.67          6.31         1.05 o                         
   0   8   3          0.04          1.28         0.83 o                         
   1   8   3          6.16          4.75         1.14 o                         
   2   8   3          0.07          1.31         1.04 o                         
   3   8   3          3.36          3.53         1.11 o                         
  -6   9   3          0.02         -0.21         1.21 o                         
  -5   9   3          0.10          0.95         1.13 o                         
  -4   9   3          0.99          0.31         1.13 o                         
  -3   9   3          0.18          0.88         1.10 o                         
  -2   9   3          7.05          5.46         1.16 o                         
  -1   9   3          2.68          3.42         1.10 o                         
   0   9   3          0.76          1.04         0.86 o                         
   1   9   3          0.03          1.24         1.41 o                         
   1 -11   4          0.05          0.76         1.00 o                         
   2 -11   4          0.04          0.28         1.02 o                         
   3 -11   4          1.66          1.73         1.03 o                         
  -2 -10   4          2.53          2.20         0.87 o                         
  -1 -10   4          6.83          5.55         1.02 o                         
   0 -10   4          0.54          0.91         0.95 o                         
   1 -10   4          1.01          1.52         0.78 o                         
   2 -10   4          1.33          0.89         0.86 o                         
   3 -10   4          0.13          0.38         0.87 o                         
   4 -10   4          0.11          0.86         0.90 o                         
   5 -10   4          0.20         -0.40         0.92 o                         
   6 -10   4          0.42          1.94         0.97 o                         
  -4  -9   4          1.90          1.43         1.03 o                         
  -3  -9   4          0.55          0.19         1.11 o                         
  -2  -9   4         34.61         32.25         3.55 o                         
  -1  -9   4          4.60          5.57         1.06 o                         
   0  -9   4          3.94          4.01         0.84 o                         
   1  -9   4          5.70          4.87         0.71 o                         
   2  -9   4         18.39         15.85         1.21 o                         
   3  -9   4          1.40          0.13         1.06 o                         
   4  -9   4          0.99          2.56         1.08 o                         
   5  -9   4          0.00          0.35         0.87 o                         
   6  -9   4          0.03          0.40         0.89 o                         
   7  -9   4          0.13          0.53         0.95 o                         
  -5  -8   4          0.15          1.43         0.97 o                         
  -4  -8   4         17.72         19.94         1.85 o                         
  -3  -8   4         37.45         32.03         1.53 o                         
  -2  -8   4          8.02          7.30         1.07 o                         
  -1  -8   4          4.95          6.87         1.24 o                         
   0  -8   4          7.93          7.45         0.81 o                         
   1  -8   4          7.85          5.30         1.01 o                         
   2  -8   4          6.21          6.72         0.73 o                         
   3  -8   4          4.93          5.71         0.83 o                         
   4  -8   4          3.12          4.10         0.83 o                         
   5  -8   4          0.00          0.12         0.87 o                         
   6  -8   4          3.20          3.14         0.88 o                         
   7  -8   4          1.33          1.97         0.90 o                         
   8  -8   4          0.06          0.58         1.03 o                         
  -6  -7   4          0.03          0.38         1.00 o                         
  -5  -7   4          2.84          3.15         0.95 o                         
  -4  -7   4         14.72         17.87         1.15 o                         
  -3  -7   4        129.68        135.39         5.66 o                         
  -2  -7   4         86.51         82.24         3.04 o                         
  -1  -7   4          5.72          6.76         0.68 o                         
   0  -7   4         43.19         40.71         1.51 o                         
   1  -7   4         38.42         34.27         1.07 o                         
   2  -7   4         36.36         35.20         0.89 o                         
   3  -7   4         36.57         34.15         1.30 o                         
   4  -7   4          0.26          0.21         0.80 o                         
   5  -7   4          0.42          0.90         0.81 o                         
   6  -7   4          0.89          2.07         0.81 o                         
   7  -7   4          4.14          4.47         0.94 o                         
   8  -7   4          0.34          1.23         0.92 o                         
  -7  -6   4          1.42          3.03         1.02 o                         
  -6  -6   4          6.34          5.77         0.92 o                         
  -5  -6   4          0.59          1.45         1.58 o                         
  -4  -6   4         96.79         96.91         1.47 o                         
  -3  -6   4          9.68          7.31         1.30 o                         
  -2  -6   4          9.11          7.53         0.99 o                         
  -1  -6   4         75.43         70.66         4.88 o                         
   0  -6   4         56.44         63.74         1.48 o                         
   1  -6   4          1.07          1.73         0.93 o                         
   2  -6   4          3.31          3.35         0.86 o                         
   3  -6   4         11.29          9.70         0.79 o                         
   4  -6   4          2.94          3.70         0.81 o                         
   5  -6   4          0.02          0.81         0.80 o                         
   6  -6   4         19.18         19.83         0.95 o                         
   7  -6   4          1.96          2.33         0.84 o                         
   8  -6   4          5.55          7.19         0.91 o                         
   9  -6   4          0.65          0.81         0.82 o                         
  -8  -5   4          4.04          4.46         1.15 o                         
  -7  -5   4          0.00          0.88         0.94 o                         
  -6  -5   4         10.74         11.72         0.92 o                         
  -5  -5   4         46.52         51.12         1.40 o                         
  -4  -5   4         22.25         20.44         1.11 o                         
  -3  -5   4          6.24          6.00         0.98 o                         
  -2  -5   4          0.01          0.02         1.26 o                         
  -1  -5   4         22.08         22.98         1.27 o                         
   0  -5   4         12.71         11.78         0.80 o                         
   1  -5   4         72.79         78.09         1.27 o                         
   2  -5   4          0.01          0.45         0.73 o                         
   3  -5   4         23.53         26.06         0.84 o                         
   4  -5   4         21.56         22.17         0.93 o                         
   5  -5   4          4.50          5.42         0.82 o                         
   6  -5   4          3.64          4.45         0.83 o                         
   7  -5   4          1.39          1.63         0.85 o                         
   8  -5   4          7.64          7.95         0.96 o                         
   9  -5   4          1.26          0.58         1.01 o                         
  -8  -4   4          4.16          4.47         1.06 o                         
  -7  -4   4          0.15          1.12         0.96 o                         
  -6  -4   4         14.93         13.31         0.98 o                         
  -5  -4   4         14.45         12.26         1.04 o                         
  -4  -4   4         27.79         27.83         1.13 o                         
  -3  -4   4          4.97          5.18         0.93 o                         
  -2  -4   4        164.04        181.83         2.93 o                         
  -1  -4   4        724.82        748.08         8.63 o                         
   0  -4   4        186.83        171.82         5.11 o                         
   1  -4   4        682.43        672.82        16.23 o                         
   2  -4   4        106.24        112.97         2.13 o                         
   3  -4   4         90.65         94.79         1.40 o                         
   4  -4   4         36.31         29.02         1.39 o                         
   5  -4   4          9.56          8.69         0.70 o                         
   6  -4   4         39.00         39.49         0.97 o                         
   7  -4   4          0.55          0.86         0.85 o                         
   8  -4   4          4.37          5.05         0.87 o                         
   9  -4   4          0.36          0.22         1.01 o                         
  -9  -3   4          0.14         -0.18         1.30 o                         
  -8  -3   4         11.07          8.17         1.09 o                         
  -7  -3   4          8.25         11.36         1.11 o                         
  -6  -3   4          6.25          7.77         1.22 o                         
  -5  -3   4          1.61          2.10         1.08 o                         
  -4  -3   4         91.55         88.56         1.55 o                         
  -3  -3   4        510.36        522.51         7.23 o                         
  -2  -3   4        596.35        635.79        15.73 o                         
  -1  -3   4        445.73        442.94         5.77 o                         
   0  -3   4        329.29        314.82         7.98 o                         
   1  -3   4          2.92          3.98         0.87 o                         
   2  -3   4         19.51         19.11         1.35 o                         
   3  -3   4        161.61        159.38         1.70 o                         
   4  -3   4         77.71         76.38         1.40 o                         
   5  -3   4         14.44         15.89         0.79 o                         
   6  -3   4          0.67          1.00         0.74 o                         
   7  -3   4          2.41          2.76         0.84 o                         
   8  -3   4          4.95          5.83         0.93 o                         
   9  -3   4          3.49          4.52         0.96 o                         
  -9  -2   4          3.95          6.91         1.68 o                         
  -8  -2   4          3.84          3.07         1.50 o                         
  -7  -2   4          0.50          0.18         1.05 o                         
  -6  -2   4          0.08          0.63         1.27 o                         
  -5  -2   4          6.03          4.47         1.17 o                         
  -4  -2   4        227.15        237.78         3.42 o                         
  -3  -2   4        220.36        237.95         3.30 o                         
  -2  -2   4        807.84        856.60        13.19 o                         
  -1  -2   4         50.75         54.13         1.97 o                         
   0  -2   4         42.63         51.23         1.27 o                         
   1  -2   4        332.30        310.76         2.70 o                         
   2  -2   4       1106.83       1050.20        24.03 o                         
   3  -2   4        256.91        239.12         5.29 o                         
   4  -2   4         11.51         11.08         0.80 o                         
   5  -2   4         57.68         53.94         0.98 o                         
   6  -2   4          4.79          5.47         0.76 o                         
   7  -2   4          2.02          2.26         0.89 o                         
   8  -2   4          0.56          1.05         0.73 o                         
   9  -2   4         15.40         15.51         1.01 o                         
  -9  -1   4          0.00         -0.55         1.63 o                         
  -8  -1   4          1.15          2.94         1.45 o                         
  -7  -1   4         71.15         64.00         1.46 o                         
  -5  -1   4         98.05         91.02         2.58 o                         
  -4  -1   4        162.45        175.67         3.95 o                         
  -3  -1   4        104.48        114.08         2.15 o                         
  -2  -1   4          0.45         -0.17         0.99 o                         
  -1  -1   4          0.18          1.86         1.04 o                         
   0  -1   4          0.10          1.28         0.79 o                         
   1  -1   4        198.44        162.08         2.78 o                         
   2  -1   4        368.60        327.85         8.96 o                         
   3  -1   4         32.14         25.48         1.07 o                         
   4  -1   4        111.09        110.38         2.05 o                         
   5  -1   4         22.43         24.08         0.90 o                         
   6  -1   4          0.16         -0.59         0.77 o                         
   7  -1   4          3.52          4.32         0.88 o                         
   8  -1   4          3.39          3.32         0.99 o                         
   9  -1   4          1.25          2.55         1.24 o                         
 -10   0   4          0.06         -0.30         1.75 o                         
  -9   0   4          0.03         -0.30         1.48 o                         
  -8   0   4         11.72         15.51         1.53 o                         
  -7   0   4          1.01          1.22         1.39 o                         
  -6   0   4         41.73         40.96         1.56 o                         
  -4   0   4        866.89        919.93        14.40 o                         
  -3   0   4        848.20        850.64         5.44 o                         
  -2   0   4         16.57         16.20         1.13 o                         
  -1   0   4          0.57          0.76         0.92 o                         
   0   0   4         16.81         19.21         1.06 o                         
   1   0   4         94.26         77.94         3.96 o                         
   2   0   4        168.04        169.28         6.23 o                         
   3   0   4         17.15         15.96         0.85 o                         
   4   0   4          4.36          5.11         0.80 o                         
   5   0   4         31.18         32.85         1.09 o                         
   6   0   4          0.13          0.71         0.80 o                         
   7   0   4          8.10          8.16         0.87 o                         
   8   0   4          4.11          2.94         0.93 o                         
   9   0   4          0.30          1.32         1.30 o                         
 -10   1   4          0.14         -1.67         1.73 o                         
  -9   1   4          2.47          2.13         1.56 o                         
  -8   1   4          1.83         -0.91         1.34 o                         
  -7   1   4         77.67         82.66         1.86 o                         
  -6   1   4          7.62          7.02         1.33 o                         
  -4   1   4        228.55        244.11         6.45 o                         
  -3   1   4        100.09        105.80         2.07 o                         
  -2   1   4        151.61        166.71         2.11 o                         
  -1   1   4         62.56         78.67         1.48 o                         
   0   1   4         37.11         36.04         1.12 o                         
   1   1   4        162.07        153.87         3.03 o                         
   2   1   4        508.60        545.80         9.49 o                         
   3   1   4        469.65        464.29         2.11 o                         
   4   1   4         81.14         76.62         2.42 o                         
   5   1   4         27.93         31.28         0.96 o                         
   6   1   4          1.46          1.13         0.82 o                         
   7   1   4          5.50          4.04         0.83 o                         
   8   1   4          0.82          1.33         1.05 o                         
   9   1   4          1.09          2.48         1.20 o                         
 -10   2   4          2.47          3.14         1.66 o                         
  -9   2   4          3.36          5.35         1.54 o                         
  -8   2   4          4.06          2.25         1.41 o                         
  -7   2   4         22.10         22.17         1.56 o                         
  -6   2   4        117.77        115.00         1.70 o                         
  -5   2   4         78.80         84.35         1.52 o                         
  -4   2   4          8.76          9.56         1.23 o                         
  -3   2   4          6.12          6.37         0.97 o                         
  -2   2   4        208.60        217.33         5.25 o                         
  -1   2   4         46.01         37.53         1.05 o                         
   0   2   4         19.66         60.94        32.35 o                         
   1   2   4        782.79        762.58        17.34 o                         
   2   2   4        566.52        517.55        12.21 o                         
   3   2   4          2.92          2.77         0.78 o                         
   4   2   4          7.25         12.71         2.89 o                         
   5   2   4          6.71          6.09         0.81 o                         
   6   2   4          9.79          9.43         0.85 o                         
   7   2   4          2.89          2.31         1.05 o                         
   8   2   4          0.49          0.26         1.13 o                         
  -9   3   4          0.40          2.12         1.50 o                         
  -8   3   4          2.09          3.47         1.43 o                         
  -7   3   4         17.77         16.54         1.53 o                         
  -6   3   4         18.21         16.62         1.37 o                         
  -5   3   4          1.30          2.11         0.90 o                         
  -4   3   4         14.59         13.59         1.05 o                         
  -3   3   4          0.91          0.91         0.87 o                         
  -2   3   4         62.70         62.58         1.30 o                         
  -1   3   4         32.14         37.49         1.49 o                         
   0   3   4         11.09         13.20         0.81 o                         
   1   3   4        148.04        128.71         3.90 o                         
   2   3   4         86.80         85.89         1.15 o                         
   3   3   4         69.20         68.38         1.08 o                         
   4   3   4          0.00          0.06         0.79 o                         
   5   3   4          0.22          0.36         0.77 o                         
   6   3   4          8.36          7.64         1.01 o                         
   7   3   4          0.05         -0.01         1.10 o                         
   8   3   4          1.53          3.59         1.29 o                         
  -9   4   4          5.11          8.20         1.59 o                         
  -8   4   4          0.68          0.89         1.54 o                         
  -7   4   4         43.50         43.18         2.92 o                         
  -6   4   4         33.25         32.08         1.26 o                         
  -5   4   4          0.01         -0.50         0.69 o                         
  -4   4   4          0.81          1.14         0.93 o                         
  -3   4   4         20.36         20.73         0.93 o                         
  -2   4   4          0.41          1.74         0.92 o                         
  -1   4   4         20.17         16.32         0.97 o                         
   0   4   4          2.49          4.35         0.73 o                         
   1   4   4          7.75          8.63         1.02 o                         
   2   4   4        112.86        106.03         2.06 o                         
   3   4   4          0.72          0.66         1.16 o                         
   4   4   4          0.04          1.19         0.93 o                         
   5   4   4          0.30          0.32         1.02 o                         
   6   4   4          0.42          0.40         0.81 o                         
   7   4   4          1.76          1.49         1.13 o                         
  -9   5   4          1.11          0.09         1.59 o                         
  -8   5   4          3.92          5.35         1.59 o                         
  -7   5   4          6.74          7.72         1.11 o                         
  -6   5   4          0.08          0.42         0.90 o                         
  -5   5   4          2.81          2.29         0.89 o                         
  -4   5   4         19.31         16.95         0.86 o                         
  -3   5   4          3.86          3.84         0.79 o                         
  -2   5   4          2.72          4.42         0.77 o                         
  -1   5   4          0.84          2.72         0.64 o                         
   0   5   4          1.36          0.68         0.82 o                         
   1   5   4         18.32         19.70         0.97 o                         
   2   5   4          0.06          0.49         0.89 o                         
   3   5   4          8.89         11.44         1.58 o                         
   4   5   4         10.41         11.28         1.80 o                         
   5   5   4          9.07          9.03         1.12 o                         
   6   5   4          3.48          3.30         1.08 o                         
  -8   6   4          1.18          0.61         1.15 o                         
  -7   6   4          2.62          2.85         1.00 o                         
  -6   6   4          6.16          7.87         1.31 o                         
  -5   6   4          5.49          5.18         0.90 o                         
  -4   6   4         11.25         11.11         0.89 o                         
  -3   6   4          3.51          3.32         0.86 o                         
  -2   6   4         14.80         16.43         0.91 o                         
  -1   6   4          1.03          0.82         0.82 o                         
   0   6   4          0.00          0.22         0.74 o                         
   1   6   4          0.74          0.48         0.94 o                         
   2   6   4          5.40          3.89         0.94 o                         
   3   6   4          1.48          3.52         1.07 o                         
   4   6   4          3.14          4.38         0.76 o                         
   5   6   4          0.03          0.81         1.10 o                         
  -8   7   4          0.00          0.30         1.20 o                         
  -7   7   4          2.11          2.18         1.05 o                         
  -6   7   4          0.19          1.34         0.93 o                         
  -5   7   4          1.06          2.08         0.91 o                         
  -4   7   4         15.17         15.19         0.96 o                         
  -3   7   4          0.08          0.73         0.89 o                         
  -2   7   4          7.45          6.81         1.35 o                         
  -1   7   4          0.02          1.46         0.80 o                         
   0   7   4          0.71         -0.36         0.72 o                         
   1   7   4          4.38          4.98         1.78 o                         
   2   7   4          1.85          2.11         1.01 o                         
   3   7   4          0.02          1.48         1.03 o                         
   4   7   4          1.27          1.98         1.08 o                         
  -6   8   4          2.50          2.70         1.00 o                         
  -5   8   4          0.18          0.63         0.91 o                         
  -4   8   4          2.07          2.64         0.95 o                         
  -3   8   4          1.06          2.31         1.04 o                         
  -2   8   4          0.04         -0.27         0.86 o                         
  -1   8   4          0.51          1.43         1.05 o                         
   0   8   4          2.04          3.40         1.47 o                         
   1   8   4          0.65          0.30         1.02 o                         
   2   8   4          0.19          1.74         1.43 o                         
   3   8   4          0.11         -1.04         1.53 o                         
  -5   9   4          1.29          0.29         1.20 o                         
  -4   9   4          0.18          0.52         0.97 o                         
  -3   9   4          0.24          1.97         1.16 o                         
  -2   9   4          4.17          4.52         1.15 o                         
  -1   9   4          2.61          2.62         1.13 o                         
   0   9   4          1.11          1.33         1.17 o                         
   1 -11   5          0.76          0.80         0.81 o                         
   2 -11   5          0.08          0.48         0.83 o                         
   3 -11   5          1.88          1.72         1.00 o                         
  -2 -10   5          1.08          1.97         1.54 o                         
  -1 -10   5          0.12          1.33         1.07 o                         
   0 -10   5          0.02          0.45         0.79 o                         
   1 -10   5          2.59          4.68         0.88 o                         
   2 -10   5          4.99          4.72         0.69 o                         
   3 -10   5          3.27          3.09         0.79 o                         
   4 -10   5          4.01          4.11         1.16 o                         
   5 -10   5          0.01          0.05         1.14 o                         
   6 -10   5          0.06          0.82         1.17 o                         
  -4  -9   5          0.47          1.58         1.15 o                         
  -3  -9   5          2.11          2.65         0.96 o                         
  -2  -9   5          2.71          5.57         1.10 o                         
  -1  -9   5          3.19          2.65         0.97 o                         
   0  -9   5          1.40          0.60         1.01 o                         
   1  -9   5          1.57          2.11         1.37 o                         
   2  -9   5         14.18         13.86         0.89 o                         
   3  -9   5          0.04          0.07         0.84 o                         
   4  -9   5          0.01          1.35         0.92 o                         
   5  -9   5          0.00          0.73         0.84 o                         
   6  -9   5          0.04          0.37         0.79 o                         
   7  -9   5          0.25          0.34         0.93 o                         
  -5  -8   5          0.41          0.77         1.23 o                         
  -4  -8   5          0.06         -0.04         1.01 o                         
  -3  -8   5          2.07          1.12         1.03 o                         
  -2  -8   5         18.10         18.55         1.11 o                         
  -1  -8   5          4.90          6.73         1.00 o                         
   0  -8   5          3.87          4.71         1.37 o                         
   1  -8   5         11.00         11.12         0.86 o                         
   2  -8   5          3.47          2.91         0.83 o                         
   3  -8   5          0.06          0.94         0.79 o                         
   4  -8   5          0.71         -0.03         0.81 o                         
   5  -8   5          0.32          1.01         0.84 o                         
   6  -8   5          2.74          2.54         0.75 o                         
   7  -8   5          1.05          2.65         0.95 o                         
   8  -8   5          0.04          0.62         1.04 o                         
  -6  -7   5          0.21          0.38         1.01 o                         
  -5  -7   5          0.90          1.99         1.11 o                         
  -4  -7   5          3.46          3.50         1.04 o                         
  -3  -7   5          0.00          0.31         1.02 o                         
  -2  -7   5          8.62          9.88         0.81 o                         
  -1  -7   5          0.01          0.39         1.08 o                         
   0  -7   5        102.52        101.41         4.46 o                         
   1  -7   5         52.28         56.16         1.16 o                         
   2  -7   5          2.66          4.03         0.87 o                         
   3  -7   5          0.36         -0.28         0.75 o                         
   4  -7   5          0.30          1.30         0.67 o                         
   5  -7   5         17.39         15.85         0.89 o                         
   6  -7   5          3.76          3.87         0.75 o                         
   7  -7   5          2.05          0.43         0.89 o                         
   8  -7   5          0.67          0.77         0.92 o                         
  -7  -6   5          0.21          0.14         0.96 o                         
  -6  -6   5          1.99          3.16         1.07 o                         
  -5  -6   5          2.34          3.55         1.00 o                         
  -4  -6   5         16.76         16.10         1.07 o                         
  -3  -6   5         31.70         31.79         1.15 o                         
  -2  -6   5         38.55         40.27         1.18 o                         
  -1  -6   5          0.24         -0.25         1.27 o                         
   0  -6   5         72.02         75.18         1.37 o                         
   1  -6   5         41.98         42.94         1.15 o                         
   2  -6   5          1.69          1.85         0.90 o                         
   3  -6   5          8.23          8.94         0.92 o                         
   4  -6   5         17.47         17.09         0.82 o                         
   5  -6   5         27.87         24.03         0.89 o                         
   6  -6   5         14.13         13.38         0.88 o                         
   7  -6   5          1.02          1.12         0.87 o                         
   8  -6   5          0.98          1.12         0.86 o                         
   9  -6   5          0.00          0.20         0.86 o                         
  -8  -5   5         10.42         12.85         1.25 o                         
  -7  -5   5          0.09          0.75         1.01 o                         
  -6  -5   5         10.40         10.09         1.08 o                         
  -5  -5   5          1.54          1.58         1.11 o                         
  -4  -5   5          8.42         10.44         0.99 o                         
  -3  -5   5          1.80          1.22         1.45 o                         
  -2  -5   5         58.13         59.99         1.25 o                         
  -1  -5   5         89.09        102.76         1.35 o                         
   0  -5   5          1.33          1.16         1.31 o                         
   1  -5   5         28.32         33.06         1.05 o                         
   2  -5   5         17.31         16.30         0.95 o                         
   3  -5   5         12.47         11.10         0.79 o                         
   4  -5   5          0.01          0.61         0.74 o                         
   5  -5   5         23.87         22.29         0.89 o                         
   6  -5   5         22.93         22.41         0.91 o                         
   7  -5   5          0.06         -0.23         0.73 o                         
   8  -5   5          1.02          1.64         0.93 o                         
   9  -5   5          0.43          1.24         0.98 o                         
  -8  -4   5          3.42          6.24         1.11 o                         
  -7  -4   5          0.31         -0.52         0.95 o                         
  -6  -4   5         35.52         36.59         1.63 o                         
  -5  -4   5          4.86          6.90         1.24 o                         
  -4  -4   5          0.03          0.35         0.90 o                         
  -3  -4   5          0.14          1.00         0.94 o                         
  -2  -4   5         65.71         66.27         1.28 o                         
  -1  -4   5          9.91         13.21         0.95 o                         
   0  -4   5          4.35          5.90         0.91 o                         
   1  -4   5         75.67         82.93         2.52 o                         
   2  -4   5          0.01          0.92         0.88 o                         
   3  -4   5        243.92        247.01        11.94 o                         
   4  -4   5         10.94          9.29         0.70 o                         
   5  -4   5         57.11         55.45         1.36 o                         
   6  -4   5         11.91         14.74         0.86 o                         
   7  -4   5          7.52          8.45         0.74 o                         
   8  -4   5          3.72          4.86         0.88 o                         
   9  -4   5          0.03          0.12         0.96 o                         
  -9  -3   5          0.39          1.95         1.68 o                         
  -8  -3   5          0.05          0.61         1.14 o                         
  -7  -3   5         29.66         33.17         1.17 o                         
  -6  -3   5          3.20          1.74         1.14 o                         
  -5  -3   5          0.00          1.12         0.93 o                         
  -4  -3   5         31.71         34.59         1.63 o                         
  -3  -3   5         34.49         40.38         1.38 o                         
  -2  -3   5       1047.14       1077.91        26.87 o                         
  -1  -3   5          0.01         -0.45         0.73 o                         
   0  -3   5         38.87         39.09         1.00 o                         
   1  -3   5         17.38         17.09         0.93 o                         
   2  -3   5        100.31        111.71         5.38 o                         
   3  -3   5         26.49         25.37         1.03 o                         
   4  -3   5          4.09          2.65         0.78 o                         
   5  -3   5          0.62          1.63         0.78 o                         
   6  -3   5          1.26          1.54         0.78 o                         
   7  -3   5          2.99          3.90         0.84 o                         
   8  -3   5          3.94          4.88         0.89 o                         
   9  -3   5          0.94          1.54         0.94 o                         
  -9  -2   5          2.07          2.97         1.70 o                         
  -8  -2   5          0.32          1.16         1.55 o                         
  -7  -2   5         13.87         17.51         1.25 o                         
  -6  -2   5          0.00          0.31         1.40 o                         
  -5  -2   5          0.31          0.59         1.09 o                         
  -4  -2   5         91.12         87.77         1.59 o                         
  -3  -2   5        229.19        224.93         2.31 o                         
  -2  -2   5         92.79         93.11         1.62 o                         
  -1  -2   5          2.69          4.21         0.96 o                         
   0  -2   5        207.09        224.94         1.97 o                         
   1  -2   5         28.04         32.61         0.88 o                         
   2  -2   5         25.77         34.61         1.08 o                         
   3  -2   5         20.47         16.49         0.98 o                         
   4  -2   5          5.94          6.48         0.78 o                         
   5  -2   5          9.60         10.44         0.82 o                         
   6  -2   5          0.00          0.83         0.77 o                         
   7  -2   5          2.01          3.19         0.96 o                         
   8  -2   5          6.35          6.98         0.94 o                         
   9  -2   5         13.63         14.20         0.91 o                         
  -9  -1   5          7.24          8.82         1.67 o                         
  -8  -1   5          1.33          0.57         1.45 o                         
  -7  -1   5         17.43         18.70         1.13 o                         
  -5  -1   5         90.18         88.85         2.34 o                         
  -4  -1   5         67.55         85.41         1.92 o                         
  -3  -1   5        180.16        206.83         2.45 o                         
  -2  -1   5       1039.85       1077.22        17.12 o                         
  -1  -1   5         47.14         57.40         1.37 o                         
   0  -1   5        331.24        329.23        13.46 o                         
   1  -1   5         87.22         85.45         1.33 o                         
   2  -1   5         34.91         36.77         1.75 o                         
   3  -1   5        117.64        103.70         2.49 o                         
   4  -1   5         24.20         24.64         0.90 o                         
   5  -1   5          1.69          1.95         0.80 o                         
   6  -1   5          8.79          8.83         0.95 o                         
   7  -1   5          0.08          0.72         0.82 o                         
   8  -1   5         10.95          9.47         0.82 o                         
   9  -1   5          5.80          6.50         1.03 o                         
  -9   0   5          0.29          0.25         1.08 o                         
  -8   0   5          4.24          3.56         1.31 o                         
  -7   0   5         48.20         49.23         1.33 o                         
  -4   0   5          3.13          3.08         1.26 o                         
  -3   0   5        301.10        310.22         3.19 o                         
  -2   0   5         12.55         15.95         1.11 o                         
  -1   0   5         36.84         40.13         1.27 o                         
   0   0   5        553.90        579.24         6.14 o                         
   1   0   5        522.27        527.00         2.69 o                         
   2   0   5         58.50         58.39         1.20 o                         
   3   0   5        164.43        155.89         4.96 o                         
   4   0   5          0.13          1.23         0.75 o                         
   5   0   5          1.64          1.89         0.82 o                         
   6   0   5         45.07         42.63         1.00 o                         
   7   0   5          5.52          5.42         0.85 o                         
   8   0   5          3.21          4.30         0.89 o                         
   9   0   5          1.73          1.73         1.15 o                         
  -9   1   5          0.00         -1.06         1.06 o                         
  -8   1   5          5.43          5.68         1.46 o                         
  -7   1   5          1.99          1.23         1.40 o                         
  -5   1   5        189.50        193.98         7.05 o                         
  -4   1   5          4.24          3.14         1.15 o                         
  -3   1   5        120.66        123.29         2.49 o                         
  -2   1   5          0.00          0.50         0.91 o                         
  -1   1   5         13.07         11.84         1.01 o                         
   0   1   5        238.79        231.64         9.81 o                         
   1   1   5        228.65        239.39         1.86 o                         
   2   1   5          2.11          1.94         0.73 o                         
   3   1   5        134.06        127.46         7.12 o                         
   4   1   5          1.14          1.67         0.76 o                         
   5   1   5          0.00          1.50         0.79 o                         
   6   1   5          0.51         -0.63         0.80 o                         
   7   1   5          6.50          4.44         0.87 o                         
   8   1   5          0.32          0.85         1.25 o                         
  -9   2   5          0.41          0.71         1.54 o                         
  -8   2   5          1.72          1.13         1.46 o                         
  -7   2   5          1.80          2.54         0.99 o                         
  -6   2   5         75.40         72.64         1.78 o                         
  -5   2   5          6.84          5.35         1.97 o                         
  -4   2   5          1.30          1.24         0.91 o                         
  -3   2   5         34.96         36.53         1.27 o                         
  -2   2   5          2.66          2.71         0.92 o                         
  -1   2   5        440.17        477.31         2.63 o                         
   0   2   5         45.07         50.64         2.53 o                         
   1   2   5        344.91        335.00         2.10 o                         
   2   2   5        273.69        281.85         6.87 o                         
   3   2   5         20.33         21.84         0.69 o                         
   4   2   5         78.56         76.89         2.58 o                         
   5   2   5         44.16         40.98         0.89 o                         
   6   2   5          1.21          1.64         0.86 o                         
   7   2   5          5.89          7.19         0.93 o                         
   8   2   5          0.02         -0.26         1.26 o                         
  -9   3   5          0.30          0.13         1.51 o                         
  -8   3   5          0.39          0.65         1.41 o                         
  -7   3   5          9.70         10.79         1.48 o                         
  -6   3   5          1.42          2.24         1.01 o                         
  -5   3   5          9.99         12.50         0.95 o                         
  -4   3   5          0.47          0.56         0.89 o                         
  -3   3   5        133.22        127.27         2.70 o                         
  -2   3   5          2.36          0.86         0.94 o                         
  -1   3   5        121.19        124.76         4.71 o                         
   0   3   5         35.81         38.04         1.83 o                         
   1   3   5         56.72         59.59         1.30 o                         
   2   3   5          6.24          5.86         0.94 o                         
   3   3   5         10.05         10.51         0.74 o                         
   4   3   5         49.49         48.59         0.89 o                         
   5   3   5          3.91          3.28         0.87 o                         
   6   3   5          0.00          0.74         1.01 o                         
   7   3   5          0.70          1.71         1.10 o                         
  -9   4   5          0.43          0.36         1.55 o                         
  -8   4   5          0.00          2.28         1.55 o                         
  -7   4   5          2.60          3.13         1.21 o                         
  -6   4   5          7.01          5.77         1.01 o                         
  -5   4   5          0.03         -0.31         0.70 o                         
  -4   4   5          9.77         11.15         0.85 o                         
  -3   4   5        139.74        139.29         1.69 o                         
  -2   4   5        178.06        187.12         2.48 o                         
  -1   4   5        119.93        114.93         2.44 o                         
   0   4   5          1.98          3.76         1.05 o                         
   1   4   5         53.66         58.56         2.48 o                         
   2   4   5        129.01        128.28         1.79 o                         
   3   4   5          0.05          0.92         0.85 o                         
   4   4   5          5.15          6.26         0.89 o                         
   5   4   5          3.64          3.83         1.03 o                         
   6   4   5          4.50          3.68         0.90 o                         
   7   4   5          0.01          1.48         1.29 o                         
  -9   5   5          0.03          0.71         1.62 o                         
  -8   5   5          0.00         -0.76         1.65 o                         
  -7   5   5          2.16          2.69         0.88 o                         
  -6   5   5          0.20          1.18         0.94 o                         
  -5   5   5          0.30          0.62         0.87 o                         
  -4   5   5          0.45          0.27         0.99 o                         
  -3   5   5         24.78         25.86         0.92 o                         
  -2   5   5          2.05          2.70         0.84 o                         
  -1   5   5          8.16          8.26         0.73 o                         
   0   5   5          0.17          2.17         0.90 o                         
   1   5   5         18.39         18.17         1.39 o                         
   2   5   5          8.46          9.10         1.23 o                         
   3   5   5          0.29          1.07         1.12 o                         
   4   5   5          7.11          6.63         1.01 o                         
   5   5   5          0.12          0.52         1.12 o                         
   6   5   5          2.24          2.23         1.14 o                         
  -8   6   5          0.06          0.15         1.16 o                         
  -7   6   5          0.98          1.54         1.02 o                         
  -6   6   5          0.01         -0.54         1.00 o                         
  -5   6   5          2.81          3.09         0.92 o                         
  -4   6   5          8.13          6.10         0.87 o                         
  -3   6   5         13.86         13.92         0.89 o                         
  -2   6   5          0.00          0.40         0.83 o                         
  -1   6   5         16.39         14.57         0.94 o                         
   0   6   5          3.99          5.87         0.81 o                         
   1   6   5          4.33          5.96         1.00 o                         
   2   6   5          0.43         -0.23         0.94 o                         
   3   6   5          1.02          0.26         1.13 o                         
   4   6   5          6.48          4.25         0.90 o                         
   5   6   5          0.29         -0.17         1.19 o                         
  -7   7   5          0.00          0.36         1.02 o                         
  -6   7   5          1.31          1.38         1.04 o                         
  -5   7   5          2.68          2.38         0.96 o                         
  -4   7   5          0.04          0.37         1.01 o                         
  -3   7   5          1.83          2.08         0.92 o                         
  -2   7   5         11.68         11.93         0.85 o                         
  -1   7   5          1.43          1.08         0.85 o                         
   0   7   5         15.03         18.15         1.07 o                         
   1   7   5          4.89          6.28         1.13 o                         
   2   7   5          2.49          1.78         0.86 o                         
   3   7   5          0.86          2.44         1.06 o                         
   4   7   5          0.00          0.16         1.13 o                         
  -6   8   5          1.03          1.53         1.05 o                         
  -5   8   5          2.95          1.87         0.95 o                         
  -4   8   5          3.02          3.82         1.00 o                         
  -3   8   5          0.42          1.30         0.88 o                         
  -2   8   5          0.72          2.24         1.11 o                         
  -1   8   5          0.00         -1.56         1.56 o                         
   0   8   5          0.01          0.49         1.50 o                         
   1   8   5          0.03          0.23         1.35 o                         
   2   8   5          0.27          0.89         1.11 o                         
  -3   9   5          0.00          0.99         1.15 o                         
  -2   9   5          2.00          3.73         1.20 o                         
   1 -11   6          0.29          0.01         0.97 o                         
   2 -11   6          0.07         -0.05         0.68 o                         
   3 -11   6          0.43          0.51         0.88 o                         
  -2 -10   6          1.01         -0.42         0.88 o                         
  -1 -10   6          1.43          1.23         2.23 o                         
   0 -10   6          0.33         -0.46         1.04 o                         
   1 -10   6          0.01          0.32         0.87 o                         
   2 -10   6          2.82          2.60         1.09 o                         
   3 -10   6          2.14          3.70         0.79 o                         
   4 -10   6          0.08          0.12         0.92 o                         
   5 -10   6          0.01          0.24         0.94 o                         
  -4  -9   6          2.07          1.36         1.17 o                         
  -3  -9   6          0.08          1.26         1.09 o                         
  -2  -9   6          0.01          0.46         1.22 o                         
  -1  -9   6          1.29          2.73         1.19 o                         
   0  -9   6          0.33         -0.03         1.45 o                         
   1  -9   6          2.78          4.08         1.01 o                         
   2  -9   6          1.79          2.55         0.79 o                         
   3  -9   6          1.17          1.92         0.83 o                         
   4  -9   6          0.02          0.21         1.14 o                         
   5  -9   6          0.06         -0.06         0.88 o                         
   6  -9   6          1.42          2.79         0.93 o                         
   7  -9   6          0.22         -0.26         0.97 o                         
  -5  -8   6          0.32          1.10         1.12 o                         
  -4  -8   6          1.51          3.12         1.07 o                         
  -3  -8   6          6.55          6.16         1.07 o                         
  -2  -8   6         39.84         39.65         3.51 o                         
  -1  -8   6          7.50          6.98         1.49 o                         
   0  -8   6          4.71          4.22         0.97 o                         
   1  -8   6         13.48         11.44         1.04 o                         
   2  -8   6          0.14          0.74         0.97 o                         
   3  -8   6          5.04          6.62         1.44 o                         
   4  -8   6          1.65          2.54         0.76 o                         
   5  -8   6          0.07         -0.45         0.84 o                         
   6  -8   6          1.76          1.21         0.88 o                         
   7  -8   6          1.28          2.03         0.80 o                         
  -6  -7   6          0.55          0.32         1.15 o                         
  -5  -7   6          1.22          1.55         1.06 o                         
  -4  -7   6          1.44          1.90         1.02 o                         
  -3  -7   6         43.15         40.86         1.47 o                         
  -2  -7   6          5.90          6.44         1.20 o                         
  -1  -7   6          2.26          2.16         1.09 o                         
   0  -7   6         10.46         10.68         0.86 o                         
   1  -7   6          0.68          2.27         0.89 o                         
   2  -7   6          0.43          0.98         0.97 o                         
   3  -7   6          0.11          1.22         0.72 o                         
   4  -7   6         12.25         11.35         0.74 o                         
   5  -7   6         26.75         23.82         1.25 o                         
   6  -7   6          0.36          0.94         0.84 o                         
   7  -7   6          4.07          3.91         0.93 o                         
   8  -7   6          0.14          0.99         0.94 o                         
  -7  -6   6          0.60          0.94         0.92 o                         
  -6  -6   6          2.79          2.91         1.16 o                         
  -5  -6   6          5.97          5.03         1.06 o                         
  -4  -6   6          1.45          1.16         0.99 o                         
  -3  -6   6          4.15          3.06         1.40 o                         
  -2  -6   6        170.46        160.37         5.21 o                         
  -1  -6   6        138.42        141.29         1.57 o                         
   0  -6   6         38.14         38.71         1.09 o                         
   1  -6   6         21.38         20.87         1.85 o                         
   2  -6   6          2.61          2.90         0.87 o                         
   3  -6   6          0.64          0.22         0.70 o                         
   4  -6   6         55.56         51.39         1.67 o                         
   5  -6   6         16.35         14.96         0.77 o                         
   6  -6   6          3.69          4.00         0.73 o                         
   7  -6   6          0.31          0.24         0.87 o                         
   8  -6   6          3.88          3.93         0.94 o                         
  -8  -5   6          1.74          1.48         1.12 o                         
  -7  -5   6          0.02          0.77         1.20 o                         
  -6  -5   6          3.11          3.23         1.13 o                         
  -5  -5   6          7.63          6.58         1.20 o                         
  -4  -5   6          7.23          8.93         0.97 o                         
  -3  -5   6         39.21         40.10         1.22 o                         
  -2  -5   6         68.52         64.59         1.25 o                         
  -1  -5   6         22.66         22.73         1.16 o                         
   0  -5   6          8.49          6.33         0.91 o                         
   1  -5   6          6.16          7.00         0.94 o                         
   2  -5   6          6.18          7.64         0.86 o                         
   3  -5   6         45.18         43.27         0.98 o                         
   4  -5   6         43.44         37.98         0.93 o                         
   5  -5   6         28.27         26.00         1.18 o                         
   6  -5   6          3.64          4.05         0.72 o                         
   7  -5   6         11.58         12.02         0.93 o                         
   8  -5   6          0.65          0.50         0.94 o                         
   9  -5   6          0.88          3.06         1.09 o                         
  -8  -4   6          4.34          5.61         1.16 o                         
  -7  -4   6          0.98          0.54         1.25 o                         
  -6  -4   6          7.07          8.32         1.24 o                         
  -5  -4   6          0.01          0.50         0.96 o                         
  -4  -4   6          2.61          3.00         0.93 o                         
  -3  -4   6          2.41          2.32         0.96 o                         
  -2  -4   6          5.68          5.87         0.99 o                         
  -1  -4   6         62.33         58.43         1.19 o                         
   0  -4   6          9.55         11.69         0.91 o                         
   1  -4   6         25.76         29.83         0.91 o                         
   2  -4   6          3.68          3.52         0.91 o                         
   3  -4   6         20.90         23.63         1.48 o                         
   4  -4   6        141.25        139.16         2.43 o                         
   5  -4   6         32.88         31.85         1.68 o                         
   6  -4   6          7.46          9.12         0.83 o                         
   7  -4   6          0.71          1.90         0.71 o                         
   8  -4   6          0.02          0.07         0.92 o                         
   9  -4   6          5.68          6.27         1.00 o                         
  -8  -3   6          0.06          0.64         1.19 o                         
  -7  -3   6         24.90         24.66         1.52 o                         
  -6  -3   6         10.40         12.74         1.24 o                         
  -5  -3   6          0.63          0.83         1.02 o                         
  -4  -3   6         12.88         12.35         1.18 o                         
  -3  -3   6          6.86          7.97         0.94 o                         
  -2  -3   6         60.28         59.89         1.35 o                         
  -1  -3   6         49.52         56.50         2.26 o                         
   0  -3   6        119.49        128.35         2.91 o                         
   1  -3   6        144.04        135.97         4.36 o                         
   2  -3   6       1148.66       1138.80        25.91 o                         
   3  -3   6          0.31          0.36         0.90 o                         
   4  -3   6        233.00        225.97         3.52 o                         
   5  -3   6          2.67          2.36         0.66 o                         
   6  -3   6          9.06          7.01         0.86 o                         
   7  -3   6          6.42          7.36         0.95 o                         
   8  -3   6          0.00          0.68         0.88 o                         
   9  -3   6          1.30          1.98         1.02 o                         
  -9  -2   6          0.96         -0.26         1.66 o                         
  -8  -2   6          0.01          0.98         1.62 o                         
  -7  -2   6         18.66         18.36         2.63 o                         
  -6  -2   6          0.95          2.61         1.35 o                         
  -5  -2   6         36.14         30.36         2.19 o                         
  -4  -2   6         10.84         11.60         1.10 o                         
  -3  -2   6          3.89          3.51         0.93 o                         
  -2  -2   6        301.35        327.31         3.57 o                         
  -1  -2   6        194.05        221.13         6.40 o                         
   0  -2   6         60.91         59.28         1.22 o                         
   1  -2   6        177.80        194.69         3.21 o                         
   2  -2   6        287.37        322.60         7.90 o                         
   3  -2   6        291.59        299.45        15.62 o                         
   4  -2   6         79.18         80.39         1.21 o                         
   5  -2   6         13.41         13.57         0.85 o                         
   6  -2   6          4.70          4.64         0.83 o                         
   7  -2   6         12.66         12.22         0.97 o                         
   8  -2   6          1.45          1.43         0.80 o                         
   9  -2   6          2.55          2.63         0.93 o                         
  -9  -1   6          2.19          1.23         1.62 o                         
  -8  -1   6          0.74          2.36         1.41 o                         
  -5  -1   6        101.43         93.38         2.20 o                         
  -4  -1   6          0.13          0.63         1.04 o                         
  -3  -1   6          7.60          8.62         1.17 o                         
  -2  -1   6          1.07          0.27         1.09 o                         
  -1  -1   6         42.87         47.14         2.23 o                         
   0  -1   6        267.65        286.32        10.01 o                         
   1  -1   6        550.16        621.48        10.70 o                         
   2  -1   6        179.64        168.07         5.07 o                         
   3  -1   6          8.11          6.68         0.66 o                         
   4  -1   6         25.75         26.03         1.06 o                         
   5  -1   6          1.54          1.64         0.82 o                         
   6  -1   6         14.99         13.40         0.86 o                         
   7  -1   6          7.07          7.50         1.34 o                         
   8  -1   6          0.28          1.82         0.88 o                         
   9  -1   6          1.05          0.91         0.99 o                         
  -9   0   6          0.87          2.37         1.06 o                         
  -8   0   6          1.39          1.22         0.99 o                         
  -5   0   6         18.33         15.71         1.63 o                         
  -4   0   6          0.38          0.26         1.08 o                         
  -3   0   6          2.13          2.15         1.11 o                         
  -2   0   6          0.88          1.18         1.04 o                         
  -1   0   6        187.37        192.73         3.96 o                         
   0   0   6        148.77        165.09         1.67 o                         
   1   0   6        329.92        385.46         2.25 o                         
   2   0   6        108.19        116.71         2.67 o                         
   3   0   6         28.70         26.79         1.00 o                         
   4   0   6         14.67         11.98         0.83 o                         
   5   0   6        170.00        173.16         3.38 o                         
   6   0   6          4.51          4.29         0.84 o                         
   7   0   6          0.32          0.46         0.85 o                         
   8   0   6          0.04          0.15         0.95 o                         
  -9   1   6          0.31          0.82         1.48 o                         
  -8   1   6          2.43          4.34         1.46 o                         
  -7   1   6          1.17          2.61         1.34 o                         
  -5   1   6         81.99         78.43         2.17 o                         
  -4   1   6          9.54          8.97         1.10 o                         
  -3   1   6         62.20         58.39         1.33 o                         
  -2   1   6        383.41        373.29        12.13 o                         
  -1   1   6        633.99        672.23        12.88 o                         
   0   1   6         72.70         93.98         1.93 o                         
   1   1   6          5.15          5.40         0.75 o                         
   2   1   6         71.16         71.94         2.20 o                         
   3   1   6         13.16         10.63         0.94 o                         
   4   1   6          1.08          1.99         0.81 o                         
   5   1   6         23.70         21.54         0.81 o                         
   6   1   6         16.74         15.98         0.92 o                         
   7   1   6          4.03          4.54         0.92 o                         
   8   1   6          0.01          0.75         0.94 o                         
  -9   2   6          0.54          1.35         1.57 o                         
  -8   2   6          0.01          0.81         1.53 o                         
  -7   2   6          1.98          1.00         0.97 o                         
  -5   2   6         14.18         15.21         1.41 o                         
  -4   2   6          1.42          2.41         0.97 o                         
  -3   2   6          2.50          1.43         0.88 o                         
  -2   2   6         34.51         34.23         1.17 o                         
  -1   2   6         44.81         51.83         3.15 o                         
   0   2   6          6.43          8.53         0.90 o                         
   1   2   6          1.91          2.04         0.89 o                         
   2   2   6          0.01          1.03         0.78 o                         
   3   2   6        433.09        388.61         5.71 o                         
   4   2   6          4.08          5.97         1.01 o                         
   5   2   6         19.14         20.78         1.52 o                         
   6   2   6          0.44          1.30         0.90 o                         
   7   2   6          0.00          0.23         0.90 o                         
  -9   3   6          2.16          4.75         1.58 o                         
  -8   3   6          1.62          2.80         1.07 o                         
  -7   3   6         15.54         13.78         1.48 o                         
  -6   3   6         26.06         24.94         1.17 o                         
  -5   3   6          7.51          7.71         1.22 o                         
  -4   3   6          3.44          2.51         0.92 o                         
  -3   3   6         23.80         25.64         1.11 o                         
  -2   3   6         85.35         83.27         3.27 o                         
  -1   3   6         89.11         98.83         1.40 o                         
   0   3   6         14.40         14.28         0.98 o                         
   1   3   6         15.01         15.97         0.97 o                         
   2   3   6         18.25         15.36         0.85 o                         
   3   3   6          6.49          4.96         0.73 o                         
   4   3   6         13.59         13.63         0.98 o                         
   5   3   6          0.21          0.05         0.81 o                         
   6   3   6          0.30          0.31         0.93 o                         
   7   3   6          0.48          1.79         1.12 o                         
  -9   4   6          0.46         -0.42         1.71 o                         
  -8   4   6          0.00          0.87         1.63 o                         
  -7   4   6          0.17          0.78         1.15 o                         
  -6   4   6          0.41          0.87         0.94 o                         
  -5   4   6         22.15         20.84         1.24 o                         
  -4   4   6          6.18          5.48         0.97 o                         
  -3   4   6          3.51          4.55         0.99 o                         
  -2   4   6          0.02          1.48         0.98 o                         
  -1   4   6         49.84         45.80         1.16 o                         
   0   4   6         12.88         11.43         0.93 o                         
   1   4   6         51.12         55.27         2.75 o                         
   2   4   6        176.05        176.19         1.51 o                         
   3   4   6          1.50          0.70         0.82 o                         
   4   4   6          2.26          0.87         0.86 o                         
   5   4   6          0.00          0.76         1.07 o                         
   6   4   6          2.30          2.45         0.98 o                         
  -8   5   6          2.32          3.86         1.65 o                         
  -7   5   6          2.06          1.61         1.06 o                         
  -6   5   6          4.47          4.15         1.01 o                         
  -5   5   6         17.29         17.60         1.05 o                         
  -4   5   6         13.40         10.86         0.90 o                         
  -3   5   6         27.60         23.92         0.97 o                         
  -2   5   6          0.18          0.60         0.73 o                         
  -1   5   6          0.49          0.32         0.96 o                         
   0   5   6          7.33          9.47         0.98 o                         
   1   5   6          0.67          2.03         1.08 o                         
   2   5   6          3.16          4.68         0.82 o                         
   3   5   6         15.13         13.72         1.55 o                         
   4   5   6          0.01          1.21         1.03 o                         
   5   5   6          0.43          1.14         1.75 o                         
  -7   6   6          0.54          1.14         1.05 o                         
  -6   6   6          0.51          1.67         0.98 o                         
  -5   6   6          1.25          1.75         0.90 o                         
  -4   6   6          0.94          1.86         1.07 o                         
  -3   6   6          4.06          4.47         0.82 o                         
  -2   6   6          3.01          3.08         0.87 o                         
  -1   6   6          8.35         10.17         0.85 o                         
   0   6   6         36.72         35.52         2.09 o                         
   1   6   6         18.61         20.11         2.24 o                         
   2   6   6          1.62          2.42         0.87 o                         
   3   6   6          0.16          0.03         1.04 o                         
   4   6   6          0.10         -0.35         1.07 o                         
  -6   7   6          2.05          2.35         0.97 o                         
  -5   7   6          0.00          0.57         0.92 o                         
  -4   7   6          7.44          8.00         0.97 o                         
  -3   7   6          2.53          3.62         1.09 o                         
  -2   7   6          0.06          0.92         0.91 o                         
  -1   7   6          6.05          5.47         0.88 o                         
   0   7   6          0.08         -0.10         1.04 o                         
   1   7   6          0.84          1.01         1.02 o                         
   2   7   6          0.33          1.02         1.07 o                         
   3   7   6          0.05          0.48         1.12 o                         
  -5   8   6          0.00          0.26         0.99 o                         
  -4   8   6          0.00          0.00         0.96 o                         
  -3   8   6          0.85          1.30         1.05 o                         
  -2   8   6          4.68          6.56         1.59 o                         
  -1   8   6         16.10         13.81         1.21 o                         
   0   8   6          1.93          1.60         0.87 o                         
   1   8   6          0.23         -0.03         1.12 o                         
  -2 -10   7          0.81          1.61         0.95 o                         
  -1 -10   7          0.21          0.57         1.06 o                         
   0 -10   7          0.00          0.26         0.83 o                         
   1 -10   7          0.96          1.64         0.85 o                         
   2 -10   7          0.53          2.11         0.90 o                         
   3 -10   7          0.70          0.41         0.78 o                         
   4 -10   7          0.15          0.35         0.91 o                         
   5 -10   7          0.41          0.50         0.94 o                         
  -4  -9   7          0.05          0.20         1.14 o                         
  -3  -9   7          0.00         -0.41         1.12 o                         
  -2  -9   7          2.39          2.45         0.87 o                         
  -1  -9   7          0.00          0.96         1.49 o                         
   0  -9   7          1.02          1.59         1.10 o                         
   1  -9   7          0.35         -0.44         1.01 o                         
   2  -9   7          5.02          5.39         1.02 o                         
   3  -9   7          0.13          0.25         0.83 o                         
   4  -9   7          0.14          0.30         0.73 o                         
   5  -9   7          2.48          2.41         0.89 o                         
   6  -9   7          1.91          1.70         0.96 o                         
  -5  -8   7          0.05         -0.73         1.08 o                         
  -4  -8   7          0.47          0.75         1.05 o                         
  -3  -8   7          0.07         -0.26         1.03 o                         
  -2  -8   7          4.21          5.16         1.48 o                         
  -1  -8   7          0.02          0.20         1.04 o                         
   0  -8   7         20.41         23.29         0.92 o                         
   1  -8   7          0.00          1.02         0.98 o                         
   2  -8   7          4.46          4.22         0.96 o                         
   3  -8   7          6.56          4.89         0.88 o                         
   4  -8   7          2.25          1.56         0.70 o                         
   5  -8   7          7.63         10.30         0.90 o                         
   6  -8   7          1.26          1.32         0.89 o                         
   7  -8   7          0.34          0.60         0.72 o                         
  -6  -7   7          0.01          0.63         1.15 o                         
  -5  -7   7          0.87          1.34         1.04 o                         
  -4  -7   7          3.57          3.75         1.03 o                         
  -3  -7   7          6.20          4.83         1.42 o                         
  -2  -7   7          2.35          2.51         1.00 o                         
  -1  -7   7         20.84         23.33         1.46 o                         
   0  -7   7          1.72          2.43         0.95 o                         
   1  -7   7          8.39          8.02         0.79 o                         
   2  -7   7          0.15          0.04         0.93 o                         
   3  -7   7          1.00          2.71         0.96 o                         
   4  -7   7          0.19          0.33         0.69 o                         
   5  -7   7          8.91          9.47         1.86 o                         
   6  -7   7          4.14          6.10         0.87 o                         
   7  -7   7          0.08         -0.06         0.88 o                         
   8  -7   7          1.97          3.44         0.99 o                         
  -7  -6   7          0.45          1.77         1.27 o                         
  -6  -6   7          1.98          2.92         1.11 o                         
  -5  -6   7          3.83          4.51         1.11 o                         
  -4  -6   7          0.49          0.60         0.93 o                         
  -3  -6   7          2.18          2.79         1.00 o                         
  -2  -6   7         39.03         37.79         1.16 o                         
  -1  -6   7         29.86         27.73         0.94 o                         
   0  -6   7         44.40         46.16         1.15 o                         
   1  -6   7         26.07         25.01         1.04 o                         
   2  -6   7         38.29         37.54         1.06 o                         
   3  -6   7         45.79         49.14         1.15 o                         
   4  -6   7         56.64         59.08         1.23 o                         
   5  -6   7          2.63          2.26         0.72 o                         
   6  -6   7         19.03         16.73         0.72 o                         
   7  -6   7          2.60          2.36         0.88 o                         
   8  -6   7          2.76          3.52         0.95 o                         
  -7  -5   7          0.56          1.55         1.09 o                         
  -6  -5   7         10.22          9.55         1.20 o                         
  -5  -5   7          1.73          1.76         1.14 o                         
  -4  -5   7          1.77          1.54         1.01 o                         
  -3  -5   7         23.40         20.31         1.09 o                         
  -2  -5   7         38.48         37.71         1.54 o                         
  -1  -5   7         40.62         44.13         1.15 o                         
   0  -5   7          1.22          1.06         0.84 o                         
   1  -5   7         26.52         23.61         0.89 o                         
   2  -5   7          1.49          1.64         0.92 o                         
   3  -5   7         10.84         10.63         0.93 o                         
   4  -5   7         15.46         13.95         0.99 o                         
   5  -5   7          1.74          2.66         0.80 o                         
   6  -5   7          1.20          1.77         0.82 o                         
   7  -5   7         56.23         55.29         1.04 o                         
   8  -5   7          5.47          4.97         1.00 o                         
  -8  -4   7          1.16          2.22         1.19 o                         
  -7  -4   7          4.50          5.86         1.32 o                         
  -6  -4   7          0.00         -0.12         1.14 o                         
  -5  -4   7          6.97          6.25         1.75 o                         
  -4  -4   7         13.11         11.80         0.99 o                         
  -3  -4   7         18.10         17.51         2.12 o                         
  -2  -4   7          6.86          8.52         1.16 o                         
  -1  -4   7         29.28         25.91         1.71 o                         
   0  -4   7          1.90          1.15         0.83 o                         
   1  -4   7          0.15          0.28         0.90 o                         
   2  -4   7         88.65         91.08         2.50 o                         
   3  -4   7         66.59         70.18         1.22 o                         
   4  -4   7          2.31          2.08         0.94 o                         
   5  -4   7          0.68          0.45         0.66 o                         
   6  -4   7         23.99         23.34         1.56 o                         
   7  -4   7          6.44          7.46         0.90 o                         
   8  -4   7         19.90         17.97         1.33 o                         
  -8  -3   7          0.01          0.11         1.04 o                         
  -7  -3   7          7.85         10.20         1.57 o                         
  -6  -3   7          6.67          5.59         1.20 o                         
  -5  -3   7         73.72         67.74         1.59 o                         
  -4  -3   7         10.21         13.67         1.00 o                         
  -3  -3   7         11.63          9.83         1.07 o                         
  -2  -3   7         66.13         65.11         1.31 o                         
  -1  -3   7          1.43          1.63         1.05 o                         
   0  -3   7        136.61        139.38         3.64 o                         
   1  -3   7         24.54         21.66         0.88 o                         
   2  -3   7          0.46          1.33         0.90 o                         
   3  -3   7          6.05          5.24         0.89 o                         
   4  -3   7         26.02         23.71         1.05 o                         
   5  -3   7         35.90         35.08         1.67 o                         
   6  -3   7        194.44        205.74         1.51 o                         
   7  -3   7          2.61          1.36         0.75 o                         
   8  -3   7          0.43          0.96         0.83 o                         
  -9  -2   7          0.54          2.58         1.66 o                         
  -7  -2   7         13.73         15.53         2.58 o                         
  -6  -2   7         27.94         23.66         1.45 o                         
  -5  -2   7         10.37         11.47         1.26 o                         
  -4  -2   7          0.35          0.73         0.91 o                         
  -3  -2   7          3.39          5.68         1.01 o                         
  -2  -2   7         78.91         79.71         1.37 o                         
  -1  -2   7        191.54        166.80         2.13 o                         
   0  -2   7        275.82        275.74         1.92 o                         
   1  -2   7        121.47        141.16         1.82 o                         
   2  -2   7          7.19          5.70         0.90 o                         
   3  -2   7          6.04          6.90         0.90 o                         
   4  -2   7         20.03         19.55         1.06 o                         
   5  -2   7         17.05         16.66         1.26 o                         
   6  -2   7         71.39         74.76         2.92 o                         
   7  -2   7         43.69         42.90         1.04 o                         
   8  -2   7          1.27          1.86         0.99 o                         
  -9  -1   7          0.82          2.28         1.64 o                         
  -8  -1   7          2.81          2.14         1.50 o                         
  -6  -1   7         15.80         16.05         1.86 o                         
  -5  -1   7         53.90         54.54         1.74 o                         
  -4  -1   7          0.59          0.56         0.97 o                         
  -3  -1   7          0.52          1.78         0.96 o                         
  -2  -1   7         37.21         35.10         1.17 o                         
  -1  -1   7         17.54         17.69         0.87 o                         
   0  -1   7         14.97         17.25         0.94 o                         
   1  -1   7         50.90         51.44         1.13 o                         
   2  -1   7          7.13          5.66         0.76 o                         
   3  -1   7         54.65         51.25         2.84 o                         
   4  -1   7        340.10        324.61         3.13 o                         
   5  -1   7        162.49        174.57         1.36 o                         
   6  -1   7          0.65          0.68         0.84 o                         
   7  -1   7          8.05          6.12         0.94 o                         
   8  -1   7          2.36          2.09         0.98 o                         
  -9   0   7          0.37          2.12         1.65 o                         
  -8   0   7          3.86          4.97         1.53 o                         
  -5   0   7         46.85         43.55         1.77 o                         
  -4   0   7         97.74         95.21         1.71 o                         
  -3   0   7         26.30         27.67         1.20 o                         
  -2   0   7        139.55        130.55         2.28 o                         
  -1   0   7         79.93         68.87         1.29 o                         
   0   0   7         46.81         44.71         1.00 o                         
   1   0   7        113.80        105.06         2.05 o                         
   2   0   7         31.97         31.38         2.20 o                         
   3   0   7          2.36          4.18         0.91 o                         
   4   0   7         19.30         19.01         0.89 o                         
   5   0   7         63.61         60.74         1.16 o                         
   6   0   7         17.17         17.50         0.92 o                         
   7   0   7          0.64          1.64         0.89 o                         
   8   0   7          1.57          1.71         0.94 o                         
  -9   1   7          1.08          2.44         1.60 o                         
  -8   1   7          0.23          1.56         1.08 o                         
  -6   1   7         27.46         26.34         3.80 o                         
  -5   1   7         23.94         21.40         1.50 o                         
  -4   1   7          1.33          1.75         1.12 o                         
  -3   1   7          3.23          3.64         0.96 o                         
  -2   1   7        184.81        178.33         2.51 o                         
  -1   1   7          9.22          9.86         0.98 o                         
   0   1   7         19.09         20.48         0.98 o                         
   1   1   7          5.59          7.37         0.89 o                         
   2   1   7         14.57         14.01         0.85 o                         
   3   1   7        424.25        392.13         6.41 o                         
   4   1   7        190.97        203.91         2.17 o                         
   5   1   7          0.57          0.39         0.84 o                         
   6   1   7          8.74          6.93         0.74 o                         
   7   1   7          0.07          0.69         0.88 o                         
  -9   2   7          1.18          1.45         1.68 o                         
  -8   2   7          2.73          4.43         1.13 o                         
  -7   2   7          8.81          5.90         1.47 o                         
  -6   2   7          0.30          0.38         2.23 o                         
  -5   2   7         15.63         15.93         1.32 o                         
  -4   2   7         54.32         54.06         1.49 o                         
  -3   2   7         24.76         23.47         1.17 o                         
  -2   2   7          2.09          1.77         0.97 o                         
  -1   2   7         23.46         22.36         1.45 o                         
   0   2   7          5.65          7.37         1.68 o                         
   1   2   7         49.97         46.52         1.08 o                         
   2   2   7          8.43          9.02         1.67 o                         
   3   2   7         28.26         25.52         1.11 o                         
   4   2   7        123.32        124.73         2.43 o                         
   5   2   7          6.17          6.67         0.92 o                         
   6   2   7          1.77          2.55         0.86 o                         
   7   2   7          2.09          2.68         1.00 o                         
  -9   3   7          2.98          5.41         1.68 o                         
  -8   3   7          0.27          0.51         1.58 o                         
  -7   3   7          4.60          4.06         1.49 o                         
  -6   3   7          0.04          0.09         1.49 o                         
  -5   3   7         41.64         36.43         1.73 o                         
  -4   3   7          1.49          1.63         0.95 o                         
  -3   3   7          8.77          8.07         1.02 o                         
  -2   3   7         31.27         38.97         1.18 o                         
  -1   3   7         42.97         49.45         1.30 o                         
   0   3   7          0.00         -0.36         0.87 o                         
   1   3   7         88.95         84.07         1.27 o                         
   2   3   7        441.50        427.58        26.38 o                         
   3   3   7          1.20          2.09         0.86 o                         
   4   3   7          9.94          9.12         0.79 o                         
   5   3   7          0.21          0.27         0.90 o                         
   6   3   7          0.86          1.19         0.91 o                         
  -8   4   7          0.71         -0.09         1.66 o                         
  -7   4   7          0.55          1.06         0.92 o                         
  -6   4   7          2.97          3.04         1.01 o                         
  -5   4   7          0.06          1.25         1.24 o                         
  -4   4   7          0.48          0.67         0.98 o                         
  -3   4   7          0.63          1.91         1.05 o                         
  -2   4   7         35.70         38.43         1.15 o                         
  -1   4   7          0.40          0.88         0.94 o                         
   0   4   7         20.79         18.48         0.85 o                         
   1   4   7          0.00         -0.23         0.84 o                         
   2   4   7          0.63          0.45         0.99 o                         
   3   4   7         16.03         17.14         0.95 o                         
   4   4   7          4.09          4.52         0.80 o                         
   5   4   7          0.13         -0.30         0.96 o                         
   6   4   7          0.00         -0.32         1.15 o                         
  -8   5   7          0.20         -0.32         1.60 o                         
  -7   5   7          1.28          1.55         1.10 o                         
  -6   5   7          0.11          0.74         0.94 o                         
  -5   5   7          4.98          5.35         1.23 o                         
  -4   5   7          2.05          3.40         0.89 o                         
  -3   5   7          0.43          1.57         1.04 o                         
  -2   5   7          1.57          1.58         0.79 o                         
  -1   5   7          0.02         -0.53         0.98 o                         
   0   5   7        138.03        134.34         1.59 o                         
   1   5   7         60.00         61.20         3.24 o                         
   2   5   7          5.11          5.70         0.84 o                         
   3   5   7         10.48         10.94         1.29 o                         
   4   5   7          0.02          0.31         1.06 o                         
   5   5   7          1.25          1.61         1.18 o                         
  -7   6   7          0.02         -0.22         1.12 o                         
  -6   6   7          2.08          1.67         1.08 o                         
  -5   6   7          0.30          0.15         0.99 o                         
  -4   6   7          0.01          0.50         0.88 o                         
  -3   6   7          0.13          0.34         0.86 o                         
  -2   6   7         11.92          9.61         0.94 o                         
  -1   6   7          0.45          0.08         0.94 o                         
   0   6   7          0.14          0.10         0.98 o                         
   1   6   7          0.03          0.49         1.78 o                         
   2   6   7          2.12          2.99         1.04 o                         
   3   6   7          0.09         -0.24         0.89 o                         
  -5   7   7          0.01          0.50         0.99 o                         
  -4   7   7          0.18          1.13         0.99 o                         
  -3   7   7          1.42          2.84         0.94 o                         
  -2   7   7          5.20          7.16         0.96 o                         
  -1   7   7         15.08         12.71         1.12 o                         
   0   7   7          0.50          0.70         1.60 o                         
   1   7   7          0.43          0.59         0.89 o                         
   2   7   7          1.17          1.38         1.03 o                         
  -2   8   7          0.67          0.55         1.14 o                         
  -2 -10   8          1.66          2.67         1.17 o                         
  -1 -10   8          0.20          2.25         1.10 o                         
   0 -10   8          0.03          0.20         1.04 o                         
   1 -10   8          0.29          0.32         1.04 o                         
   2 -10   8          0.73          0.39         0.76 o                         
   3 -10   8          0.05          0.48         0.89 o                         
   4 -10   8          0.09         -0.04         0.84 o                         
  -3  -9   8          0.01         -0.28         1.13 o                         
  -2  -9   8          0.04          2.27         1.58 o                         
  -1  -9   8          0.93          0.71         0.91 o                         
   0  -9   8          6.30          7.55         1.10 o                         
   1  -9   8          0.04         -0.32         0.86 o                         
   2  -9   8          1.57          0.40         0.83 o                         
   3  -9   8          0.17          1.17         1.03 o                         
   4  -9   8          2.59          3.44         0.84 o                         
   5  -9   8          6.59          6.10         0.95 o                         
   6  -9   8          2.77          3.62         0.95 o                         
  -5  -8   8          0.82          1.53         1.16 o                         
  -4  -8   8          0.41          2.33         1.84 o                         
  -3  -8   8          2.84          1.89         1.49 o                         
  -2  -8   8          1.19          1.23         1.03 o                         
  -1  -8   8          1.52          1.24         1.24 o                         
   0  -8   8         14.96         16.28         1.07 o                         
   1  -8   8          0.81          1.53         1.43 o                         
   2  -8   8          4.88          4.57         1.00 o                         
   3  -8   8          1.26          1.06         0.96 o                         
   4  -8   8          0.03         -0.47         0.82 o                         
   5  -8   8          0.58          1.29         0.82 o                         
   6  -8   8          0.07          0.08         0.91 o                         
   7  -8   8          0.12          1.02         0.93 o                         
  -6  -7   8          2.17          2.79         1.22 o                         
  -5  -7   8          2.19          3.67         1.30 o                         
  -4  -7   8          0.34          0.83         1.05 o                         
  -3  -7   8          3.76          4.44         1.24 o                         
  -2  -7   8         48.85         46.56         2.88 o                         
  -1  -7   8         49.08         49.64         2.39 o                         
   0  -7   8          0.04         -0.10         0.95 o                         
   1  -7   8         38.24         37.36         1.11 o                         
   2  -7   8          0.09          0.74         1.03 o                         
   3  -7   8          7.09          8.04         1.04 o                         
   4  -7   8          5.12          5.00         1.01 o                         
   5  -7   8          6.63          8.52         1.25 o                         
   6  -7   8          0.14          0.61         0.90 o                         
   7  -7   8          0.01         -0.74         0.76 o                         
  -6  -6   8          2.10          1.89         1.42 o                         
  -5  -6   8          0.25         -0.17         1.07 o                         
  -4  -6   8         16.56         14.57         1.11 o                         
  -3  -6   8          1.53          1.16         1.26 o                         
  -2  -6   8          1.97          2.00         1.10 o                         
  -1  -6   8          4.08          4.15         0.78 o                         
   0  -6   8         33.92         34.93         3.11 o                         
   1  -6   8         35.86         34.67         0.95 o                         
   2  -6   8         35.10         31.63         0.85 o                         
   3  -6   8          2.72          3.86         0.94 o                         
   4  -6   8          0.42          0.90         0.77 o                         
   5  -6   8          0.01          0.52         0.82 o                         
   6  -6   8          0.14         -0.48         0.86 o                         
   7  -6   8         29.47         29.54         1.50 o                         
   8  -6   8         19.55         17.34         1.12 o                         
  -7  -5   8          0.15          0.57         1.22 o                         
  -6  -5   8          3.86          4.12         1.18 o                         
  -5  -5   8          1.46          1.70         1.91 o                         
  -4  -5   8         76.22         62.11         1.38 o                         
  -3  -5   8          9.27          7.74         1.01 o                         
  -2  -5   8         15.68         13.83         0.92 o                         
  -1  -5   8        244.91        232.44         2.46 o                         
   0  -5   8          2.54          2.65         0.95 o                         
   1  -5   8         50.13         48.44         1.11 o                         
   2  -5   8         16.30         15.10         0.83 o                         
   3  -5   8          9.15          9.49         0.97 o                         
   4  -5   8          7.05          8.61         0.95 o                         
   5  -5   8          7.80          6.90         0.83 o                         
   6  -5   8          0.00          0.52         0.83 o                         
   7  -5   8          5.51          5.88         0.90 o                         
   8  -5   8         15.30         15.79         1.06 o                         
  -8  -4   8          0.46          0.50         1.66 o                         
  -7  -4   8          7.19          6.11         1.31 o                         
  -6  -4   8         13.68         11.92         1.29 o                         
  -5  -4   8          0.27          0.67         1.14 o                         
  -4  -4   8          2.47          3.76         1.02 o                         
  -3  -4   8          1.58          2.53         0.97 o                         
  -2  -4   8         14.57         16.65         1.08 o                         
  -1  -4   8         39.38         39.20         1.11 o                         
   0  -4   8          0.19          0.70         0.67 o                         
   1  -4   8          2.91          4.16         0.97 o                         
   2  -4   8         26.23         24.37         2.28 o                         
   3  -4   8         49.70         51.25         1.11 o                         
   4  -4   8          5.83          6.16         1.45 o                         
   5  -4   8         13.16         13.57         0.84 o                         
   6  -4   8        127.34        133.90         2.44 o                         
   7  -4   8         20.65         21.67         1.16 o                         
   8  -4   8          2.66          2.50         0.96 o                         
  -7  -3   8          3.40          3.87         1.51 o                         
  -6  -3   8          4.95          2.73         1.20 o                         
  -5  -3   8          0.40         -0.04         0.95 o                         
  -4  -3   8          7.67          7.21         1.17 o                         
  -3  -3   8          9.45          6.96         0.92 o                         
  -2  -3   8         16.62         14.89         1.05 o                         
  -1  -3   8         38.88         41.04         1.16 o                         
   0  -3   8         53.39         48.57         1.41 o                         
   1  -3   8          1.46          2.68         0.90 o                         
   2  -3   8         84.79         90.88         4.74 o                         
   3  -3   8         21.40         24.42         1.50 o                         
   4  -3   8          6.16          5.37         0.92 o                         
   5  -3   8          0.15          0.82         0.81 o                         
   6  -3   8          2.79          1.67         0.80 o                         
   7  -3   8         21.12         21.30         1.63 o                         
   8  -3   8          0.01         -0.06         0.94 o                         
  -7  -2   8          1.39          0.60         1.98 o                         
  -6  -2   8         56.01         51.66         2.67 o                         
  -5  -2   8         13.04         13.43         1.15 o                         
  -4  -2   8          4.09          4.77         1.15 o                         
  -3  -2   8          7.77          8.20         1.08 o                         
  -2  -2   8         21.08         20.21         1.08 o                         
  -1  -2   8         92.33         86.97         1.27 o                         
   0  -2   8        210.90        228.40         1.76 o                         
   1  -2   8         18.11         18.62         0.74 o                         
   2  -2   8         11.54         12.60         0.81 o                         
   3  -2   8         34.14         33.48         1.21 o                         
   4  -2   8         90.96         87.29         5.38 o                         
   5  -2   8        230.83        238.07         2.03 o                         
   6  -2   8         11.70          9.43         0.79 o                         
   7  -2   8          4.61          3.87         0.89 o                         
   8  -2   8          0.23         -0.02         0.93 o                         
  -6  -1   8         89.75         86.98         2.34 o                         
  -5  -1   8         61.52         56.58         1.70 o                         
  -4  -1   8         30.06         27.01         1.30 o                         
  -3  -1   8         14.14         15.53         1.03 o                         
  -2  -1   8         32.30         35.76         1.15 o                         
  -1  -1   8         84.91         88.19         1.41 o                         
   0  -1   8          0.10          0.31         0.86 o                         
   1  -1   8          1.85          2.54         0.88 o                         
   2  -1   8          5.25          6.25         0.78 o                         
   3  -1   8          4.71          4.04         0.71 o                         
   4  -1   8          7.08          8.49         1.43 o                         
   5  -1   8         48.31         49.33         1.04 o                         
   6  -1   8          7.80          8.13         0.77 o                         
   7  -1   8          3.33          4.87         0.90 o                         
   8  -1   8          3.25          4.77         0.98 o                         
  -9   0   8          2.53          3.44         1.64 o                         
  -6   0   8         24.62         24.24         1.86 o                         
  -5   0   8          0.01          0.23         1.28 o                         
  -4   0   8        151.40        144.76         1.98 o                         
  -3   0   8         10.73         11.47         1.20 o                         
  -2   0   8          6.23          6.66         1.01 o                         
  -1   0   8         10.19         10.48         1.02 o                         
   0   0   8         53.62         50.61         1.90 o                         
   1   0   8         47.41         56.59         1.22 o                         
   2   0   8          4.72          6.25         1.21 o                         
   3   0   8        245.08        228.48        13.18 o                         
   4   0   8         41.69         41.73         2.04 o                         
   5   0   8          3.21          2.68         0.84 o                         
   6   0   8          0.49          0.50         0.86 o                         
   7   0   8          4.93          4.51         0.93 o                         
  -8   1   8          7.62          7.38         1.55 o                         
  -6   1   8         19.85         17.41         1.84 o                         
  -5   1   8         21.02         21.75         1.36 o                         
  -4   1   8         24.46         23.51         1.21 o                         
  -3   1   8          0.00          0.72         1.01 o                         
  -2   1   8          1.75          2.74         1.00 o                         
  -1   1   8          1.04          0.43         0.93 o                         
   0   1   8         62.64         63.13         1.76 o                         
   1   1   8          0.58          1.06         0.86 o                         
   2   1   8         12.18         11.29         1.03 o                         
   3   1   8          1.88          1.75         1.24 o                         
   4   1   8          2.99          1.85         0.73 o                         
   5   1   8          3.37          4.23         0.75 o                         
   6   1   8          0.09          0.27         0.93 o                         
   7   1   8          3.92          4.86         1.00 o                         
  -8   2   8          2.85          3.28         1.08 o                         
  -6   2   8          0.20          0.00         1.46 o                         
  -5   2   8         27.20         26.70         1.39 o                         
  -4   2   8         23.30         22.78         1.15 o                         
  -3   2   8          4.82          4.38         0.98 o                         
  -2   2   8          0.26          0.47         0.96 o                         
  -1   2   8          0.42          0.82         1.28 o                         
   0   2   8          3.70          3.00         1.27 o                         
   1   2   8         21.32         17.56         1.64 o                         
   2   2   8         89.80         93.50         1.36 o                         
   3   2   8         32.13         30.68         0.94 o                         
   4   2   8          2.08          3.09         0.72 o                         
   5   2   8          2.03          2.33         0.86 o                         
   6   2   8          0.05          0.12         0.93 o                         
  -8   3   8          0.26          0.51         1.63 o                         
  -7   3   8          0.01          0.33         1.25 o                         
  -6   3   8          0.50         -0.02         1.30 o                         
  -5   3   8         82.29         89.35         1.84 o                         
  -4   3   8          1.56          2.87         1.04 o                         
  -3   3   8          5.54          3.83         1.08 o                         
  -2   3   8          2.54          2.20         0.96 o                         
  -1   3   8          8.23          7.97         0.99 o                         
   0   3   8         14.25         16.32         0.97 o                         
   1   3   8          1.09          2.10         0.95 o                         
   2   3   8          4.38          5.33         1.24 o                         
   3   3   8          6.53          5.66         0.78 o                         
   4   3   8          8.84          7.17         0.91 o                         
   5   3   8          5.83          4.20         0.98 o                         
   6   3   8         12.55         15.90         1.02 o                         
  -8   4   8          0.24         -0.88         1.74 o                         
  -7   4   8          0.60          1.53         0.90 o                         
  -6   4   8         25.06         22.23         1.13 o                         
  -5   4   8          0.55          1.02         1.13 o                         
  -4   4   8         11.34          9.61         1.27 o                         
  -3   4   8          2.40          2.81         1.09 o                         
  -2   4   8          4.72          3.10         0.98 o                         
  -1   4   8          2.76          3.49         1.01 o                         
   0   4   8         10.35          9.43         0.85 o                         
   1   4   8          8.45          8.32         1.01 o                         
   2   4   8          3.96          3.45         0.97 o                         
   3   4   8          0.31          0.41         0.87 o                         
   4   4   8          1.53          1.53         0.77 o                         
   5   4   8          0.00          0.13         1.00 o                         
  -7   5   8          5.56          9.44         1.27 o                         
  -6   5   8          4.39          4.53         1.01 o                         
  -5   5   8          2.86          2.61         0.91 o                         
  -4   5   8          0.86          3.32         1.18 o                         
  -3   5   8          0.25          0.14         1.01 o                         
  -2   5   8          1.19          2.85         1.01 o                         
  -1   5   8          0.51          0.73         1.04 o                         
   0   5   8         13.62         15.78         1.90 o                         
   1   5   8         15.11         17.76         0.91 o                         
   2   5   8          0.10          0.04         0.68 o                         
   3   5   8          0.55          0.40         0.82 o                         
   4   5   8          8.10          5.39         1.19 o                         
  -6   6   8          0.85          1.98         1.04 o                         
  -5   6   8          1.95          1.45         1.21 o                         
  -4   6   8          1.17          2.00         0.92 o                         
  -3   6   8          0.03          0.60         0.89 o                         
  -2   6   8          0.26          1.69         0.86 o                         
  -1   6   8          7.44          7.19         0.96 o                         
   0   6   8          1.63          0.86         0.81 o                         
   1   6   8          0.91          3.43         1.67 o                         
   2   6   8          0.03          0.80         1.14 o                         
  -4   7   8          0.16          0.06         1.30 o                         
  -3   7   8          1.09          1.20         1.01 o                         
  -2   7   8          0.00          0.30         1.01 o                         
  -1   7   8          3.86          4.21         1.08 o                         
   0   7   8          0.50          1.13         0.93 o                         
  -1 -10   9          3.68          5.17         1.34 o                         
   0 -10   9          0.08          1.29         1.17 o                         
   1 -10   9          0.04          1.39         1.11 o                         
   2 -10   9          0.47         -0.23         1.19 o                         
   3 -10   9          0.96          2.50         1.35 o                         
   4 -10   9          0.00          1.19         0.80 o                         
  -3  -9   9          0.37          1.28         0.93 o                         
  -2  -9   9          2.07          3.85         1.13 o                         
  -1  -9   9          0.40          1.68         1.60 o                         
   0  -9   9          0.15          0.63         1.04 o                         
   1  -9   9          1.45          2.50         1.04 o                         
   2  -9   9          0.47          1.34         0.87 o                         
   3  -9   9          1.92          3.07         1.06 o                         
   4  -9   9          0.08          0.98         0.78 o                         
   5  -9   9          0.06          0.90         0.95 o                         
  -4  -8   9          0.60          0.06         1.13 o                         
  -3  -8   9          1.98          1.12         0.86 o                         
  -2  -8   9          4.65          3.44         1.08 o                         
  -1  -8   9         12.24         15.76         1.10 o                         
   0  -8   9          0.91          2.16         1.58 o                         
   1  -8   9          0.51          0.98         1.53 o                         
   2  -8   9          0.04          0.15         0.97 o                         
   3  -8   9          1.46          1.84         1.02 o                         
   4  -8   9          0.00         -0.92         1.07 o                         
   5  -8   9          0.31          0.70         0.92 o                         
   6  -8   9          1.97          2.47         0.80 o                         
  -5  -7   9          3.68          3.64         1.18 o                         
  -4  -7   9          2.04          0.73         1.57 o                         
  -3  -7   9          4.63          4.05         1.11 o                         
  -2  -7   9          0.84          1.69         1.03 o                         
  -1  -7   9         19.79         18.52         1.11 o                         
   0  -7   9          1.09          1.49         0.95 o                         
   1  -7   9         83.89         83.55         4.93 o                         
   2  -7   9         12.06         14.41         1.42 o                         
   3  -7   9          1.58          1.14         1.02 o                         
   4  -7   9          2.66          3.08         1.01 o                         
   5  -7   9          0.16          0.64         0.76 o                         
   6  -7   9          1.43          1.77         0.87 o                         
   7  -7   9          8.55          8.48         1.00 o                         
  -6  -6   9          6.51          8.25         1.23 o                         
  -5  -6   9          0.08          1.22         1.49 o                         
  -4  -6   9          0.11          0.41         1.04 o                         
  -3  -6   9         38.64         35.04         1.18 o                         
  -2  -6   9          0.08         -0.21         1.00 o                         
  -1  -6   9         15.87         19.48         1.06 o                         
   0  -6   9          1.80          3.96         0.97 o                         
   1  -6   9         18.03         15.01         1.51 o                         
   2  -6   9          0.46          0.42         0.68 o                         
   3  -6   9          1.39          0.59         0.75 o                         
   4  -6   9          0.03         -0.36         0.97 o                         
   5  -6   9          0.37          0.58         0.81 o                         
   6  -6   9          0.97          0.41         0.90 o                         
   7  -6   9          0.70          2.31         0.95 o                         
  -7  -5   9          0.09          0.32         1.50 o                         
  -6  -5   9          1.39          0.26         1.18 o                         
  -5  -5   9         25.24         22.34         1.21 o                         
  -4  -5   9         41.15         38.94         3.12 o                         
  -3  -5   9          3.75          3.85         1.00 o                         
  -2  -5   9         19.38         16.16         1.05 o                         
  -1  -5   9        182.09        169.93         1.67 o                         
   0  -5   9          3.85          4.36         0.91 o                         
   1  -5   9         14.05         11.32         0.96 o                         
   2  -5   9         21.16         19.86         0.80 o                         
   3  -5   9         21.29         20.30         1.03 o                         
   4  -5   9          0.59          2.43         0.94 o                         
   5  -5   9          0.01         -0.05         1.02 o                         
   6  -5   9         11.09         13.34         0.91 o                         
   7  -5   9         31.51         30.93         2.46 o                         
  -7  -4   9          0.24          0.37         1.32 o                         
  -6  -4   9          0.12         -0.09         1.86 o                         
  -5  -4   9         63.38         54.36         1.48 o                         
  -4  -4   9         27.74         25.35         1.23 o                         
  -3  -4   9         11.25         11.49         1.04 o                         
  -2  -4   9          0.59          2.24         1.01 o                         
  -1  -4   9         46.44         47.28         1.21 o                         
   0  -4   9         60.77         61.30         1.24 o                         
   1  -4   9         10.13          9.56         0.92 o                         
   2  -4   9         22.71         21.30         1.66 o                         
   3  -4   9          9.65          8.71         0.96 o                         
   4  -4   9          6.27          8.67         1.33 o                         
   5  -4   9          9.07         10.70         1.08 o                         
   6  -4   9          3.75          5.70         0.88 o                         
   7  -4   9          2.41          2.87         0.78 o                         
   8  -4   9          1.86          2.60         1.28 o                         
  -7  -3   9         18.87         18.60         1.81 o                         
  -6  -3   9          7.03          6.24         1.33 o                         
  -5  -3   9          0.15          1.42         1.08 o                         
  -4  -3   9         25.68         21.67         1.33 o                         
  -3  -3   9         35.67         32.36         1.16 o                         
  -2  -3   9         91.29         86.68         2.99 o                         
  -1  -3   9         22.32         20.99         1.09 o                         
   0  -3   9        227.43        226.85         3.02 o                         
   1  -3   9         14.10         13.05         0.78 o                         
   2  -3   9         13.11         13.64         0.78 o                         
   3  -3   9          1.19          2.05         0.93 o                         
   4  -3   9          0.00          1.07         0.93 o                         
   5  -3   9         16.46         16.84         1.36 o                         
   6  -3   9         16.99         17.57         0.83 o                         
   7  -3   9          0.33          1.86         0.91 o                         
   8  -3   9          1.23          0.94         0.83 o                         
  -7  -2   9          3.42          2.65         1.79 o                         
  -6  -2   9          0.29          0.14         1.32 o                         
  -5  -2   9         11.93         12.39         1.25 o                         
  -4  -2   9         22.71         18.94         1.10 o                         
  -3  -2   9         22.22         19.66         1.18 o                         
  -2  -2   9        176.97        173.01         6.17 o                         
  -1  -2   9          0.01          1.38         0.97 o                         
   0  -2   9         34.48         37.12         1.09 o                         
   1  -2   9         25.05         24.28         0.97 o                         
   2  -2   9         14.59         13.78         0.95 o                         
   3  -2   9          5.25          4.05         0.93 o                         
   4  -2   9         38.90         37.60         2.14 o                         
   5  -2   9         57.88         56.74         1.31 o                         
   6  -2   9          8.90          9.77         0.91 o                         
   7  -2   9          1.93          2.38         0.78 o                         
  -6  -1   9         29.23         26.43         1.75 o                         
  -5  -1   9          2.28          2.53         1.06 o                         
  -4  -1   9         12.70         11.69         1.19 o                         
  -3  -1   9         19.91         18.87         1.07 o                         
  -2  -1   9        215.26        205.99         2.82 o                         
  -1  -1   9         17.33         14.38         1.03 o                         
   0  -1   9         20.08         18.44         1.02 o                         
   1  -1   9         66.99         56.11         1.21 o                         
   2  -1   9         48.42         49.07         1.00 o                         
   3  -1   9          8.90         12.79         1.76 o                         
   4  -1   9         26.06         23.31         1.06 o                         
   5  -1   9         24.47         27.86         0.94 o                         
   6  -1   9          2.15          1.96         0.87 o                         
   7  -1   9          0.03         -0.10         0.91 o                         
  -6   0   9         20.37         17.79         1.61 o                         
  -5   0   9         21.97         23.72         1.37 o                         
  -4   0   9        308.42        300.48         8.24 o                         
  -3   0   9        127.91        133.13         1.76 o                         
  -2   0   9          0.61          0.89         0.99 o                         
  -1   0   9         24.00         24.07         2.22 o                         
   0   0   9         14.77         13.93         0.86 o                         
   1   0   9         32.57         30.54         0.87 o                         
   2   0   9         10.80          8.01         1.67 o                         
   3   0   9         30.04         29.23         1.38 o                         
   4   0   9         19.72         18.73         1.08 o                         
   5   0   9          0.08          0.39         0.85 o                         
   6   0   9          0.39          0.44         0.91 o                         
   7   0   9         13.09         16.61         1.03 o                         
  -6   1   9         17.33         16.81         1.69 o                         
  -5   1   9          7.24          7.10         1.28 o                         
  -4   1   9        243.09        246.41         4.07 o                         
  -3   1   9         41.52         45.64         1.86 o                         
  -2   1   9          0.70          0.60         0.99 o                         
  -1   1   9         45.56         46.47         2.87 o                         
   0   1   9          1.77          1.74         0.88 o                         
   1   1   9          0.13          0.57         0.89 o                         
   2   1   9          0.09          0.07         0.86 o                         
   3   1   9          0.26          1.79         0.97 o                         
   4   1   9          1.32          1.96         0.91 o                         
   5   1   9          0.39          1.21         0.87 o                         
   6   1   9          0.89          1.23         0.91 o                         
  -8   2   9          1.20          2.04         1.63 o                         
  -7   2   9          0.57          1.50         2.65 o                         
  -6   2   9         37.41         40.55         1.76 o                         
  -5   2   9         34.36         37.07         1.36 o                         
  -4   2   9         27.35         27.75         1.24 o                         
  -3   2   9          0.12          0.57         0.98 o                         
  -2   2   9          3.60          3.79         0.99 o                         
  -1   2   9         25.94         23.63         1.05 o                         
   0   2   9          4.09          4.38         1.26 o                         
   1   2   9          1.62          1.71         0.80 o                         
   2   2   9         36.92         40.69         1.14 o                         
   3   2   9         37.80         37.39         2.07 o                         
   4   2   9          0.01          0.47         0.62 o                         
   5   2   9          0.40          0.83         0.77 o                         
   6   2   9          4.54          5.15         0.85 o                         
  -7   3   9          2.22          1.42         1.92 o                         
  -6   3   9          2.12          3.45         1.40 o                         
  -5   3   9         20.01         22.00         1.31 o                         
  -4   3   9          3.83          6.95         1.22 o                         
  -3   3   9         26.65         30.00         1.23 o                         
  -2   3   9         14.17         15.39         1.05 o                         
  -1   3   9          1.38          2.03         0.79 o                         
   0   3   9          0.07          1.00         0.98 o                         
   1   3   9          0.00         -0.72         0.93 o                         
   2   3   9          2.41          2.20         0.98 o                         
   3   3   9          0.16          1.01         1.01 o                         
   4   3   9          0.77          0.52         0.86 o                         
   5   3   9          1.60          3.28         0.99 o                         
  -7   4   9         20.45         21.17         1.24 o                         
  -6   4   9         37.48         36.46         2.31 o                         
  -5   4   9          6.70          5.55         1.24 o                         
  -4   4   9          3.86          4.14         1.35 o                         
  -3   4   9          0.05          0.53         1.55 o                         
  -2   4   9          0.38          0.54         1.00 o                         
  -1   4   9          0.21          0.11         1.00 o                         
   0   4   9          0.39          1.25         1.44 o                         
   1   4   9         12.36          9.52         1.34 o                         
   2   4   9          4.59          2.88         1.05 o                         
   3   4   9          5.24          3.71         0.94 o                         
   4   4   9          8.68          8.04         1.06 o                         
  -6   5   9          6.21          6.09         1.36 o                         
  -5   5   9          1.64          3.06         1.02 o                         
  -4   5   9          0.06          0.47         1.03 o                         
  -3   5   9          1.61          2.90         1.11 o                         
  -2   5   9          0.54          1.56         0.87 o                         
  -1   5   9          2.41          1.40         0.85 o                         
   0   5   9          0.64          0.91         0.92 o                         
   1   5   9          0.08         -0.20         1.03 o                         
   2   5   9          0.40          0.97         0.98 o                         
   3   5   9          0.74          1.42         0.87 o                         
  -5   6   9          0.25          1.03         0.99 o                         
  -4   6   9          2.29          2.20         0.96 o                         
  -3   6   9          0.98          1.94         0.93 o                         
  -2   6   9          0.00          0.92         1.09 o                         
  -1   6   9          1.62          2.36         1.13 o                         
   0   6   9          4.63          4.75         1.15 o                         
   1   6   9          0.48          0.92         0.77 o                         
   0 -10  10          2.69          3.52         1.19 o                         
   1 -10  10          0.04          0.04         1.15 o                         
   2 -10  10         11.01         13.68         1.25 o                         
  -2  -9  10          2.52          2.01         1.14 o                         
  -1  -9  10          0.25          1.76         1.13 o                         
   0  -9  10          1.33          1.42         0.89 o                         
   1  -9  10          5.02          6.47         1.09 o                         
   2  -9  10          0.00         -0.71         0.92 o                         
   3  -9  10          0.10         -0.36         0.85 o                         
   4  -9  10          0.29          1.14         1.10 o                         
  -4  -8  10          4.21          3.59         1.71 o                         
  -3  -8  10          3.17          2.20         1.13 o                         
  -2  -8  10          0.37          0.87         1.65 o                         
  -1  -8  10          0.04         -0.17         1.07 o                         
   0  -8  10          6.81          8.28         1.22 o                         
   1  -8  10          7.48          5.95         1.07 o                         
   2  -8  10         24.56         19.80         0.99 o                         
   3  -8  10         10.00         12.03         1.10 o                         
   4  -8  10          3.79          4.38         0.91 o                         
   5  -8  10          0.07         -0.17         0.90 o                         
   6  -8  10          0.39          0.16         0.95 o                         
  -5  -7  10          0.01          1.25         1.19 o                         
  -4  -7  10          3.96          3.76         1.17 o                         
  -3  -7  10          0.92          1.29         1.09 o                         
  -2  -7  10          0.00          0.38         1.02 o                         
  -1  -7  10          3.20          2.12         1.03 o                         
   0  -7  10         21.74         23.36         1.13 o                         
   1  -7  10         67.77         65.99         1.27 o                         
   2  -7  10          5.28          4.05         0.76 o                         
   3  -7  10         21.13         21.16         0.92 o                         
   4  -7  10          0.38          0.68         1.04 o                         
   5  -7  10          0.06          0.00         1.10 o                         
   6  -7  10          0.33          1.35         0.93 o                         
  -6  -6  10          4.20          5.10         1.45 o                         
  -5  -6  10          0.44          2.93         1.25 o                         
  -4  -6  10          1.94          2.27         1.11 o                         
  -3  -6  10          0.84          1.50         1.03 o                         
  -2  -6  10          1.40          2.26         1.03 o                         
  -1  -6  10          5.85          7.89         1.03 o                         
   0  -6  10        178.10        178.42         1.58 o                         
   1  -6  10        196.83        208.47         2.01 o                         
   2  -6  10         11.53         12.80         1.14 o                         
   3  -6  10          0.86          0.89         0.96 o                         
   4  -6  10          0.05          0.05         0.99 o                         
   5  -6  10          0.23         -0.11         0.87 o                         
   6  -6  10          0.15          1.08         0.78 o                         
   7  -6  10          1.86          2.59         0.96 o                         
  -6  -5  10          0.37          0.23         1.12 o                         
  -5  -5  10          1.71          2.27         1.19 o                         
  -4  -5  10          5.63          5.44         1.10 o                         
  -3  -5  10          0.13          1.43         1.09 o                         
  -2  -5  10         33.91         34.44         2.93 o                         
  -1  -5  10        131.24        135.06        15.95 o                         
   0  -5  10         85.87         84.03         1.28 o                         
   1  -5  10         67.59         78.31         1.27 o                         
   2  -5  10          0.14          1.66         1.01 o                         
   3  -5  10         26.74         26.91         1.10 o                         
   4  -5  10          0.42          1.22         0.83 o                         
   5  -5  10          1.68          1.29         0.84 o                         
   6  -5  10          1.93          2.14         0.92 o                         
   7  -5  10          6.60          7.89         1.41 o                         
  -7  -4  10          0.50          0.10         1.50 o                         
  -6  -4  10          0.02          0.24         1.19 o                         
  -5  -4  10         14.44         13.07         1.26 o                         
  -4  -4  10          4.02          3.71         1.07 o                         
  -3  -4  10         47.95         41.32         1.21 o                         
  -2  -4  10          4.76          5.98         1.07 o                         
  -1  -4  10        371.67        367.35         9.25 o                         
   0  -4  10         37.76         33.15         1.00 o                         
   1  -4  10         18.77         21.86         2.12 o                         
   2  -4  10         26.11         27.88         1.92 o                         
   3  -4  10         14.20         16.99         1.03 o                         
   4  -4  10          0.06          0.10         0.75 o                         
   5  -4  10          2.45          2.99         0.97 o                         
   6  -4  10          6.51          7.45         1.16 o                         
   7  -4  10          0.15          0.54         0.94 o                         
  -7  -3  10          0.27          0.64         1.63 o                         
  -6  -3  10          2.13          2.42         1.32 o                         
  -5  -3  10          4.83          4.61         1.03 o                         
  -4  -3  10         14.42         15.23         1.38 o                         
  -3  -3  10        257.92        246.01         3.93 o                         
  -2  -3  10        315.08        300.85         2.11 o                         
  -1  -3  10         47.63         47.21         1.25 o                         
   0  -3  10         24.67         24.33         1.40 o                         
   1  -3  10          0.12         -0.06         0.75 o                         
   2  -3  10          1.11          1.96         0.93 o                         
   3  -3  10          0.75          1.31         0.95 o                         
   4  -3  10          1.97          2.59         0.96 o                         
   5  -3  10          0.63          1.71         0.83 o                         
   6  -3  10          4.56          5.81         1.08 o                         
   7  -3  10          1.34          1.63         0.94 o                         
  -7  -2  10          0.22          0.10         1.62 o                         
  -6  -2  10          1.60          3.02         1.29 o                         
  -5  -2  10         17.33         14.13         1.19 o                         
  -4  -2  10          1.93          3.96         1.09 o                         
  -3  -2  10         91.39         86.11         1.62 o                         
  -2  -2  10        207.63        208.88         8.98 o                         
  -1  -2  10         87.41         88.67         2.24 o                         
   0  -2  10          5.36          5.77         0.94 o                         
   1  -2  10          8.07          6.80         0.91 o                         
   2  -2  10          4.72          4.86         0.93 o                         
   3  -2  10          0.35          0.37         1.45 o                         
   4  -2  10          0.03          0.68         0.98 o                         
   5  -2  10          1.22          1.64         0.84 o                         
   6  -2  10          0.07          0.67         0.71 o                         
   7  -2  10          0.79          0.56         0.92 o                         
  -7  -1  10          0.04          0.06         2.98 o                         
  -6  -1  10          9.31         10.82         1.48 o                         
  -5  -1  10         12.49         11.72         1.16 o                         
  -4  -1  10        104.03        101.10         2.92 o                         
  -3  -1  10        137.79        135.11         3.35 o                         
  -2  -1  10         16.18         15.67         1.63 o                         
  -1  -1  10          5.62          3.90         1.19 o                         
   0  -1  10         12.10          9.89         0.94 o                         
   1  -1  10         45.65         51.08         1.14 o                         
   2  -1  10          2.90          3.81         0.94 o                         
   3  -1  10          0.03          0.85         0.78 o                         
   4  -1  10         24.95         22.01         1.09 o                         
   5  -1  10          0.94          0.50         0.75 o                         
   6  -1  10          3.07          3.33         0.81 o                         
   7  -1  10          0.53          0.79         0.81 o                         
  -7   0  10          0.01          0.42         2.46 o                         
  -6   0  10          0.19          0.07         1.37 o                         
  -5   0  10         10.82         10.18         1.17 o                         
  -4   0  10          0.06          0.22         1.09 o                         
  -3   0  10        136.20        134.14         5.47 o                         
  -2   0  10         29.46         30.69         1.76 o                         
  -1   0  10          1.07          2.58         0.95 o                         
   0   0  10          2.58          3.66         0.93 o                         
   1   0  10          0.45         -0.47         0.90 o                         
   2   0  10          1.57          2.38         0.95 o                         
   3   0  10          3.70          4.30         1.02 o                         
   4   0  10          0.28          0.63         0.92 o                         
   5   0  10          0.14          0.75         0.79 o                         
   6   0  10          1.10          1.77         0.82 o                         
  -7   1  10          0.33          0.74         2.27 o                         
  -6   1  10         16.89         15.19         1.53 o                         
  -5   1  10        155.70        155.33         6.95 o                         
  -4   1  10        101.89         99.23         3.10 o                         
  -3   1  10          9.83         10.22         1.11 o                         
  -2   1  10          4.85          5.50         1.02 o                         
  -1   1  10         18.62         20.92         1.04 o                         
   0   1  10          7.26          6.29         0.97 o                         
   1   1  10          3.87          3.68         0.97 o                         
   2   1  10          4.76          5.14         1.58 o                         
   3   1  10          0.76          1.17         0.95 o                         
   4   1  10          2.70          3.63         1.03 o                         
   5   1  10          0.16         -0.51         0.90 o                         
   6   1  10          3.22          4.19         0.96 o                         
  -7   2  10          3.71          2.73         2.73 o                         
  -6   2  10          1.73          1.29         1.31 o                         
  -5   2  10         41.09         39.99         1.56 o                         
  -4   2  10          2.11          2.18         1.11 o                         
  -3   2  10          6.12          5.48         1.08 o                         
  -2   2  10          5.98          6.47         1.74 o                         
  -1   2  10          5.75          6.09         1.01 o                         
   0   2  10          3.42          2.65         1.03 o                         
   1   2  10          1.00          1.04         0.98 o                         
   2   2  10          2.11          3.07         0.98 o                         
   3   2  10          3.86          6.09         1.05 o                         
   4   2  10          0.01          0.52         0.91 o                         
   5   2  10          0.50          0.17         0.96 o                         
  -7   3  10          9.20          5.89         1.77 o                         
  -6   3  10         17.72         15.78         1.48 o                         
  -5   3  10         11.08          9.88         1.44 o                         
  -4   3  10          1.56          1.02         1.32 o                         
  -3   3  10         30.28         29.16         3.23 o                         
  -2   3  10          8.55          9.59         0.89 o                         
  -1   3  10          0.90          2.83         1.22 o                         
   0   3  10          2.09          2.63         0.85 o                         
   1   3  10          0.01          0.60         0.77 o                         
   2   3  10          0.54          1.65         0.84 o                         
   3   3  10          0.27         -0.25         0.84 o                         
   4   3  10          0.11          0.79         0.97 o                         
  -6   4  10          0.22          0.92         1.22 o                         
  -5   4  10          3.32          4.49         1.31 o                         
  -4   4  10          7.85          8.03         1.19 o                         
  -3   4  10          3.71          6.00         2.04 o                         
  -2   4  10          7.53          9.24         0.93 o                         
  -1   4  10          2.29          2.91         1.06 o                         
   0   4  10          0.30          0.63         1.03 o                         
   1   4  10          0.70          1.05         0.87 o                         
   2   4  10          1.14          0.63         1.45 o                         
   3   4  10          0.55          0.55         0.98 o                         
  -5   5  10          0.55          1.30         1.19 o                         
  -4   5  10          2.01          2.50         1.33 o                         
  -3   5  10          0.00         -0.26         1.13 o                         
  -2   5  10          3.59          4.34         1.12 o                         
  -1   5  10          3.60          3.05         0.89 o                         
   0   5  10          0.01          0.76         1.18 o                         
   1   5  10          0.01         -0.28         0.94 o                         
  -1  -9  11          0.57          0.28         1.16 o                         
   0  -9  11          1.25          4.40         1.14 o                         
   1  -9  11          5.62          6.42         1.12 o                         
   2  -9  11         22.94         24.02         1.23 o                         
   3  -9  11          7.76          7.16         0.98 o                         
  -3  -8  11          0.08          0.51         1.17 o                         
  -2  -8  11          0.04          0.39         1.13 o                         
  -1  -8  11          0.48          0.71         1.12 o                         
   0  -8  11         15.77         21.38         1.16 o                         
   1  -8  11         14.73         17.73         1.15 o                         
   2  -8  11          0.51         -0.13         1.07 o                         
   3  -8  11          0.00          1.48         2.28 o                         
   4  -8  11          1.14          2.79         0.92 o                         
   5  -8  11          5.78          5.80         1.00 o                         
  -4  -7  11          0.95          0.77         1.19 o                         
  -3  -7  11          0.08          1.11         1.09 o                         
  -2  -7  11          1.01          1.18         1.04 o                         
  -1  -7  11          0.00         -1.20         2.42 o                         
   0  -7  11          3.27          3.58         1.32 o                         
   1  -7  11         13.02         14.12         1.09 o                         
   2  -7  11          5.70          5.34         0.88 o                         
   3  -7  11          0.07          0.45         1.05 o                         
   4  -7  11          0.09          0.05         1.67 o                         
   5  -7  11          0.26          0.23         1.88 o                         
  -5  -6  11          0.39          1.49         1.16 o                         
  -4  -6  11          5.77          8.87         1.64 o                         
  -3  -6  11          0.25          0.33         1.08 o                         
  -2  -6  11         12.76         11.52         1.06 o                         
  -1  -6  11         23.24         26.31         2.72 o                         
   0  -6  11         84.68         77.22         1.42 o                         
   1  -6  11         12.70         11.96         1.04 o                         
   2  -6  11         17.20         14.31         1.03 o                         
   3  -6  11          0.08         -0.02         1.04 o                         
   4  -6  11         24.37         22.32         1.34 o                         
   5  -6  11          5.77          6.22         0.92 o                         
   6  -6  11          1.87          3.34         0.93 o                         
  -6  -5  11          0.65          1.66         1.30 o                         
  -5  -5  11          4.01          6.44         1.14 o                         
  -4  -5  11          1.09          2.34         1.12 o                         
  -3  -5  11          5.60          6.56         1.13 o                         
  -2  -5  11          0.58          0.53         1.48 o                         
  -1  -5  11         19.88         20.18         1.16 o                         
   0  -5  11         39.19         42.09         4.09 o                         
   1  -5  11          0.98          0.99         1.62 o                         
   2  -5  11         46.06         42.03         2.40 o                         
   3  -5  11         21.96         19.65         0.89 o                         
   4  -5  11          0.13          0.75         0.97 o                         
   5  -5  11          0.45          0.01         1.57 o                         
   6  -5  11          0.20          0.87         0.79 o                         
  -6  -4  11          0.10         -0.09         1.39 o                         
  -5  -4  11          1.42          1.48         1.11 o                         
  -4  -4  11          0.13          0.21         1.09 o                         
  -3  -4  11          2.20          2.82         1.02 o                         
  -2  -4  11         41.14         39.76         1.17 o                         
  -1  -4  11        107.50         96.11         4.07 o                         
   0  -4  11         45.69         46.97         1.22 o                         
   1  -4  11          0.60          1.39         0.98 o                         
   2  -4  11        102.83         99.64         6.19 o                         
   3  -4  11         36.63         35.18         1.12 o                         
   4  -4  11          2.31          3.99         1.01 o                         
   5  -4  11          2.23          2.78         1.11 o                         
   6  -4  11          0.00         -0.49         0.79 o                         
  -7  -3  11          1.12          1.66         2.00 o                         
  -6  -3  11          0.76          0.98         1.32 o                         
  -5  -3  11          5.78          6.46         1.33 o                         
  -4  -3  11         15.88         14.60         1.46 o                         
  -3  -3  11         12.60         13.47         1.08 o                         
  -2  -3  11         26.34         25.24         1.14 o                         
  -1  -3  11          0.06          1.48         0.99 o                         
   0  -3  11          7.62          6.66         0.97 o                         
   1  -3  11         18.11         19.18         2.22 o                         
   2  -3  11          2.93          2.25         0.80 o                         
   3  -3  11         11.43         10.91         1.01 o                         
   4  -3  11          6.09          6.73         0.79 o                         
   5  -3  11          0.29          0.31         1.04 o                         
   6  -3  11          2.84          3.97         0.80 o                         
  -7  -2  11          0.33          0.32         1.74 o                         
  -6  -2  11          3.72          4.09         1.35 o                         
  -5  -2  11          0.06          0.73         1.12 o                         
  -4  -2  11         28.50         27.95         1.30 o                         
  -3  -2  11        106.24        101.29         3.89 o                         
  -2  -2  11          0.59          1.13         0.99 o                         
  -1  -2  11         18.55         22.03         1.09 o                         
   0  -2  11         27.05         25.40         1.93 o                         
   1  -2  11          3.28          2.67         0.99 o                         
   2  -2  11         15.48         13.17         1.80 o                         
   3  -2  11         49.43         43.79         1.17 o                         
   4  -2  11         12.36         12.96         1.06 o                         
   5  -2  11          0.08         -0.32         0.88 o                         
   6  -2  11          0.03         -0.06         0.80 o                         
  -7  -1  11          0.06          0.39         1.84 o                         
  -6  -1  11          1.41          1.37         1.29 o                         
  -5  -1  11          0.05          0.40         1.16 o                         
  -4  -1  11         25.72         25.77         1.62 o                         
  -3  -1  11          4.49          3.66         1.10 o                         
  -2  -1  11         37.69         42.92         1.26 o                         
  -1  -1  11          7.87          7.24         1.02 o                         
   0  -1  11         41.90         41.61         1.68 o                         
   1  -1  11         79.42         70.78         4.01 o                         
   2  -1  11          4.18          6.03         1.03 o                         
   3  -1  11          4.43          4.32         1.09 o                         
   4  -1  11          8.53         10.16         1.06 o                         
   5  -1  11          0.00          1.01         1.05 o                         
   6  -1  11          3.15          4.62         0.99 o                         
  -7   0  11          0.60          1.37         1.86 o                         
  -6   0  11          1.23          0.87         1.28 o                         
  -5   0  11          0.06          0.06         1.14 o                         
  -4   0  11          0.34          0.30         1.18 o                         
  -3   0  11         12.25         12.56         1.26 o                         
  -2   0  11         13.61         14.57         1.06 o                         
  -1   0  11          0.05         -0.80         0.81 o                         
   0   0  11         18.81         16.46         1.06 o                         
   1   0  11         30.91         28.08         1.14 o                         
   2   0  11          6.61          7.24         1.08 o                         
   3   0  11          2.39          4.30         1.01 o                         
   4   0  11          0.44          1.59         1.69 o                         
   5   0  11          3.55          4.16         0.92 o                         
  -7   1  11          0.06          0.56         1.76 o                         
  -6   1  11          0.02          0.85         1.35 o                         
  -5   1  11         11.25         12.32         1.20 o                         
  -4   1  11         13.12         14.04         1.19 o                         
  -3   1  11          3.74          3.37         1.20 o                         
  -2   1  11          0.00         -0.15         1.02 o                         
  -1   1  11         57.74         53.14         1.30 o                         
   0   1  11         55.09         56.29         2.23 o                         
   1   1  11          0.37          2.59         0.96 o                         
   2   1  11          1.50          1.53         0.94 o                         
   3   1  11          0.00         -0.08         0.85 o                         
   4   1  11          1.27          2.01         1.07 o                         
   5   1  11          0.04         -0.14         0.81 o                         
  -6   2  11          0.03          0.07         1.22 o                         
  -5   2  11         10.41         10.89         1.16 o                         
  -4   2  11          1.75          2.42         1.17 o                         
  -3   2  11         25.27         24.24         1.22 o                         
  -2   2  11          0.02          0.64         1.04 o                         
  -1   2  11         31.06         33.58         1.76 o                         
   0   2  11          2.75          2.43         1.22 o                         
   1   2  11          2.46          2.52         0.99 o                         
   2   2  11          0.06          0.04         0.84 o                         
   3   2  11          2.88          2.51         0.88 o                         
   4   2  11          1.25          2.58         0.82 o                         
  -6   3  11          2.36          3.37         1.50 o                         
  -5   3  11          0.31          0.47         1.44 o                         
  -4   3  11          1.44          0.81         1.11 o                         
  -3   3  11         13.88         15.41         1.22 o                         
  -2   3  11         26.43         22.49         1.23 o                         
  -1   3  11          1.03          1.14         1.07 o                         
   0   3  11          1.84          1.43         1.04 o                         
   1   3  11          1.74          2.06         1.05 o                         
   2   3  11          0.11         -0.44         1.05 o                         
   3   3  11          0.89          2.30         1.11 o                         
  -5   4  11          0.42         -0.07         1.34 o                         
  -4   4  11          0.11          0.59         1.20 o                         
  -3   4  11          2.95          3.77         1.27 o                         
  -2   4  11          0.00         -0.26         1.09 o                         
  -1   4  11          1.16          2.65         1.08 o                         
   0   4  11          0.07          0.08         1.09 o                         
   1   4  11          0.16          1.24         2.95 o                         
  -2   5  11          0.83          1.95         0.93 o                         
   1  -9  12         11.20         12.70         1.20 o                         
  -2  -8  12          0.13         -0.12         1.15 o                         
  -1  -8  12          0.69          0.74         0.89 o                         
   0  -8  12          0.07          1.34         1.08 o                         
   1  -8  12          1.34          1.92         1.07 o                         
   2  -8  12          1.86          2.76         1.08 o                         
   3  -8  12          4.48          5.09         1.70 o                         
   4  -8  12          4.95          7.73         1.21 o                         
  -3  -7  12          4.42          6.50         1.17 o                         
  -2  -7  12          4.77          4.94         1.14 o                         
  -1  -7  12          0.52          1.26         1.13 o                         
   0  -7  12          8.22          7.27         0.91 o                         
   1  -7  12          0.14          0.65         1.05 o                         
   2  -7  12          0.90          0.87         1.04 o                         
   3  -7  12          3.66          5.47         1.07 o                         
   4  -7  12          8.59          8.34         0.97 o                         
   5  -7  12          2.47          1.73         0.90 o                         
  -4  -6  12          3.63          3.19         1.26 o                         
  -3  -6  12          1.14          1.89         1.09 o                         
  -2  -6  12          5.67          6.84         1.06 o                         
  -1  -6  12          0.52          1.55         0.87 o                         
   0  -6  12          1.33          2.46         0.87 o                         
   1  -6  12          7.45          6.08         1.11 o                         
   2  -6  12          0.25          1.33         1.03 o                         
   3  -6  12          0.28         -0.01         1.05 o                         
   4  -6  12         16.11         17.10         3.22 o                         
   5  -6  12          1.54          1.78         1.17 o                         
  -5  -5  12         11.14         14.11         1.31 o                         
  -4  -5  12          9.18         11.58         1.20 o                         
  -3  -5  12          1.68          1.97         1.12 o                         
  -2  -5  12          2.98          3.47         1.06 o                         
  -1  -5  12          0.17          0.47         0.84 o                         
   0  -5  12         18.80         20.73         1.71 o                         
   1  -5  12          0.36          2.32         0.98 o                         
   2  -5  12          3.87          5.82         0.81 o                         
   3  -5  12          5.29          6.14         1.07 o                         
   4  -5  12         17.39         17.98         1.74 o                         
   5  -5  12          3.79          3.31         1.10 o                         
  -6  -4  12          1.62          1.86         1.27 o                         
  -5  -4  12          0.65          0.51         1.26 o                         
  -4  -4  12          0.26          1.63         2.35 o                         
  -3  -4  12          5.04          5.11         1.17 o                         
  -2  -4  12          3.80          4.11         1.07 o                         
  -1  -4  12         28.35         29.62         1.23 o                         
   0  -4  12          1.85          2.62         0.83 o                         
   1  -4  12          0.00          1.80         1.01 o                         
   2  -4  12         85.02         84.65         3.45 o                         
   3  -4  12         12.58         10.28         0.93 o                         
   4  -4  12          6.55          7.30         1.10 o                         
   5  -4  12          0.13         -0.15         0.93 o                         
  -6  -3  12          5.39          5.90         1.48 o                         
  -5  -3  12          1.39          2.98         1.24 o                         
  -4  -3  12         11.08         10.56         1.20 o                         
  -3  -3  12         12.29         10.83         1.23 o                         
  -2  -3  12         23.59         25.69         1.16 o                         
  -1  -3  12         20.95         20.29         1.16 o                         
   0  -3  12         11.58         14.02         1.09 o                         
   1  -3  12          6.96          9.33         1.03 o                         
   2  -3  12         21.31         22.53         1.50 o                         
   3  -3  12          0.49          0.26         1.04 o                         
   4  -3  12          5.06          5.20         1.07 o                         
   5  -3  12          0.02          0.13         1.09 o                         
  -6  -2  12          3.30          4.00         1.27 o                         
  -5  -2  12          0.01          1.01         1.35 o                         
  -4  -2  12          8.06         10.07         1.21 o                         
  -3  -2  12         22.78         21.20         1.33 o                         
  -2  -2  12          0.53          1.68         1.00 o                         
  -1  -2  12          7.20         10.16         1.08 o                         
   0  -2  12         14.96         15.79         1.85 o                         
   1  -2  12         40.62         35.81         1.14 o                         
   2  -2  12          0.37          0.51         1.14 o                         
   3  -2  12          2.62          3.40         1.05 o                         
   4  -2  12          7.94          9.06         0.89 o                         
   5  -2  12          0.14         -0.04         0.89 o                         
  -6  -1  12          0.47          1.24         1.36 o                         
  -5  -1  12          0.40          0.45         1.33 o                         
  -4  -1  12          8.17          9.84         1.23 o                         
  -3  -1  12          0.34          1.25         1.14 o                         
  -2  -1  12         11.47         12.16         1.06 o                         
  -1  -1  12          6.06          6.30         0.88 o                         
   0  -1  12          3.54          4.00         1.07 o                         
   1  -1  12          1.58          1.57         0.96 o                         
   2  -1  12          0.00          0.93         0.82 o                         
   3  -1  12          0.23          0.04         0.84 o                         
   4  -1  12          1.46          2.54         1.06 o                         
   5  -1  12          2.78          2.49         0.81 o                         
  -6   0  12          0.11          1.69         1.42 o                         
  -5   0  12          0.36          0.42         1.11 o                         
  -4   0  12          2.20          1.17         1.23 o                         
  -3   0  12          1.97          1.57         1.09 o                         
  -2   0  12          6.83          7.48         1.09 o                         
  -1   0  12          8.47          8.70         1.95 o                         
   0   0  12          7.17          5.33         1.02 o                         
   1   0  12          0.33          0.58         0.97 o                         
   2   0  12          0.01          0.73         1.53 o                         
   3   0  12          1.13          1.98         1.03 o                         
   4   0  12          0.45          3.24         1.10 o                         
  -6   1  12          0.05          1.14         1.40 o                         
  -5   1  12          0.36          0.05         1.12 o                         
  -4   1  12          0.00          1.16         1.08 o                         
  -3   1  12          2.74          4.65         1.11 o                         
  -2   1  12          0.34          1.74         1.05 o                         
  -1   1  12          1.05          1.94         1.03 o                         
   0   1  12          2.00          4.48         1.05 o                         
   1   1  12          2.36          2.25         1.05 o                         
   2   1  12          0.42          0.88         1.03 o                         
   3   1  12          1.52          1.71         1.29 o                         
   4   1  12          6.12          6.60         1.29 o                         
  -5   2  12          0.59          1.22         1.23 o                         
  -4   2  12          0.78          1.99         1.17 o                         
  -3   2  12          2.58          3.90         1.11 o                         
  -2   2  12          6.98          4.46         1.03 o                         
  -1   2  12         11.07         11.61         1.12 o                         
   0   2  12          0.05         -0.13         0.91 o                         
   1   2  12          0.72          0.90         0.85 o                         
   2   2  12          2.98          2.39         1.04 o                         
   3   2  12          0.03          0.18         0.92 o                         
  -4   3  12          4.61          3.32         1.20 o                         
  -3   3  12          0.16         -0.04         1.24 o                         
  -2   3  12          0.04          0.14         1.12 o                         
  -1   3  12          0.10          0.83         1.12 o                         
   0   3  12          0.26          0.07         1.12 o                         
   1   3  12          0.05          0.04         1.15 o                         
   0  -8  13          0.68          1.28         0.96 o                         
   1  -8  13          1.75          3.57         1.16 o                         
  -2  -7  13          2.36          3.84         1.20 o                         
  -1  -7  13          1.64          2.11         0.94 o                         
   0  -7  13          0.15          0.88         1.08 o                         
   1  -7  13          0.34          0.08         1.10 o                         
   2  -7  13          0.00         -0.16         1.30 o                         
   3  -7  13          3.64          6.66         1.14 o                         
  -3  -6  13          1.77          1.18         1.17 o                         
  -2  -6  13          0.61          1.43         0.94 o                         
  -1  -6  13          1.23          2.75         1.11 o                         
   0  -6  13          0.62          0.43         0.86 o                         
   1  -6  13          0.09          2.37         1.04 o                         
   2  -6  13          0.03          0.33         0.84 o                         
   3  -6  13          0.62          1.73         0.89 o                         
   4  -6  13          0.63          1.79         0.98 o                         
  -4  -5  13          4.00          5.05         1.23 o                         
  -3  -5  13          0.55          1.08         1.15 o                         
  -2  -5  13          0.13          1.04         1.05 o                         
  -1  -5  13          4.28          3.72         1.06 o                         
   0  -5  13          0.02          1.08         1.03 o                         
   1  -5  13          3.59          4.40         1.12 o                         
   2  -5  13          1.45          2.57         1.03 o                         
   3  -5  13          5.27          5.26         1.31 o                         
   4  -5  13          4.84          5.68         1.14 o                         
  -5  -4  13          0.22          1.38         1.50 o                         
  -4  -4  13          2.51          5.49         1.41 o                         
  -3  -4  13          7.23          8.71         1.15 o                         
  -2  -4  13          0.26          0.79         1.01 o                         
  -1  -4  13          0.63          1.25         0.89 o                         
   0  -4  13          2.04          3.15         1.06 o                         
   1  -4  13          0.43          1.88         1.07 o                         
   2  -4  13          5.73          4.44         1.05 o                         
   3  -4  13          0.17          0.51         1.06 o                         
   4  -4  13          0.47          0.89         1.11 o                         
  -5  -3  13          5.63          6.58         1.46 o                         
  -4  -3  13          7.74         10.13         1.33 o                         
  -3  -3  13          8.54          8.80         1.14 o                         
  -2  -3  13          3.51          3.84         1.17 o                         
  -1  -3  13          1.14          2.48         1.02 o                         
   0  -3  13         19.95         19.30         1.78 o                         
   1  -3  13          6.49          5.00         1.10 o                         
   2  -3  13          3.70          1.19         1.25 o                         
   3  -3  13          2.49          3.71         1.39 o                         
   4  -3  13          0.21          1.61         0.91 o                         
  -5  -2  13          0.40          0.38         1.17 o                         
  -4  -2  13          0.67          0.70         1.14 o                         
  -3  -2  13          0.94          0.46         1.19 o                         
  -2  -2  13          5.96          6.34         1.15 o                         
  -1  -2  13          0.14          0.39         1.92 o                         
   0  -2  13          0.50          0.33         0.85 o                         
   1  -2  13          6.81          9.01         1.09 o                         
   2  -2  13          1.85          2.82         1.03 o                         
   3  -2  13          4.73          3.74         1.09 o                         
   4  -2  13          0.03          0.87         1.82 o                         
  -5  -1  13          1.10          2.19         1.18 o                         
  -4  -1  13          0.20          0.93         1.12 o                         
  -3  -1  13          2.00          2.46         1.10 o                         
  -2  -1  13         22.25         21.75         1.23 o                         
  -1  -1  13          0.81          2.98         1.04 o                         
   0  -1  13          8.50          9.61         0.95 o                         
   1  -1  13          0.49          1.13         1.06 o                         
   2  -1  13          0.18         -0.10         1.04 o                         
   3  -1  13          3.28          4.31         0.86 o                         
   4  -1  13          0.00          0.02         1.13 o                         
  -5   0  13          0.74          0.97         1.29 o                         
  -4   0  13          0.03          1.48         1.29 o                         
  -3   0  13          6.96          5.56         1.20 o                         
  -2   0  13          0.18          0.86         1.02 o                         
  -1   0  13          1.09          0.90         1.06 o                         
   0   0  13          2.45          2.71         1.12 o                         
   1   0  13          1.87          1.87         1.07 o                         
   2   0  13          0.10         -0.27         1.03 o                         
   3   0  13          1.52          3.01         1.11 o                         
  -4   1  13          0.00          1.17         1.16 o                         
  -3   1  13          0.28          0.83         1.13 o                         
  -2   1  13          0.93          1.36         1.75 o                         
  -1   1  13          3.01          3.79         1.12 o                         
   0   1  13          0.17          0.94         1.15 o                         
   1   1  13          0.01          0.20         0.92 o                         
   2   1  13          0.43         -0.03         1.10 o                         
  -3   2  13          2.30          1.02         1.18 o                         
  -2   2  13          3.15          3.55         1.17 o                         
  -1   2  13         10.34         12.18         1.19 o                         
   0   2  13          0.06         -0.29         1.16 o                         
   1   2  13          2.36          4.06         1.35 o                         
  -2  -6  14          3.87          4.59         1.18 o                         
  -1  -6  14          0.12          1.53         1.17 o                         
   0  -6  14          0.00          1.29         1.13 o                         
   1  -6  14          1.24          2.06         1.13 o                         
   2  -6  14          0.00          1.12         1.10 o                         
  -3  -5  14          0.20          0.73         1.17 o                         
  -2  -5  14          0.18          0.80         1.14 o                         
  -1  -5  14          2.20          1.91         1.15 o                         
   0  -5  14          0.07          0.55         0.91 o                         
   1  -5  14          0.01         -0.88         1.17 o                         
   2  -5  14          0.32          0.68         1.13 o                         
   3  -5  14          3.67          6.04         1.15 o                         
  -3  -4  14          0.15          1.40         1.11 o                         
  -2  -4  14          4.86          4.87         1.14 o                         
  -1  -4  14          4.92          6.03         1.13 o                         
   0  -4  14          0.45          1.30         1.14 o                         
   1  -4  14          2.29          3.10         1.30 o                         
   2  -4  14          0.00          1.12         1.08 o                         
   3  -4  14          1.28          2.54         1.13 o                         
  -4  -3  14          0.44          1.37         1.21 o                         
  -3  -3  14          0.61          0.50         1.15 o                         
  -2  -3  14          2.75          2.95         1.13 o                         
  -1  -3  14          0.79          1.11         0.92 o                         
   0  -3  14          4.58          4.82         1.12 o                         
   1  -3  14          0.29          1.12         1.07 o                         
   2  -3  14          6.56          6.12         1.46 o                         
   3  -3  14          2.45          1.87         0.92 o                         
  -4  -2  14          0.99          0.04         1.24 o                         
  -3  -2  14          0.09          1.44         1.14 o                         
  -2  -2  14          2.21          0.60         1.09 o                         
  -1  -2  14          3.69          5.99         1.39 o                         
   0  -2  14          5.10          3.22         0.96 o                         
   1  -2  14          0.51          1.44         1.10 o                         
   2  -2  14          0.55          1.47         1.12 o                         
   3  -2  14          1.14          2.27         1.43 o                         
  -4  -1  14          0.93          1.58         1.24 o                         
  -3  -1  14          1.78          1.41         1.14 o                         
  -2  -1  14          5.16          6.24         1.16 o                         
  -1  -1  14          0.58          0.27         1.13 o                         
   0  -1  14          8.92         11.40         1.18 o                         
   1  -1  14          0.05          1.46         1.09 o                         
   2  -1  14          0.91          1.25         1.13 o                         
  -3   0  14          6.74          7.67         1.24 o                         
  -2   0  14          0.86          1.42         1.15 o                         
  -1   0  14          3.88          4.86         0.94 o                         
   0   0  14          0.34          0.98         1.12 o                         
   1   0  14          2.19          1.36         1.17 o                         
  -1   1  14          1.11          0.54         1.13 o                         
   0  -4  15          3.72          2.88         0.96 o                         
  -1  -3  15          0.46          2.14         1.19 o                         
   0  -3  15          4.78          5.29         2.34 o                         
                                                                                
